# Supplementary material for: RNA-seq based SNPs for mapping in Brassica juncea (AABB): synteny analysis between the two constituent genomes A (from B. rapa) and B (from B. nigra) shows highly divergent gene block arrangement and unique block fragmentation patterns
Source: BMC Genomics. 2014 May 23;15(1):396. doi: 10.1186/1471-2164-15-396 (PMC4045973; doi:10.1186/1471-2164-15-396)
Supplement: Supplementary file 3 — Additional file 3: Grouping of A or B genome specific contigs of B. juncea with their homologs in B. rapa cds (BRAD database) and B. nigra transcriptome (unpublished data). The homologs are represented as ‘B. rapa vs Heera A genome’, ‘B. nigra vs Heera B genome’, ‘B. rapa vs Varuna A genome’ and ‘B. nigra vs Varuna B genome’ databases. In all four databases column A represents either B. rapa gene models (Bra……) or their corresponding homologues in B. nigra (Bni……); column B onwards show contigs obtained from transcriptome sequencing of B. juncea lines. (XLSX 11 MB) [file 12864_2013_6090_MOESM3_ESM.xlsx]

## Sheet: B.rapa vs Heera A genome
Bra000003	Heera_4lane_51_NODE_119436_length_408_cov_62.899509(107-567->458-1/98.48)
Bra000004	Heera_4lane_51_NODE_130085_length_237_cov_19.632912(227-375->2-150/97.99)
Bra000005	Heera_4lane_51_NODE_102849_length_158_cov_77.367088(854-1061->208-1/99.04)	Heera_4lane_51_NODE_12850_length_981_cov_60.173294(1-735->906-172/97.82)	Heera_4lane_51_NODE_72724_length_453_cov_12.450331(505-663->2-161/95.62)	Heera_4lane_51_NODE_81053_length_649_cov_68.531586(1014-1285->699-422/95.32)
Bra000006	Heera_4lane_51_NODE_21118_length_89_cov_2887.707764(127-263->137-1/100)
Bra000009	Heera_4lane_51_NODE_31090_length_217_cov_273.783417(318-445->140-267/92.97)
Bra000010	Heera_4lane_51_NODE_257273_length_141_cov_10.141844(574-764->1-191/98.95)
Bra000011	Heera_4lane_51_NODE_69915_length_495_cov_42.371716(1-312->229-540/99.36)	Heera_4lane_51_NODE_96360_length_855_cov_49.408188(373-1044->869-198/98.37)
Bra000015	Heera_4lane_51_NODE_47658_length_2164_cov_26.173290(1-1311->764-2074/98.78)
Bra000018	Heera_4lane_51_NODE_177507_length_312_cov_14.458333(632-948->362-46/98.42)	Heera_4lane_51_NODE_238059_length_466_cov_14.942060(127-642->516-1/98.45)
Bra000023	Heera_4lane_51_NODE_179871_length_830_cov_14.472289(1510-2169->880-224/98.48)	Heera_4lane_51_NODE_213597_length_887_cov_11.711387(1-827->111-937/99.88)	Heera_4lane_51_NODE_275567_length_159_cov_15.660378(1351-1559->1-209/99.52)
Bra000024	Heera_4lane_51_NODE_152766_length_519_cov_10.558767(1-307->472-166/100)	Heera_4lane_51_NODE_194581_length_459_cov_18.976034(739-1247->1-509/98.43)	Heera_4lane_51_NODE_57948_length_263_cov_10.752851(455-767->1-313/99.04)
Bra000026	Heera_4lane_51_NODE_60632_length_888_cov_10.461712(451-726->171-440/92.09)	Heera_4lane_51_NODE_60632_length_888_cov_10.461712(786-976->578-768/91.62)	Heera_4lane_51_NODE_60632_length_888_cov_10.461712(315-438->49-171/93.55)
Bra000028	Heera_4lane_51_NODE_174918_length_581_cov_43.399311(382-756->1-375/100)	Heera_4lane_51_NODE_66197_length_381_cov_38.196850(114-428->117-431/98.1)
Bra000029	Heera_4lane_51_NODE_133124_length_365_cov_14.893150(571-891->1-321/95.95)	Heera_4lane_51_NODE_72051_length_300_cov_19.576666(220-569->1-350/96.29)
Bra000030	Heera_4lane_51_NODE_112408_length_382_cov_14.981675(1-281->96-376/100)
Bra000031	Heera_4lane_51_NODE_203981_length_231_cov_21.688313(307-587->281-1/100)	Heera_4lane_51_NODE_223114_length_252_cov_18.551588(199-500->302-1/94.7)	Heera_4lane_51_NODE_269704_length_51_cov_13.588235(199-299->101-1/100)	Heera_4lane_51_NODE_269706_length_216_cov_13.564815(1-212->55-266/100)	Heera_4lane_51_NODE_61114_length_463_cov_97.822891(178-599->513-95/92.42)
Bra000032	Heera_4lane_51_NODE_98269_length_105_cov_187.209518(82-236->155-1/100)
Bra000034	Heera_4lane_51_NODE_131431_length_84_cov_36.345238(697-830->1-134/97.76)	Heera_4lane_51_NODE_19796_length_216_cov_33.884258(1-197->197-1/100)	Heera_4lane_51_NODE_212670_length_378_cov_29.436508(268-695->1-428/98.13)
Bra000035	Heera_4lane_51_NODE_149967_length_102_cov_53.529411(379-527->152-4/99.33)	Heera_4lane_51_NODE_149968_length_165_cov_43.654545(124-338->1-215/97.21)	Heera_4lane_51_NODE_155510_length_505_cov_34.712872(2128-2459->1-332/99.1)	Heera_4lane_51_NODE_230719_length_110_cov_27.072727(1562-1682->40-160/100)	Heera_4lane_51_NODE_23989_length_606_cov_45.899342(517-1172->656-1/96.95)	Heera_4lane_51_NODE_246187_length_105_cov_55.571430(1444-1563->155-36/100)	Heera_4lane_51_NODE_95022_length_422_cov_34.767773(1661-2132->1-472/97.88)
Bra000036	Heera_4lane_51_NODE_127493_length_354_cov_53.423729(2-386->385-1/98.18)	Heera_4lane_51_NODE_138235_length_228_cov_62.767544(343-537->278-84/96.92)
Bra000037	Heera_4lane_51_NODE_163169_length_106_cov_32.273586(972-1127->1-156/99.36)	Heera_4lane_51_NODE_181247_length_221_cov_32.072399(625-895->1-271/97.79)	Heera_4lane_51_NODE_183678_length_325_cov_41.636925(208-582->1-375/97.6)	Heera_4lane_51_NODE_229401_length_111_cov_25.063063(850-1010->161-1/99.38)	Heera_4lane_51_NODE_69442_length_1012_cov_60.871540(1111-2172->1062-1/96.81)	Heera_4lane_51_NODE_83271_length_457_cov_33.382931(1-251->248-507/94.23)
Bra000038	Heera_4lane_51_NODE_255922_length_485_cov_11.894845(409-894->1-486/100)	Heera_4lane_51_NODE_266014_length_130_cov_12.592308(165-344->180-1/99.44)	Heera_4lane_51_NODE_286957_length_68_cov_11.132353(302-419->1-118/98.31)
Bra000039	Heera_4lane_51_NODE_248671_length_242_cov_11.677686(1471-1599->1-129/100)	Heera_4lane_51_NODE_264576_length_234_cov_12.910256(898-1181->284-1/100)	Heera_4lane_51_NODE_268797_length_174_cov_21.247126(616-839->1-224/100)
Bra000042	Heera_4lane_51_NODE_138718_length_383_cov_31.295038(536-768->433-201/100)	Heera_4lane_51_NODE_24055_length_188_cov_20.803192(35-272->1-238/100)	Heera_4lane_51_NODE_24056_length_289_cov_32.785465(235-573->339-1/99.71)
Bra000043	Heera_4lane_51_NODE_177865_length_633_cov_10.541864(783-1374->1-592/100)
Bra000047	Heera_4lane_51_NODE_131193_length_69_cov_58.434784(649-767->1-119/99.16)	Heera_4lane_51_NODE_164994_length_105_cov_48.247620(349-503->1-155/100)	Heera_4lane_51_NODE_211601_length_168_cov_37.386906(472-689->1-218/100)	Heera_4lane_51_NODE_212566_length_349_cov_62.799427(1-398->2-399/100)
Bra000050	Heera_4lane_51_NODE_243870_length_387_cov_30.798450(1-419->19-437/91.65)	Heera_4lane_51_NODE_291700_length_409_cov_22.058680(1-419->41-459/100)	Heera_4lane_51_NODE_291827_length_141_cov_56.269505(376-566->191-1/93.72)	Heera_4lane_51_NODE_292642_length_97_cov_20.876289(546-692->147-1/98.64)	Heera_4lane_51_NODE_292643_length_133_cov_37.827068(408-590->1-183/98.91)	Heera_4lane_51_NODE_293295_length_384_cov_30.164062(644-1029->1-386/100)
Bra000054	Heera_4lane_51_NODE_179405_length_668_cov_20.395210(409-714->413-718/98.37)	Heera_4lane_51_NODE_277772_length_280_cov_18.150000(60-329->11-280/98.52)
Bra000055	Heera_4lane_51_NODE_126067_length_415_cov_38.771084(1021-1485->1-465/100)	Heera_4lane_51_NODE_146115_length_69_cov_35.971016(946-1064->119-1/100)	Heera_4lane_51_NODE_165996_length_601_cov_28.272879(3-653->651-1/98.46)	Heera_4lane_51_NODE_222782_length_69_cov_21.231884(946-1064->1-119/98.32)	Heera_4lane_51_NODE_79642_length_269_cov_30.669146(801-989->189-1/97.88)	Heera_4lane_51_NODE_79642_length_269_cov_30.669146(703-804->304-203/99.02)
Bra000056	Heera_4lane_51_NODE_221151_length_457_cov_145.910278(98-305->87-294/100)	Heera_4lane_51_NODE_221151_length_457_cov_145.910278(391-518->380-507/100)	Heera_4lane_51_NODE_269248_length_361_cov_46.861496(475-669->411-217/100)
Bra000057	Heera_4lane_51_NODE_109752_length_1379_cov_31.577955(376-1089->232-942/95.52)	Heera_4lane_51_NODE_109752_length_1379_cov_31.577955(1108-1467->958-1317/96.39)	Heera_4lane_51_NODE_109752_length_1379_cov_31.577955(142-354->1-213/96.71)	Heera_4lane_51_NODE_242421_length_266_cov_14.338346(1-190->190-1/97.37)
Bra000058	Heera_4lane_51_NODE_250669_length_206_cov_67.330093(632-887->1-256/100)	Heera_4lane_51_NODE_250670_length_314_cov_34.678345(842-1053->364-153/100)	Heera_4lane_51_NODE_268880_length_85_cov_44.729412(495-629->1-135/100)	Heera_4lane_51_NODE_285197_length_172_cov_28.063953(1-183->183-1/98.91)	Heera_4lane_51_NODE_292367_length_126_cov_37.539684(151-326->176-1/100)	Heera_4lane_51_NODE_293258_length_170_cov_29.741177(293-512->220-1/99.55)
Bra000059	Heera_4lane_51_NODE_56228_length_878_cov_41.460136(1-847->82-928/99.65)	Heera_4lane_51_NODE_93705_length_163_cov_85.595093(839-1008->1-170/100)
Bra000060	Heera_4lane_51_NODE_111731_length_327_cov_44.770641(523-899->1-377/97.61)	Heera_4lane_51_NODE_111732_length_225_cov_35.973331(916-1187->272-1/98.9)	Heera_4lane_51_NODE_132799_length_51_cov_60.333332(1270-1370->101-1/100)	Heera_4lane_51_NODE_178388_length_342_cov_33.409355(85-476->1-392/98.47)	Heera_4lane_51_NODE_75437_length_123_cov_60.943089(1144-1316->1-173/100)
Bra000062	Heera_4lane_51_NODE_15467_length_1495_cov_28.389967(1505-1980->695-220/98.95)	Heera_4lane_51_NODE_15467_length_1495_cov_28.389967(707-1065->1421-1063/100)	Heera_4lane_51_NODE_15467_length_1495_cov_28.389967(1091-1432->1037-693/95.07)
Bra000064	Heera_4lane_51_NODE_143079_length_234_cov_26.474360(466-752->1-284/96.52)	Heera_4lane_51_NODE_150059_length_134_cov_22.507463(14-197->1-184/100)	Heera_4lane_51_NODE_184062_length_271_cov_30.206642(192-503->1-321/95.95)	Heera_4lane_51_NODE_49764_length_629_cov_54.394276(712-1257->1-546/97.07)
Bra000065	Heera_4lane_51_NODE_190367_length_597_cov_15.113903(1-473->619-147/97.89)
Bra000069	Heera_4lane_51_NODE_115258_length_1052_cov_22.587452(397-923->576-1102/98.67)	Heera_4lane_51_NODE_115258_length_1052_cov_22.587452(1-461->147-607/97.83)	Heera_4lane_51_NODE_128596_length_328_cov_34.661587(884-1107->1-224/99.11)
Bra000071	Heera_4lane_51_NODE_101171_length_342_cov_25.017544(1192-1583->1-392/99.23)	Heera_4lane_51_NODE_174876_length_238_cov_11.911765(286-573->288-1/90.62)	Heera_4lane_51_NODE_174877_length_307_cov_22.410423(54-335->76-357/99.29)	Heera_4lane_51_NODE_179928_length_182_cov_15.071428(794-1025->1-232/100)	Heera_4lane_51_NODE_179929_length_129_cov_23.782946(1006-1184->179-1/99.44)
Bra000075	Heera_4lane_51_NODE_108497_length_109_cov_19.220184(508-666->1-159/98.74)	Heera_4lane_51_NODE_208270_length_491_cov_13.032586(94-557->464-1/100)
Bra000076	Heera_4lane_51_NODE_205153_length_415_cov_24.648193(368-759->1-392/93.37)	Heera_4lane_51_NODE_288036_length_97_cov_36.020618(270-413->1-144/93.75)	Heera_4lane_51_NODE_293180_length_109_cov_11.284404(132-290->159-1/100)
Bra000077	Heera_4lane_51_NODE_149899_length_587_cov_19.758093(559-939->1-381/100)	Heera_4lane_51_NODE_162509_length_539_cov_19.441559(256-602->347-1/100)	Heera_4lane_51_NODE_162509_length_539_cov_19.441559(14-237->589-366/100)
Bra000081	Heera_4lane_51_NODE_135885_length_749_cov_11.700934(441-620->180-1/96.11)	Heera_4lane_51_NODE_149583_length_127_cov_26.244095(1380-1556->177-1/100)	Heera_4lane_51_NODE_161874_length_628_cov_30.488853(1535-1860->1-326/100)	Heera_4lane_51_NODE_162011_length_268_cov_23.988806(237-554->1-318/100)	Heera_4lane_51_NODE_206096_length_303_cov_21.026403(898-1250->1-353/100)	Heera_4lane_51_NODE_206174_length_188_cov_27.797873(677-914->1-238/100)	Heera_4lane_51_NODE_20952_length_404_cov_30.680693(1-285->288-1/98.26)	Heera_4lane_51_NODE_252636_length_72_cov_22.000000(574-695->122-1/100)
Bra000084	Heera_4lane_51_NODE_100349_length_62_cov_40.354839(959-1062->1-104/100)	Heera_4lane_51_NODE_151956_length_106_cov_32.924530(824-975->5-156/95.39)	Heera_4lane_51_NODE_208024_length_86_cov_36.709301(781-916->1-136/100)	Heera_4lane_51_NODE_224320_length_54_cov_25.296297(235-338->1-104/99.04)	Heera_4lane_51_NODE_268561_length_115_cov_53.704350(289-453->1-165/98.79)	Heera_4lane_51_NODE_74896_length_289_cov_51.301037(1-266->266-1/100)	Heera_4lane_51_NODE_77385_length_62_cov_39.209679(699-810->112-1/100)	Heera_4lane_51_NODE_77388_length_201_cov_52.497513(412-662->1-251/99.6)
Bra000085	Heera_4lane_51_NODE_34587_length_54_cov_52.407406(176-279->1-104/100)	Heera_4lane_51_NODE_70033_length_156_cov_29.102564(826-936->206-96/100)	Heera_4lane_51_NODE_70034_length_596_cov_20.922819(230-875->1-646/100)
Bra000086	Heera_4lane_51_NODE_165108_length_550_cov_10.896363(140-296->215-371/97.45)
Bra000088	Heera_4lane_51_NODE_151718_length_245_cov_143.800003(326-620->1-295/97.63)	Heera_4lane_51_NODE_154994_length_143_cov_86.629372(173-365->1-193/99.48)	Heera_4lane_51_NODE_163703_length_300_cov_53.750000(1-219->132-350/99.54)
Bra000089	Heera_4lane_51_NODE_164369_length_240_cov_57.333332(34-323->1-290/96.21)	Heera_4lane_51_NODE_66311_length_657_cov_53.203957(298-750->1-453/99.12)
Bra000090	Heera_4lane_51_NODE_262137_length_1007_cov_49.859982(1-948->55-1002/97.57)
Bra000091	Heera_4lane_51_NODE_172605_length_894_cov_20.732662(167-878->233-944/99.3)	Heera_4lane_51_NODE_250915_length_165_cov_27.036364(829-960->215-84/100)
Bra000092	Heera_4lane_51_NODE_148688_length_1107_cov_18.273712(167-1196->128-1157/99.22)	Heera_4lane_51_NODE_166769_length_102_cov_49.000000(1153-1304->1-152/98.68)	Heera_4lane_51_NODE_211218_length_301_cov_21.388704(1258-1413->1-156/97.44)
Bra000094	Heera_4lane_51_NODE_134543_length_638_cov_26.051723(1147-1290->279-422/100)	Heera_4lane_51_NODE_134543_length_638_cov_26.051723(905-1024->1-120/100)	Heera_4lane_51_NODE_182409_length_841_cov_17.797859(1-802->90-891/98.25)
Bra000096	Heera_4lane_51_NODE_231109_length_284_cov_10.299295(1259-1485->1-227/96.04)	Heera_4lane_51_NODE_40697_length_1936_cov_26.951963(304-433->475-604/91.54)
Bra000097	Heera_4lane_51_NODE_203814_length_193_cov_14.404145(301-405->1-105/99.05)
Bra000098	Heera_4lane_51_NODE_106364_length_264_cov_17.678030(775-930->1-156/100)	Heera_4lane_51_NODE_61098_length_1000_cov_16.658001(1-818->233-1050/99.14)
Bra000100	Heera_4lane_51_NODE_100801_length_314_cov_14.312102(1708-1809->1-102/100)	Heera_4lane_51_NODE_133418_length_434_cov_12.843318(662-1145->1-484/97.11)	Heera_4lane_51_NODE_182012_length_198_cov_14.121212(1114-1361->1-248/98.79)	Heera_4lane_51_NODE_182014_length_93_cov_20.290323(1414-1556->143-1/100)	Heera_4lane_51_NODE_184911_length_180_cov_18.350000(1522-1751->230-1/99.13)	Heera_4lane_51_NODE_272252_length_75_cov_15.413333(1330-1454->1-125/99.2)
Bra000102	Heera_4lane_51_NODE_136638_length_210_cov_79.638092(1-219->219-1/98.17)	Heera_4lane_51_NODE_14331_length_837_cov_121.657112(259-1101->1-843/99.29)
Bra000103	Heera_4lane_51_NODE_109324_length_121_cov_29.016529(187-332->171-26/98.63)	Heera_4lane_51_NODE_109325_length_198_cov_20.737373(1-215->34-248/99.53)	Heera_4lane_51_NODE_58501_length_173_cov_30.872833(50-275->1-223/92.92)	Heera_4lane_51_NODE_76454_length_335_cov_30.904478(1-242->245-4/93.8)
Bra000108	Heera_4lane_51_NODE_174463_length_700_cov_14.027143(1651-2217->1-567/99.82)
Bra000110	Heera_4lane_51_NODE_31061_length_1586_cov_18.958385(3-1431->102-1530/99.86)
Bra000111	Heera_4lane_51_NODE_222894_length_72_cov_128.430557(127-248->1-122/100)	Heera_4lane_51_NODE_55925_length_273_cov_396.992676(199-521->1-323/99.07)	Heera_4lane_51_NODE_65320_length_66_cov_166.666672(472-587->116-1/100)	Heera_4lane_51_NODE_72260_length_237_cov_100.324898(1-173->115-287/100)	Heera_4lane_51_NODE_75271_length_269_cov_94.598511(553-867->1-315/99.05)
Bra000112	Heera_4lane_51_NODE_112561_length_432_cov_76.182869(262-632->371-1/98.92)
Bra000114	Heera_4lane_51_NODE_100993_length_747_cov_20.131191(176-972->1-797/100)	Heera_4lane_51_NODE_107411_length_293_cov_35.805462(5027-5206->186-1/91.4)	Heera_4lane_51_NODE_113146_length_156_cov_27.711538(1768-1973->1-206/100)	Heera_4lane_51_NODE_120505_length_257_cov_46.447472(4900-5206->307-1/100)	Heera_4lane_51_NODE_13368_length_1839_cov_48.236542(5567-7455->1-1889/100)	Heera_4lane_51_NODE_136640_length_627_cov_52.968102(2959-3635->1-677/99.11)	Heera_4lane_51_NODE_153648_length_396_cov_37.454544(1372-1817->1-446/100)	Heera_4lane_51_NODE_162843_length_582_cov_11.797251(2959-3059->632-532/97.03)	Heera_4lane_51_NODE_165821_length_157_cov_29.222929(3586-3792->207-1/100)	Heera_4lane_51_NODE_167064_length_180_cov_38.288887(4703-4932->1-230/100)	Heera_4lane_51_NODE_190812_length_87_cov_139.011490(5157-5293->1-137/100)	Heera_4lane_51_NODE_204620_length_177_cov_27.288136(2524-2750->227-1/100)	Heera_4lane_51_NODE_2158_length_479_cov_94.473907(7546-7853->529-222/100)	Heera_4lane_51_NODE_2158_length_479_cov_94.473907(7853-7996->144-1/100)	Heera_4lane_51_NODE_2158_length_479_cov_94.473907(9121-9478->358-1/84.12)	Heera_4lane_51_NODE_2158_length_479_cov_94.473907(7900-8124->331-107/85.33)	Heera_4lane_51_NODE_2158_length_479_cov_94.473907(8086-8367->394-110/83.16)	Heera_4lane_51_NODE_2158_length_479_cov_94.473907(8330-8444->396-282/86.09)	Heera_4lane_51_NODE_2158_length_479_cov_94.473907(8801-8909->396-288/86.24)	Heera_4lane_51_NODE_2158_length_479_cov_94.473907(9385-9554->328-159/81.76)	Heera_4lane_51_NODE_22097_length_524_cov_113.127861(8598-9171->1-574/100)	Heera_4lane_51_NODE_22097_length_524_cov_113.127861(9123-9385->1-257/90.11)	Heera_4lane_51_NODE_22097_length_524_cov_113.127861(8492-8814->138-463/84.36)	Heera_4lane_51_NODE_22097_length_524_cov_113.127861(7900-8342->26-462/81.17)	Heera_4lane_51_NODE_22097_length_524_cov_113.127861(8266-8492->140-366/86.78)	Heera_4lane_51_NODE_22097_length_524_cov_113.127861(9123-9356->244-474/85.04)	Heera_4lane_51_NODE_22097_length_524_cov_113.127861(9409-9563->296-447/86.45)	Heera_4lane_51_NODE_22097_length_524_cov_113.127861(9385-9554->29-192/84.12)	Heera_4lane_51_NODE_22097_length_524_cov_113.127861(8370-8492->1-123/86.18)	Heera_4lane_51_NODE_22097_length_524_cov_113.127861(7907-8119->276-485/81.69)	Heera_4lane_51_NODE_22097_length_524_cov_113.127861(7679-7787->204-312/86.24)	Heera_4lane_51_NODE_251370_length_377_cov_18.437666(1-209->209-1/100)	Heera_4lane_51_NODE_267951_length_154_cov_35.870129(1924-2127->1-204/99.02)	Heera_4lane_51_NODE_3369_length_784_cov_166.752548(9123-9828->834-129/100)	Heera_4lane_51_NODE_3369_length_784_cov_166.752548(8598-8854->834-572/90.11)	Heera_4lane_51_NODE_3369_length_784_cov_166.752548(8841-9071->834-601/85.04)	Heera_4lane_51_NODE_3369_length_784_cov_166.752548(7900-8137->809-572/84.03)	Heera_4lane_51_NODE_3369_length_784_cov_166.752548(8124-8383->834-572/83.27)	Heera_4lane_51_NODE_3369_length_784_cov_166.752548(8893-9044->548-394/86.45)	Heera_4lane_51_NODE_3369_length_784_cov_166.752548(8626-8789->572-403/84.12)	Heera_4lane_51_NODE_3369_length_784_cov_166.752548(8370-8492->834-712/87.8)	Heera_4lane_51_NODE_3369_length_784_cov_166.752548(7903-8072->572-403/84.12)	Heera_4lane_51_NODE_3369_length_784_cov_166.752548(8492-8611->691-572/82.5)	Heera_4lane_51_NODE_35140_length_766_cov_40.842037(3925-4740->816-1/100)	Heera_4lane_51_NODE_62161_length_444_cov_17.051802(928-1421->494-1/99.8)	Heera_4lane_51_NODE_63946_length_107_cov_90.504669(7435-7591->157-1/100)	Heera_4lane_51_NODE_68622_length_223_cov_62.085201(5275-5547->1-273/100)	Heera_4lane_51_NODE_69700_length_51_cov_74.686272(5516-5616->101-1/100)	Heera_4lane_51_NODE_88736_length_408_cov_38.813725(2128-2564->437-1/99.77)
Bra000115	Heera_4lane_51_NODE_116602_length_757_cov_195.857330(138-941->4-807/99)
Bra000117	Heera_4lane_51_NODE_116908_length_432_cov_73.736115(736-1073->338-1/100)	Heera_4lane_51_NODE_116908_length_432_cov_73.736115(553-700->482-335/100)	Heera_4lane_51_NODE_156155_length_125_cov_36.863998(353-527->1-175/100)	Heera_4lane_51_NODE_62802_length_451_cov_45.257206(1-393->393-1/100)	Heera_4lane_51_NODE_94182_length_75_cov_98.800003(478-602->1-125/100)
Bra000118	Heera_4lane_51_NODE_89548_length_865_cov_58.845085(22-705->1-684/100)
Bra000120	Heera_4lane_51_NODE_112428_length_485_cov_28.193815(448-982->535-1/100)	Heera_4lane_51_NODE_112987_length_442_cov_33.126698(1-374->119-492/99.73)	Heera_4lane_51_NODE_170774_length_195_cov_27.989744(1654-1898->245-1/100)	Heera_4lane_51_NODE_195074_length_123_cov_48.170731(325-497->173-1/100)	Heera_4lane_51_NODE_197589_length_113_cov_52.584072(1450-1612->1-163/99.39)	Heera_4lane_51_NODE_237426_length_477_cov_35.448639(940-1466->1-527/100)	Heera_4lane_51_NODE_4446_length_539_cov_46.437847(1857-2445->1-589/100)
Bra000124	Heera_4lane_51_NODE_227559_length_200_cov_11.720000(1430-1679->250-1/100)	Heera_4lane_51_NODE_230438_length_196_cov_20.821428(1630-1803->246-73/100)	Heera_4lane_51_NODE_240520_length_159_cov_13.056603(976-1184->1-209/100)	Heera_4lane_51_NODE_256604_length_315_cov_11.117460(628-992->1-365/100)
Bra000125	Heera_4lane_51_NODE_180183_length_221_cov_16.986425(1-188->78-271/91.75)	Heera_4lane_51_NODE_199649_length_555_cov_16.320721(163-767->1-605/99.83)	Heera_4lane_51_NODE_272006_length_246_cov_13.186992(1-188->109-296/100)	Heera_4lane_51_NODE_3989_length_568_cov_33.123238(723-1340->1-618/99.84)
Bra000126	Heera_4lane_51_NODE_107397_length_813_cov_42.250923(2398-3013->1-616/100)	Heera_4lane_51_NODE_107397_length_813_cov_42.250923(3027-3275->615-863/99.6)	Heera_4lane_51_NODE_130180_length_141_cov_21.787233(1483-1661->13-191/99.44)	Heera_4lane_51_NODE_155362_length_130_cov_24.299999(1170-1272->1-103/99.03)	Heera_4lane_51_NODE_168093_length_189_cov_26.978836(1915-2153->1-239/100)	Heera_4lane_51_NODE_168094_length_195_cov_25.907692(2107-2351->245-1/100)	Heera_4lane_51_NODE_172166_length_370_cov_53.578377(3247-3528->420-139/99.65)	Heera_4lane_51_NODE_174618_length_695_cov_18.517986(1361-1809->297-745/94.65)	Heera_4lane_51_NODE_178119_length_99_cov_23.212122(160-308->149-1/99.33)	Heera_4lane_51_NODE_194197_length_55_cov_35.327274(434-538->1-105/100)	Heera_4lane_51_NODE_194198_length_358_cov_12.212291(489-896->408-1/99.51)	Heera_4lane_51_NODE_221150_length_60_cov_40.783333(847-956->110-1/100)	Heera_4lane_51_NODE_225725_length_105_cov_39.285713(1065-1219->1-155/99.35)	Heera_4lane_51_NODE_266903_length_163_cov_14.858895(271-483->213-1/99.53)	Heera_4lane_51_NODE_275653_length_66_cov_17.060606(1765-1880->1-116/100)	Heera_4lane_51_NODE_277570_length_63_cov_16.936508(1765-1877->113-1/96.46)	Heera_4lane_51_NODE_95934_length_156_cov_20.685898(907-1112->206-1/99.51)
Bra000127	Heera_4lane_51_NODE_191262_length_392_cov_32.584183(293-413->121-1/93.39)	Heera_4lane_51_NODE_200732_length_460_cov_33.073914(1-297->95-391/96.3)	Heera_4lane_51_NODE_247946_length_56_cov_14.910714(797-902->106-1/100)	Heera_4lane_51_NODE_247947_length_243_cov_16.884773(454-746->1-293/99.66)	Heera_4lane_51_NODE_269310_length_81_cov_15.950617(370-500->1-131/97.71)	Heera_4lane_51_NODE_280048_length_100_cov_39.049999(697-846->1-150/100)
Bra000129	Heera_4lane_51_NODE_132248_length_552_cov_19.938406(37-635->4-602/98.5)	Heera_4lane_51_NODE_44979_length_741_cov_20.318489(797-1365->1-569/99.82)
Bra000131	Heera_4lane_51_NODE_101034_length_180_cov_80.183334(250-367->230-113/94.92)	Heera_4lane_51_NODE_172669_length_84_cov_102.476189(157-290->134-1/98.51)	Heera_4lane_51_NODE_23828_length_84_cov_66.904762(157-290->1-134/97.76)	Heera_4lane_51_NODE_32302_length_205_cov_27.336586(1-191->65-255/100)	Heera_4lane_51_NODE_61718_length_744_cov_20.083334(365-490->620-745/100)
Bra000135	Heera_4lane_51_NODE_37606_length_108_cov_447.527771(118-275->1-158/96.2)	Heera_4lane_51_NODE_44074_length_96_cov_642.406250(244-389->1-146/98.63)
Bra000136	Heera_4lane_51_NODE_119983_length_195_cov_21.456409(3340-3584->1-245/100)	Heera_4lane_51_NODE_119984_length_141_cov_21.184397(3544-3734->191-1/99.48)	Heera_4lane_51_NODE_126334_length_171_cov_18.871346(3142-3362->1-221/97.29)	Heera_4lane_51_NODE_132425_length_351_cov_31.381767(3694-4094->1-401/96.01)	Heera_4lane_51_NODE_144092_length_588_cov_34.690475(4006-4212->1-207/99.52)	Heera_4lane_51_NODE_148928_length_468_cov_17.121796(2575-3092->518-1/96.14)	Heera_4lane_51_NODE_152761_length_309_cov_33.165047(3694-4052->1-359/100)	Heera_4lane_51_NODE_167319_length_99_cov_31.565657(3043-3191->1-149/100)	Heera_4lane_51_NODE_174115_length_151_cov_11.549669(514-714->1-201/98.01)	Heera_4lane_51_NODE_195273_length_127_cov_14.803149(3142-3318->1-177/100)	Heera_4lane_51_NODE_227343_length_192_cov_15.859375(2851-3092->242-1/99.59)	Heera_4lane_51_NODE_237489_length_135_cov_13.807407(283-467->1-185/99.46)	Heera_4lane_51_NODE_28814_length_162_cov_10.308642(2302-2513->1-212/99.53)	Heera_4lane_51_NODE_84738_length_166_cov_22.740963(2685-2900->216-1/100)
Bra000138	Heera_4lane_51_NODE_160592_length_1741_cov_14.581275(729-2511->1-1784/92.55)
Bra000139	Heera_4lane_51_NODE_118348_length_51_cov_23.568628(238-338->101-1/100)	Heera_4lane_51_NODE_171462_length_247_cov_25.566801(631-927->1-297/100)	Heera_4lane_51_NODE_197941_length_91_cov_39.164837(878-1011->141-8/100)	Heera_4lane_51_NODE_96260_length_342_cov_14.318713(289-680->392-1/100)	Heera_4lane_51_NODE_96261_length_347_cov_22.881844(1-281->117-397/100)
Bra000140	Heera_4lane_51_NODE_198144_length_397_cov_16.732998(342-788->1-447/100)
Bra000142	Heera_4lane_51_NODE_16698_length_414_cov_50.937199(180-467->1-288/100)	Heera_4lane_51_NODE_255637_length_51_cov_22.960785(127-227->1-101/100)
Bra000143	Heera_4lane_51_NODE_214317_length_366_cov_14.073771(520-885->416-51/100)	Heera_4lane_51_NODE_234561_length_173_cov_14.618497(967-1127->63-223/100)	Heera_4lane_51_NODE_265707_length_449_cov_32.126949(238-560->177-499/100)
Bra000144	Heera_4lane_51_NODE_20187_length_65_cov_1764.061523(1097-1211->115-1/99.13)	Heera_4lane_51_NODE_40167_length_51_cov_2933.529297(1162-1262->101-1/100)	Heera_4lane_51_NODE_8479_length_103_cov_1858.407715(81-233->153-1/100)
Bra000145	Heera_4lane_51_NODE_134950_length_599_cov_29.066778(1015-1663->1-649/100)	Heera_4lane_51_NODE_152776_length_755_cov_27.495365(315-902->218-805/100)	Heera_4lane_51_NODE_152776_length_755_cov_27.495365(98-296->1-199/100)	Heera_4lane_51_NODE_156901_length_212_cov_24.962265(1766-2027->1-262/93.89)	Heera_4lane_51_NODE_220244_length_52_cov_46.615383(1626-1727->102-1/100)	Heera_4lane_51_NODE_243267_length_533_cov_10.121951(322-683->213-583/90.3)	Heera_4lane_51_NODE_243268_length_213_cov_10.164319(640-902->263-1/95.06)	Heera_4lane_51_NODE_257485_length_123_cov_11.308943(892-1064->1-173/95.38)	Heera_4lane_51_NODE_274060_length_123_cov_13.699187(892-1064->173-1/100)	Heera_4lane_51_NODE_85026_length_300_cov_51.283333(1678-2027->1-350/100)
Bra000147	Heera_4lane_51_NODE_111589_length_1460_cov_19.315754(1-1149->134-1282/98.69)
Bra000149	Heera_4lane_51_NODE_122948_length_135_cov_137.748154(538-722->1-185/96.76)	Heera_4lane_51_NODE_20931_length_150_cov_243.839996(700-899->1-200/98)	Heera_4lane_51_NODE_254597_length_75_cov_189.746674(337-461->1-125/98.4)	Heera_4lane_51_NODE_48458_length_126_cov_333.746033(412-587->1-176/98.3)	Heera_4lane_51_NODE_53783_length_261_cov_124.957855(80-338->259-1/99.23)
Bra000150	Heera_4lane_51_NODE_142666_length_254_cov_14.535433(1957-2148->1-192/98.44)	Heera_4lane_51_NODE_156737_length_208_cov_19.254808(1614-1871->258-1/99.22)	Heera_4lane_51_NODE_156738_length_215_cov_16.832558(1399-1663->1-265/98.11)	Heera_4lane_51_NODE_267701_length_177_cov_16.836159(91-317->227-1/98.68)
Bra000151	Heera_4lane_51_NODE_123400_length_259_cov_30.038610(628-831->1-204/100)	Heera_4lane_51_NODE_149217_length_162_cov_33.697533(229-440->1-212/100)	Heera_4lane_51_NODE_149218_length_167_cov_34.275448(401-617->217-1/100)	Heera_4lane_51_NODE_263800_length_59_cov_59.101696(569-677->1-109/100)	Heera_4lane_51_NODE_67654_length_334_cov_39.200600(1-245->245-1/100)
Bra000153	Heera_4lane_51_NODE_237294_length_57_cov_58.438595(1288-1394->1-107/100)	Heera_4lane_51_NODE_59010_length_258_cov_18.209303(1370-1473->1-104/98.08)	Heera_4lane_51_NODE_84736_length_802_cov_29.224440(535-1337->803-1/100)	Heera_4lane_51_NODE_87248_length_314_cov_40.608280(1370-1473->364-261/100)
Bra000154	Heera_4lane_51_NODE_107451_length_90_cov_47.455555(1372-1511->140-1/100)	Heera_4lane_51_NODE_157267_length_629_cov_13.362480(746-1311->1-566/100)	Heera_4lane_51_NODE_207442_length_223_cov_14.654709(133-404->273-2/99.26)	Heera_4lane_51_NODE_242035_length_187_cov_30.620321(1864-1968->1-105/100)	Heera_4lane_51_NODE_76421_length_354_cov_67.299438(1492-1895->404-1/100)	Heera_4lane_51_NODE_76423_length_158_cov_34.993671(1312-1421->99-208/100)
Bra000155	Heera_4lane_51_NODE_152669_length_478_cov_14.573222(1150-1302->528-376/100)	Heera_4lane_51_NODE_204682_length_497_cov_12.740442(653-1199->547-1/100)
Bra000156	Heera_4lane_51_NODE_121969_length_210_cov_19.309525(835-1094->260-1/100)	Heera_4lane_51_NODE_121970_length_714_cov_13.180673(121-884->1-764/100)	Heera_4lane_51_NODE_150447_length_198_cov_29.702021(1384-1631->248-1/100)	Heera_4lane_51_NODE_152669_length_478_cov_14.573222(1615-1773->1-159/100)	Heera_4lane_51_NODE_159332_length_54_cov_22.518518(1060-1163->104-1/100)	Heera_4lane_51_NODE_257727_length_141_cov_25.191490(1210-1400->1-191/100)
Bra000157	Heera_4lane_51_NODE_15242_length_63_cov_333.301575(745-857->113-1/100)	Heera_4lane_51_NODE_271976_length_186_cov_131.596771(480-711->236-5/100)	Heera_4lane_51_NODE_28590_length_243_cov_132.234573(1-290->4-293/100)	Heera_4lane_51_NODE_49654_length_79_cov_124.468353(666-794->129-1/100)	Heera_4lane_51_NODE_72398_length_224_cov_68.500000(256-529->1-274/100)
Bra000158	Heera_4lane_51_NODE_257649_length_1173_cov_20.919010(1-1154->73-1223/98.01)
Bra000159	Heera_4lane_51_NODE_134590_length_117_cov_125.358971(102-268->1-167/98.8)	Heera_4lane_51_NODE_30799_length_100_cov_378.720001(660-809->1-150/98.67)	Heera_4lane_51_NODE_30800_length_142_cov_206.908447(514-705->1-192/100)	Heera_4lane_51_NODE_42833_length_113_cov_169.088501(859-960->163-62/100)	Heera_4lane_51_NODE_49924_length_125_cov_651.656006(400-563->12-175/98.17)	Heera_4lane_51_NODE_57374_length_129_cov_166.852707(787-923->179-46/90.51)	Heera_4lane_51_NODE_95653_length_66_cov_121.727272(787-905->116-1/96.64)
Bra000160	Heera_4lane_51_NODE_147262_length_93_cov_14.935484(673-815->143-1/97.2)	Heera_4lane_51_NODE_166055_length_364_cov_13.233517(310-710->14-414/100)	Heera_4lane_51_NODE_168917_length_90_cov_17.411112(1018-1157->1-140/100)	Heera_4lane_51_NODE_233063_length_93_cov_14.129032(673-815->1-143/100)	Heera_4lane_51_NODE_264892_length_144_cov_17.763889(802-995->1-194/100)
Bra000162	Heera_4lane_51_NODE_150953_length_120_cov_17.825001(3253-3422->170-1/97.06)	Heera_4lane_51_NODE_150954_length_152_cov_24.335526(3080-3281->1-202/98.51)	Heera_4lane_51_NODE_154349_length_136_cov_37.610294(5670-5855->186-1/98.92)	Heera_4lane_51_NODE_162114_length_368_cov_24.410326(3760-4177->418-1/98.56)	Heera_4lane_51_NODE_194164_length_141_cov_24.198582(1534-1724->1-191/100)	Heera_4lane_51_NODE_198478_length_175_cov_14.382857(2289-2513->225-1/96.89)	Heera_4lane_51_NODE_198479_length_221_cov_13.420815(2068-2338->1-271/98.52)	Heera_4lane_51_NODE_200428_length_314_cov_22.888535(4544-4907->1-364/100)	Heera_4lane_51_NODE_200428_length_314_cov_22.888535(4783-5015->141-364/86.7)	Heera_4lane_51_NODE_200428_length_314_cov_22.888535(5019-5159->155-292/90.78)	Heera_4lane_51_NODE_200428_length_314_cov_22.888535(4891-5092->141-327/83.17)	Heera_4lane_51_NODE_241191_length_373_cov_13.782842(1675-2097->1-423/97.64)	Heera_4lane_51_NODE_241787_length_588_cov_16.192177(946-1583->1-638/99.53)	Heera_4lane_51_NODE_31791_length_52_cov_63.692307(5806-5907->1-102/100)	Heera_4lane_51_NODE_43133_length_508_cov_31.895670(5858-6175->558-241/97.8)	Heera_4lane_51_NODE_54229_length_356_cov_20.705055(4137-4542->1-406/98.77)	Heera_4lane_51_NODE_62277_length_772_cov_30.762953(4860-5681->1-822/99.88)	Heera_4lane_51_NODE_62277_length_772_cov_30.762953(4771-5059->20-302/86.1)	Heera_4lane_51_NODE_62277_length_772_cov_30.762953(4684-4945->32-302/82.5)	Heera_4lane_51_NODE_65147_length_108_cov_22.370371(3382-3536->1-155/99.35)	Heera_4lane_51_NODE_99345_length_367_cov_17.084469(2713-3129->1-417/99.28)
Bra000163	Heera_4lane_51_NODE_72844_length_179_cov_327.033508(74-301->2-229/100)	Heera_4lane_51_NODE_72845_length_160_cov_153.274994(291-500->210-1/99.05)	Heera_4lane_51_NODE_79539_length_206_cov_211.009705(622-795->256-83/98.28)	Heera_4lane_51_NODE_79540_length_114_cov_284.640350(499-662->1-164/98.78)
Bra000164	Heera_4lane_51_NODE_108653_length_391_cov_37.028133(951-1391->441-1/99.32)	Heera_4lane_51_NODE_115523_length_54_cov_40.814816(889-992->104-1/100)	Heera_4lane_51_NODE_115525_length_348_cov_45.669540(532-929->1-398/98.99)	Heera_4lane_51_NODE_258643_length_250_cov_13.680000(178-477->300-1/99)	Heera_4lane_51_NODE_279395_length_85_cov_19.188236(447-581->135-1/99.26)	Heera_4lane_51_NODE_88036_length_447_cov_48.138702(1516-1830->497-183/98.73)
Bra000166	Heera_4lane_51_NODE_239793_length_456_cov_18.504387(1191-1548->500-143/100)
Bra000169	Heera_4lane_51_NODE_245274_length_150_cov_10.106667(2659-2781->1-123/100)
Bra000170	Heera_4lane_51_NODE_124112_length_547_cov_14.177331(1-200->80-279/95)
Bra000171	Heera_4lane_51_NODE_225502_length_69_cov_15.420290(502-620->1-119/100)	Heera_4lane_51_NODE_225503_length_51_cov_19.549019(585-685->101-1/100)	Heera_4lane_51_NODE_245136_length_163_cov_25.141104(649-861->213-1/100)	Heera_4lane_51_NODE_25834_length_270_cov_32.511112(814-1133->1-320/100)	Heera_4lane_51_NODE_264911_length_184_cov_13.092391(295-528->1-234/99.15)	Heera_4lane_51_NODE_3489_length_320_cov_16.318750(1089-1254->1-166/96.99)	Heera_4lane_51_NODE_93668_length_306_cov_14.405229(1-317->317-1/99.05)
Bra000181	Heera_4lane_51_NODE_106080_length_394_cov_41.591370(118-401->161-444/97.18)	Heera_4lane_51_NODE_150522_length_117_cov_21.820513(874-1040->1-167/99.4)	Heera_4lane_51_NODE_154971_length_351_cov_24.148148(1006-1406->1-401/96.51)	Heera_4lane_51_NODE_250513_length_462_cov_24.324675(1390-1755->512-147/97.81)	Heera_4lane_51_NODE_44782_length_497_cov_22.078470(371-917->547-1/95.98)
Bra000182	Heera_4lane_51_NODE_105377_length_298_cov_41.395973(898-1029->348-217/100)	Heera_4lane_51_NODE_127577_length_300_cov_48.066666(97-446->350-1/100)	Heera_4lane_51_NODE_132892_length_114_cov_104.052635(745-908->1-164/100)	Heera_4lane_51_NODE_188106_length_96_cov_28.781250(511-656->1-146/100)	Heera_4lane_51_NODE_188107_length_129_cov_30.542635(616-794->179-1/100)	Heera_4lane_51_NODE_207500_length_93_cov_34.451614(400-542->1-143/100)
Bra000186	Heera_4lane_51_NODE_114535_length_677_cov_13.471196(1-626->90-715/100)
Bra000187	Heera_4lane_51_NODE_142834_length_157_cov_14.203821(1556-1755->207-8/99.5)	Heera_4lane_51_NODE_198980_length_253_cov_23.075098(1203-1505->303-1/100)	Heera_4lane_51_NODE_224482_length_100_cov_58.599998(1456-1605->150-1/100)	Heera_4lane_51_NODE_239229_length_109_cov_10.321101(822-980->159-1/100)
Bra000190	Heera_4lane_51_NODE_207684_length_466_cov_22.978540(1034-1425->516-125/100)	Heera_4lane_51_NODE_218940_length_538_cov_20.052044(454-1041->1-588/100)	Heera_4lane_51_NODE_223718_length_261_cov_15.015326(137-447->1-311/100)	Heera_4lane_51_NODE_269026_length_222_cov_17.909910(9-186->95-272/96.07)	Heera_4lane_51_NODE_93179_length_51_cov_17.960785(402-502->1-101/100)
Bra000193	Heera_4lane_51_NODE_46428_length_129_cov_380.364349(166-344->179-1/100)
Bra000194	Heera_4lane_51_NODE_288701_length_892_cov_16.000000(1-774->94-867/100)
Bra000195	Heera_4lane_51_NODE_74510_length_872_cov_96.295868(431-1005->110-684/100)
Bra000196	Heera_4lane_51_NODE_156122_length_391_cov_10.936061(975-1228->254-1/100)	Heera_4lane_51_NODE_156122_length_391_cov_10.936061(860-976->441-325/100)	Heera_4lane_51_NODE_156123_length_567_cov_11.296296(287-903->1-617/99.84)	Heera_4lane_51_NODE_238069_length_228_cov_10.912281(1179-1329->278-128/100)
Bra000197	Heera_4lane_51_NODE_18281_length_251_cov_49.956177(856-1029->301-128/100)	Heera_4lane_51_NODE_30511_length_411_cov_38.841850(1-311->337-27/99.36)	Heera_4lane_51_NODE_43186_length_489_cov_34.691208(336-841->506-1/98.42)	Heera_4lane_51_NODE_47321_length_64_cov_71.109375(792-905->1-114/100)
Bra000198	Heera_4lane_51_NODE_100425_length_201_cov_48.129353(271-521->1-251/99.6)	Heera_4lane_51_NODE_146610_length_361_cov_57.559555(1-308->308-1/100)	Heera_4lane_51_NODE_8025_length_722_cov_77.343491(477-909->772-346/96.07)
Bra000199	Heera_4lane_51_NODE_13076_length_389_cov_56.136246(1-206->234-439/100)	Heera_4lane_51_NODE_13077_length_109_cov_45.192661(160-318->159-1/100)	Heera_4lane_51_NODE_63199_length_301_cov_44.421928(317-486->1-170/100)
Bra000201	Heera_4lane_51_NODE_111013_length_96_cov_20.875000(1339-1484->146-1/100)	Heera_4lane_51_NODE_111014_length_101_cov_20.841583(1106-1256->1-151/100)	Heera_4lane_51_NODE_134125_length_204_cov_14.421569(844-1097->254-1/100)	Heera_4lane_51_NODE_183721_length_186_cov_36.860214(1786-2021->236-1/99.15)	Heera_4lane_51_NODE_185059_length_162_cov_13.728395(397-608->1-212/100)	Heera_4lane_51_NODE_201187_length_105_cov_27.409523(1639-1793->1-155/100)	Heera_4lane_51_NODE_221195_length_265_cov_35.433964(1998-2312->315-1/100)	Heera_4lane_51_NODE_225898_length_141_cov_29.141844(1444-1634->1-191/100)	Heera_4lane_51_NODE_239761_length_53_cov_40.886791(2278-2380->1-103/100)	Heera_4lane_51_NODE_246773_length_156_cov_12.352564(239-444->1-206/100)	Heera_4lane_51_NODE_58510_length_102_cov_44.764706(1207-1358->1-152/100)
Bra000204	Heera_4lane_51_NODE_50351_length_424_cov_45.110847(1-177->92-268/100)
Bra000206	Heera_4lane_51_NODE_6613_length_1299_cov_26.464973(1-1017->1217-204/97.84)
Bra000207	Heera_4lane_51_NODE_121744_length_836_cov_34.063396(1-614->273-886/97.72)	Heera_4lane_51_NODE_15977_length_330_cov_57.651516(769-954->1-186/99.46)	Heera_4lane_51_NODE_98023_length_162_cov_48.265430(595-732->1-138/100)
Bra000209	Heera_4lane_51_NODE_174854_length_249_cov_15.405622(97-260->136-299/97.56)	Heera_4lane_51_NODE_196948_length_188_cov_22.648935(1633-1870->1-238/98.74)	Heera_4lane_51_NODE_207575_length_65_cov_30.661539(1821-1935->1-115/100)	Heera_4lane_51_NODE_71386_length_302_cov_17.254967(1289-1640->1-352/95.45)
Bra000210	Heera_4lane_51_NODE_90208_length_742_cov_28.421833(1-285->124-408/94.74)
Bra000211	Heera_4lane_51_NODE_100389_length_117_cov_119.239319(784-950->167-1/100)	Heera_4lane_51_NODE_111679_length_165_cov_79.484848(211-425->1-215/99.53)	Heera_4lane_51_NODE_119826_length_165_cov_38.618183(211-425->1-215/96.28)	Heera_4lane_51_NODE_124280_length_183_cov_105.158470(1228-1460->1-233/100)	Heera_4lane_51_NODE_164155_length_64_cov_207.046875(901-1014->1-114/100)	Heera_4lane_51_NODE_203594_length_105_cov_93.571426(679-830->4-155/100)	Heera_4lane_51_NODE_207311_length_81_cov_76.864197(502-632->131-1/98.47)	Heera_4lane_51_NODE_207312_length_80_cov_71.137497(415-544->1-130/99.23)	Heera_4lane_51_NODE_213712_length_96_cov_71.604164(40-185->146-1/100)	Heera_4lane_51_NODE_68410_length_246_cov_135.508133(965-1260->1-296/99.66)	Heera_4lane_51_NODE_90208_length_742_cov_28.421833(1423-1527->792-688/100)
Bra000213	Heera_4lane_51_NODE_131047_length_876_cov_16.235159(838-1763->1-926/98.7)	Heera_4lane_51_NODE_207498_length_255_cov_22.188236(1744-2048->1-305/99.02)
Bra000214	Heera_4lane_51_NODE_59400_length_147_cov_23.115646(115-311->197-1/100)
Bra000215	Heera_4lane_51_NODE_117163_length_316_cov_12.212026(556-921->1-366/98.09)	Heera_4lane_51_NODE_134767_length_505_cov_17.895050(877-1431->555-1/98.92)	Heera_4lane_51_NODE_214857_length_117_cov_30.393162(1390-1556->167-1/97.6)	Heera_4lane_51_NODE_216165_length_76_cov_11.539474(412-537->126-1/97.62)	Heera_4lane_51_NODE_233564_length_195_cov_10.107693(199-443->1-245/97.96)	Heera_4lane_51_NODE_74308_length_93_cov_27.258064(1507-1649->1-143/100)
Bra000220	Heera_4lane_51_NODE_164227_length_138_cov_45.804348(3364-3551->1-188/100)	Heera_4lane_51_NODE_164228_length_258_cov_35.341084(3655-3962->308-1/100)	Heera_4lane_51_NODE_176017_length_126_cov_46.428570(4234-4409->176-1/100)	Heera_4lane_51_NODE_176018_length_125_cov_41.327999(4103-4277->1-175/100)	Heera_4lane_51_NODE_1828_length_240_cov_16.762501(2572-2861->290-1/99.66)	Heera_4lane_51_NODE_184462_length_105_cov_15.628572(2446-2600->155-1/100)	Heera_4lane_51_NODE_206224_length_149_cov_13.181208(3086-3284->1-199/99.5)	Heera_4lane_51_NODE_206295_length_92_cov_23.510870(3271-3412->1-142/97.89)	Heera_4lane_51_NODE_222514_length_86_cov_105.139534(4468-4603->1-136/100)	Heera_4lane_51_NODE_225528_length_99_cov_67.252525(4369-4517->149-1/100)	Heera_4lane_51_NODE_23822_length_144_cov_34.847221(2131-2324->194-1/100)	Heera_4lane_51_NODE_23823_length_76_cov_31.907894(1993-2118->1-126/100)	Heera_4lane_51_NODE_242641_length_793_cov_12.485498(1-559->124-682/100)	Heera_4lane_51_NODE_242641_length_793_cov_12.485498(558-657->744-843/100)	Heera_4lane_51_NODE_242848_length_84_cov_43.083332(1666-1799->134-1/100)	Heera_4lane_51_NODE_247276_length_159_cov_20.377359(1765-1973->209-1/100)	Heera_4lane_51_NODE_272508_length_238_cov_10.205882(660-947->1-288/100)	Heera_4lane_51_NODE_272933_length_219_cov_13.041096(1417-1665->1-249/100)	Heera_4lane_51_NODE_273531_length_179_cov_20.754190(930-1071->1-142/100)	Heera_4lane_51_NODE_278651_length_189_cov_27.391535(2812-3050->239-1/100)	Heera_4lane_51_NODE_279508_length_51_cov_41.117645(3271-3371->1-101/100)	Heera_4lane_51_NODE_284342_length_150_cov_17.959999(1186-1385->200-1/100)	Heera_4lane_51_NODE_40926_length_132_cov_66.015152(3916-4097->182-1/100)	Heera_4lane_51_NODE_84628_length_287_cov_38.303135(4593-4761->337-169/100)	Heera_4lane_51_NODE_94443_length_81_cov_68.604935(3502-3632->131-1/100)	Heera_4lane_51_NODE_99002_length_126_cov_11.301587(3109-3284->1-176/96.59)
Bra000221	Heera_4lane_51_NODE_291303_length_314_cov_71.391716(1-204->286-83/100)
Bra000222	Heera_4lane_51_NODE_133498_length_590_cov_18.832203(436-1038->640-38/100)	Heera_4lane_51_NODE_273577_length_161_cov_16.478260(173-383->1-211/100)	Heera_4lane_51_NODE_273578_length_72_cov_16.347221(340-461->122-1/100)
Bra000226	Heera_4lane_51_NODE_134356_length_698_cov_25.478510(1-617->617-1/98.38)	Heera_4lane_51_NODE_146379_length_333_cov_20.930931(670-897->1-228/98.68)	Heera_4lane_51_NODE_210806_length_51_cov_21.705883(571-671->1-101/100)
Bra000227	Heera_4lane_51_NODE_39123_length_278_cov_466.323730(15-294->49-328/96.79)	Heera_4lane_51_NODE_45345_length_124_cov_69.008064(250-375->6-131/99.21)
Bra000228	Heera_4lane_51_NODE_292163_length_623_cov_13.306581(96-768->1-673/98.96)
Bra000230	Heera_4lane_51_NODE_174093_length_59_cov_483.949158(586-694->1-109/100)	Heera_4lane_51_NODE_57584_length_243_cov_196.304520(731-855->293-169/100)	Heera_4lane_51_NODE_57585_length_65_cov_293.646149(666-780->1-115/100)	Heera_4lane_51_NODE_60169_length_87_cov_378.137939(499-635->1-137/100)	Heera_4lane_51_NODE_67026_length_465_cov_191.933334(34-548->515-1/97.28)
Bra000231	Heera_4lane_51_NODE_177950_length_695_cov_19.844604(1-207->539-745/99.03)	Heera_4lane_51_NODE_199983_length_156_cov_32.948719(218-423->206-1/98.54)	Heera_4lane_51_NODE_62913_length_78_cov_57.717949(835-962->1-128/100)	Heera_4lane_51_NODE_97508_length_246_cov_34.788616(523-818->296-1/100)
Bra000232	Heera_4lane_51_NODE_107845_length_100_cov_156.130005(300-449->1-150/100)	Heera_4lane_51_NODE_33354_length_613_cov_81.843391(400-939->663-124/100)	Heera_4lane_51_NODE_55458_length_248_cov_10.544354(81-329->250-2/91.97)	Heera_4lane_51_NODE_74313_length_397_cov_97.377831(1-349->349-1/99.14)
Bra000234	Heera_4lane_51_NODE_125070_length_123_cov_112.235771(529-701->173-1/100)	Heera_4lane_51_NODE_171995_length_243_cov_54.069958(1159-1451->1-293/100)	Heera_4lane_51_NODE_204975_length_292_cov_54.715752(652-993->342-1/99.71)	Heera_4lane_51_NODE_245235_length_69_cov_43.347828(952-1070->1-119/100)	Heera_4lane_51_NODE_245716_length_114_cov_33.298244(1042-1205->164-1/100)	Heera_4lane_51_NODE_3432_length_563_cov_33.520428(1-578->36-613/100)
Bra000236	Heera_4lane_51_NODE_111062_length_51_cov_30.352942(4807-4907->1-101/100)	Heera_4lane_51_NODE_111063_length_102_cov_23.421568(4693-4844->1-152/100)	Heera_4lane_51_NODE_202488_length_126_cov_15.380953(3811-3986->176-1/100)	Heera_4lane_51_NODE_213343_length_315_cov_21.739683(4948-5312->1-365/100)	Heera_4lane_51_NODE_213344_length_111_cov_19.306307(5290-5450->161-1/100)	Heera_4lane_51_NODE_226777_length_75_cov_20.173334(4121-4245->1-125/100)	Heera_4lane_51_NODE_237549_length_147_cov_31.591837(4546-4742->197-1/100)	Heera_4lane_51_NODE_247811_length_87_cov_14.758620(3223-3359->137-1/100)	Heera_4lane_51_NODE_265257_length_167_cov_14.047904(4196-4412->1-217/100)	Heera_4lane_51_NODE_266685_length_154_cov_11.707792(3967-4170->204-1/100)	Heera_4lane_51_NODE_282362_length_105_cov_12.904762(4441-4595->155-1/100)	Heera_4lane_51_NODE_85472_length_357_cov_17.436975(3454-3860->407-1/100)
Bra000237	Heera_4lane_51_NODE_133831_length_259_cov_38.687260(1176-1392->1-217/100)	Heera_4lane_51_NODE_168467_length_99_cov_24.040403(414-545->132-1/100)	Heera_4lane_51_NODE_168468_length_378_cov_34.671959(1-298->119-416/98.99)	Heera_4lane_51_NODE_182239_length_457_cov_27.137856(502-1008->507-1/100)	Heera_4lane_51_NODE_228712_length_203_cov_32.054188(971-1223->1-253/100)
Bra000238	Heera_4lane_51_NODE_108098_length_207_cov_38.381641(1363-1619->1-257/100)	Heera_4lane_51_NODE_133473_length_90_cov_24.755556(418-557->1-140/100)	Heera_4lane_51_NODE_133474_length_123_cov_29.650406(289-461->1-173/100)	Heera_4lane_51_NODE_154765_length_81_cov_24.345678(49-179->131-1/100)	Heera_4lane_51_NODE_172941_length_266_cov_43.616543(2428-2743->1-316/100)	Heera_4lane_51_NODE_180226_length_192_cov_24.520834(1933-2174->1-242/100)	Heera_4lane_51_NODE_180227_length_102_cov_30.343138(2131-2282->152-1/100)	Heera_4lane_51_NODE_24387_length_135_cov_39.185184(790-974->1-185/100)	Heera_4lane_51_NODE_24388_length_408_cov_34.151962(934-1391->458-1/100)	Heera_4lane_51_NODE_257458_length_165_cov_28.230303(145-289->215-71/99.31)	Heera_4lane_51_NODE_259127_length_99_cov_33.020203(1588-1736->149-1/100)	Heera_4lane_51_NODE_261261_length_144_cov_27.506945(2242-2435->1-194/100)	Heera_4lane_51_NODE_41115_length_230_cov_30.969564(524-803->1-280/100)
Bra000239	Heera_4lane_51_NODE_26548_length_817_cov_32.588737(250-645->867-472/100)
Bra000240	Heera_4lane_51_NODE_106047_length_450_cov_49.299999(1633-2132->500-1/100)	Heera_4lane_51_NODE_144546_length_147_cov_40.761906(1339-1535->197-1/100)	Heera_4lane_51_NODE_243819_length_291_cov_19.209621(1-192->150-341/97.92)	Heera_4lane_51_NODE_264772_length_114_cov_29.745613(1498-1661->164-1/100)	Heera_4lane_51_NODE_265462_length_91_cov_19.956043(1914-2054->141-1/93.62)	Heera_4lane_51_NODE_26548_length_817_cov_32.588737(2086-2301->1-216/100)	Heera_4lane_51_NODE_268047_length_114_cov_37.482456(154-317->1-164/100)	Heera_4lane_51_NODE_271872_length_261_cov_26.812260(1063-1373->311-1/99.36)	Heera_4lane_51_NODE_95887_length_384_cov_35.479168(658-1091->1-434/99.77)	Heera_4lane_51_NODE_95888_length_370_cov_28.575676(285-704->1-420/100)
Bra000242	Heera_4lane_51_NODE_127815_length_126_cov_258.634918(511-686->176-1/100)	Heera_4lane_51_NODE_29301_length_270_cov_398.885193(16-335->320-1/100)	Heera_4lane_51_NODE_35090_length_63_cov_793.619019(637-749->113-1/100)	Heera_4lane_51_NODE_48894_length_141_cov_265.290771(700-849->1-150/100)	Heera_4lane_51_NODE_57732_length_201_cov_464.258698(301-551->1-251/100)
Bra000243	Heera_4lane_51_NODE_148333_length_571_cov_17.700525(1-387->159-542/97.16)
Bra000246	Heera_4lane_51_NODE_128339_length_353_cov_34.583569(265-464->400-201/99)	Heera_4lane_51_NODE_132884_length_245_cov_65.502037(13-307->295-1/99.32)
Bra000249	Heera_4lane_51_NODE_227547_length_829_cov_14.911942(1-758->758-1/99.74)	Heera_4lane_51_NODE_232878_length_194_cov_25.371134(714-924->1-211/100)
Bra000251	Heera_4lane_51_NODE_102793_length_222_cov_32.774776(682-807->272-147/98.41)	Heera_4lane_51_NODE_168585_length_500_cov_16.955999(260-731->79-550/99.79)	Heera_4lane_51_NODE_171524_length_909_cov_32.488449(10-234->1-225/96)
Bra000253	Heera_4lane_51_NODE_133268_length_654_cov_19.932722(397-835->704-266/98.41)	Heera_4lane_51_NODE_185015_length_452_cov_28.141592(149-371->280-502/100)	Heera_4lane_51_NODE_221822_length_54_cov_19.203703(331-434->1-104/100)
Bra000255	Heera_4lane_51_NODE_232279_length_322_cov_35.664597(1-201->54-254/100)
Bra000260	Heera_4lane_51_NODE_125103_length_150_cov_49.459999(1507-1706->1-200/99)	Heera_4lane_51_NODE_131033_length_132_cov_33.196968(841-1022->1-182/98.9)	Heera_4lane_51_NODE_131034_length_51_cov_47.686275(1114-1214->101-1/100)	Heera_4lane_51_NODE_175926_length_344_cov_29.578489(1-216->179-394/100)	Heera_4lane_51_NODE_175927_length_348_cov_32.160919(217-614->398-1/99.25)	Heera_4lane_51_NODE_195210_length_58_cov_108.068962(1921-2028->1-108/100)	Heera_4lane_51_NODE_227779_length_57_cov_74.315788(1762-1868->107-1/99.07)	Heera_4lane_51_NODE_245632_length_96_cov_51.916668(1825-1970->1-146/99.32)	Heera_4lane_51_NODE_42629_length_120_cov_33.875000(694-860->4-170/100)	Heera_4lane_51_NODE_98837_length_71_cov_54.732395(1979-2099->1-121/99.17)
Bra000262	Heera_4lane_51_NODE_165832_length_69_cov_62.202900(664-782->119-1/99.16)	Heera_4lane_51_NODE_165833_length_132_cov_40.196968(529-710->1-182/100)	Heera_4lane_51_NODE_260055_length_51_cov_22.450981(415-515->101-1/100)	Heera_4lane_51_NODE_260057_length_99_cov_24.848484(235-383->1-149/99.33)
Bra000263	Heera_4lane_51_NODE_16783_length_229_cov_151.026199(94-372->1-279/97.85)
Bra000265	Heera_4lane_51_NODE_117418_length_145_cov_13.875862(12-206->195-1/100)
Bra000267	Heera_4lane_51_NODE_133798_length_260_cov_30.803846(1846-2019->310-137/100)	Heera_4lane_51_NODE_148025_length_204_cov_21.348040(1625-1878->254-1/98.43)	Heera_4lane_51_NODE_148026_length_80_cov_31.562500(1544-1670->4-130/98.43)	Heera_4lane_51_NODE_209807_length_615_cov_20.130081(805-1469->665-1/98.05)	Heera_4lane_51_NODE_275950_length_70_cov_17.271429(1453-1572->1-120/98.33)
Bra000268	Heera_4lane_51_NODE_106836_length_132_cov_125.363640(438-619->182-1/97.8)	Heera_4lane_51_NODE_44521_length_170_cov_152.470581(1-170->51-220/98.82)	Heera_4lane_51_NODE_49637_length_141_cov_101.709221(271-461->191-1/99.48)	Heera_4lane_51_NODE_93990_length_51_cov_26.745098(678-775->1-101/97.03)
Bra000272	Heera_4lane_51_NODE_84700_length_389_cov_65.089973(115-429->439-125/98.73)
Bra000274	Heera_4lane_51_NODE_182835_length_345_cov_39.342030(62-458->1-395/96.98)	Heera_4lane_51_NODE_23968_length_834_cov_32.869305(436-1221->1-786/99.36)
Bra000276	Heera_4lane_51_NODE_136182_length_122_cov_27.885246(226-351->1-126/100)	Heera_4lane_51_NODE_208990_length_269_cov_38.940521(1-245->75-319/100)
Bra000277	Heera_4lane_51_NODE_163220_length_720_cov_25.262501(991-1754->1-764/99.61)	Heera_4lane_51_NODE_166641_length_522_cov_14.833333(469-1040->1-572/98.43)	Heera_4lane_51_NODE_230199_length_290_cov_14.020690(137-476->1-340/98.24)
Bra000279	Heera_4lane_51_NODE_200523_length_352_cov_17.264204(2128-2364->1-237/99.16)	Heera_4lane_51_NODE_97271_length_775_cov_14.621936(1083-1907->825-1/98.42)
Bra000280	Heera_4lane_51_NODE_135076_length_418_cov_31.210526(18-377->109-468/97.5)	Heera_4lane_51_NODE_172572_length_695_cov_24.900719(490-1017->1-528/97.35)	Heera_4lane_51_NODE_208542_length_81_cov_33.456791(400-530->131-1/98.47)
Bra000281	Heera_4lane_51_NODE_76372_length_431_cov_31.450115(481-784->1-304/95.07)
Bra000283	Heera_4lane_51_NODE_239215_length_408_cov_22.473040(848-1242->1-395/99.49)	Heera_4lane_51_NODE_273740_length_555_cov_17.102703(144-748->1-605/99.34)
Bra000285	Heera_4lane_51_NODE_43461_length_332_cov_234.027115(176-557->1-382/98.43)	Heera_4lane_51_NODE_57966_length_188_cov_353.010651(1-203->203-1/99.51)	Heera_4lane_51_NODE_71406_length_123_cov_314.682922(544-716->1-173/98.27)
Bra000288	Heera_4lane_51_NODE_174270_length_143_cov_197.020981(220-405->1-186/98.92)
Bra000290	Heera_4lane_51_NODE_137582_length_228_cov_31.083334(79-356->1-278/98.56)	Heera_4lane_51_NODE_137583_length_443_cov_14.984199(319-642->493-170/99.07)	Heera_4lane_51_NODE_251503_length_310_cov_11.074194(319-642->1-324/94.44)	Heera_4lane_51_NODE_269192_length_282_cov_11.003546(25-356->332-1/94.58)
Bra000292	Heera_4lane_51_NODE_224228_length_67_cov_110.686569(2254-2370->1-117/87.18)	Heera_4lane_51_NODE_224228_length_67_cov_110.686569(1966-2082->1-117/85.47)	Heera_4lane_51_NODE_267452_length_510_cov_241.733337(792-1055->264-1/100)	Heera_4lane_51_NODE_268220_length_120_cov_75.341667(154-323->170-1/99.41)	Heera_4lane_51_NODE_268220_length_120_cov_75.341667(103-221->125-7/84.03)	Heera_4lane_51_NODE_272700_length_252_cov_303.087311(1189-1490->302-1/99.67)	Heera_4lane_51_NODE_272700_length_252_cov_303.087311(1356-1544->279-91/81.48)	Heera_4lane_51_NODE_272700_length_252_cov_303.087311(1327-1545->272-54/80.37)	Heera_4lane_51_NODE_272700_length_252_cov_303.087311(1309-1541->254-22/79.4)	Heera_4lane_51_NODE_272700_length_252_cov_303.087311(1183-1295->164-52/83.19)	Heera_4lane_51_NODE_272700_length_252_cov_303.087311(1170-1346->285-109/79.1)	Heera_4lane_51_NODE_272700_length_252_cov_303.087311(1264-1523->263-4/77.69)	Heera_4lane_51_NODE_280777_length_135_cov_170.562958(1603-1705->176-74/100)	Heera_4lane_51_NODE_280777_length_135_cov_170.562958(2269-2438->182-13/85.88)	Heera_4lane_51_NODE_280777_length_135_cov_170.562958(2239-2399->164-4/82.61)	Heera_4lane_51_NODE_280777_length_135_cov_170.562958(145-320->176-1/81.25)	Heera_4lane_51_NODE_280777_length_135_cov_170.562958(1963-2084->152-31/81.97)	Heera_4lane_51_NODE_280777_length_135_cov_170.562958(1963-2066->104-1/81.73)	Heera_4lane_51_NODE_280777_length_135_cov_170.562958(1990-2089->173-74/82)	Heera_4lane_51_NODE_281618_length_138_cov_278.623199(2341-2441->188-88/86.14)	Heera_4lane_51_NODE_281618_length_138_cov_278.623199(2296-2441->185-40/82.19)	Heera_4lane_51_NODE_281618_length_138_cov_278.623199(2245-2432->188-1/80.32)	Heera_4lane_51_NODE_281618_length_138_cov_278.623199(1966-2069->179-76/84.62)	Heera_4lane_51_NODE_281618_length_138_cov_278.623199(190-326->161-25/81.02)	Heera_4lane_51_NODE_283232_length_114_cov_276.508759(2263-2396->158-25/85.07)	Heera_4lane_51_NODE_283232_length_114_cov_276.508759(1984-2089->149-44/85.85)	Heera_4lane_51_NODE_283232_length_114_cov_276.508759(2353-2462->164-55/83.64)	Heera_4lane_51_NODE_283232_length_114_cov_276.508759(2226-2370->147-3/81.38)	Heera_4lane_51_NODE_283232_length_114_cov_276.508759(2311-2465->158-4/80)	Heera_4lane_51_NODE_283232_length_114_cov_276.508759(130-254->161-37/80.8)	Heera_4lane_51_NODE_287478_length_255_cov_193.686279(148-335->242-55/87.77)	Heera_4lane_51_NODE_287478_length_255_cov_193.686279(181-335->305-151/89.68)	Heera_4lane_51_NODE_287478_length_255_cov_193.686279(1603-1703->101-1/86.14)	Heera_4lane_51_NODE_287478_length_255_cov_193.686279(103-263->191-31/81.99)	Heera_4lane_51_NODE_287478_length_255_cov_193.686279(130-245->116-1/81.03)	Heera_4lane_51_NODE_287478_length_255_cov_193.686279(2314-2471->302-145/79.11)	Heera_4lane_51_NODE_287790_length_57_cov_196.491226(2278-2381->1-107/83.18)	Heera_4lane_51_NODE_289444_length_99_cov_200.757568(2248-2381->13-146/85.07)	Heera_4lane_51_NODE_289444_length_99_cov_200.757568(2359-2465->28-134/85.05)	Heera_4lane_51_NODE_289444_length_99_cov_200.757568(1984-2089->37-142/84.91)	Heera_4lane_51_NODE_289444_length_99_cov_200.757568(2226-2336->39-149/82.88)	Heera_4lane_51_NODE_289444_length_99_cov_200.757568(130-248->25-143/80.67)	Heera_4lane_51_NODE_290347_length_53_cov_98.358490(98-200->103-1/100)	Heera_4lane_51_NODE_290655_length_129_cov_372.155029(2226-2327->78-179/81.37)	Heera_4lane_51_NODE_68625_length_93_cov_145.913971(2257-2399->1-143/100)	Heera_4lane_51_NODE_68625_length_93_cov_145.913971(1969-2089->1-121/86.78)	Heera_4lane_51_NODE_68625_length_93_cov_145.913971(1606-1705->22-121/88)	Heera_4lane_51_NODE_68625_length_93_cov_145.913971(2305-2441->1-137/83.21)	Heera_4lane_51_NODE_68625_length_93_cov_145.913971(2356-2465->4-113/84.55)
Bra000293	Heera_4lane_51_NODE_100185_length_83_cov_39.096386(2114-2249->1-133/97.06)	Heera_4lane_51_NODE_114463_length_549_cov_16.180328(944-1464->521-1/97.5)	Heera_4lane_51_NODE_134135_length_204_cov_57.352940(2431-2684->1-254/100)	Heera_4lane_51_NODE_148094_length_267_cov_26.138577(247-563->317-1/99.37)	Heera_4lane_51_NODE_199433_length_199_cov_40.643215(1909-2148->1-240/98.75)	Heera_4lane_51_NODE_212149_length_79_cov_56.987343(2332-2460->1-129/99.22)	Heera_4lane_51_NODE_221734_length_93_cov_37.096775(2203-2345->143-1/100)	Heera_4lane_51_NODE_244149_length_69_cov_19.492754(1809-1927->1-119/100)	Heera_4lane_51_NODE_282682_length_72_cov_13.277778(817-938->122-1/97.54)	Heera_4lane_51_NODE_71841_length_363_cov_27.256199(1418-1830->413-1/99.27)	Heera_4lane_51_NODE_91775_length_112_cov_73.223213(2636-2791->1-162/96.3)	Heera_4lane_51_NODE_96413_length_89_cov_54.573032(2114-2249->139-1/86.9)
Bra000294	Heera_4lane_51_NODE_102275_length_364_cov_16.953297(1-387->28-414/98.97)	Heera_4lane_51_NODE_85061_length_695_cov_11.873382(622-1361->740-1/98.11)
Bra000295	Heera_4lane_51_NODE_124722_length_84_cov_77.178574(109-242->1-134/99.25)	Heera_4lane_51_NODE_127440_length_237_cov_27.206751(451-737->287-1/98.95)	Heera_4lane_51_NODE_127441_length_258_cov_32.786823(193-500->308-1/98.7)	Heera_4lane_51_NODE_19882_length_613_cov_53.920067(727-1185->1-459/100)
Bra000297	Heera_4lane_51_NODE_127424_length_483_cov_32.322983(1-527->7-533/100)	Heera_4lane_51_NODE_189975_length_280_cov_17.582144(1111-1290->330-151/100)	Heera_4lane_51_NODE_20178_length_219_cov_29.082191(889-1157->1-269/98.88)	Heera_4lane_51_NODE_219577_length_240_cov_13.079166(628-917->1-290/99.31)	Heera_4lane_51_NODE_229099_length_144_cov_14.576389(483-676->1-194/98.97)
Bra000298	Heera_4lane_51_NODE_148160_length_226_cov_22.920355(774-1049->1-276/99.28)	Heera_4lane_51_NODE_208531_length_137_cov_12.591241(637-823->187-1/100)
Bra000300	Heera_4lane_51_NODE_123313_length_63_cov_13.253968(907-1019->113-1/100)	Heera_4lane_51_NODE_154461_length_138_cov_15.536232(517-704->188-1/97.34)	Heera_4lane_51_NODE_202211_length_182_cov_10.318682(68-299->232-1/99.14)	Heera_4lane_51_NODE_254006_length_198_cov_12.227273(683-930->1-248/99.19)
Bra000301	Heera_4lane_51_NODE_39607_length_345_cov_17.504349(325-543->1-219/98.17)
Bra000302	Heera_4lane_51_NODE_188390_length_241_cov_19.091286(1-291->291-1/99.66)	Heera_4lane_51_NODE_272184_length_135_cov_10.074074(247-431->1-185/100)
Bra000303	Heera_4lane_51_NODE_188986_length_288_cov_54.232639(205-542->1-338/97.63)	Heera_4lane_51_NODE_81398_length_237_cov_69.590714(496-782->287-1/96.52)	Heera_4lane_51_NODE_8744_length_323_cov_52.272446(886-1143->1-258/98.45)
Bra000304	Heera_4lane_51_NODE_205903_length_1041_cov_15.958694(6-966->1-964/98.55)
Bra000305	Heera_4lane_51_NODE_12669_length_205_cov_24.517073(478-732->255-1/100)	Heera_4lane_51_NODE_218968_length_300_cov_23.073334(685-861->350-174/100)	Heera_4lane_51_NODE_224133_length_105_cov_27.542856(349-503->155-1/98.71)	Heera_4lane_51_NODE_39658_length_153_cov_24.692810(148-350->203-1/96.55)	Heera_4lane_51_NODE_39660_length_76_cov_18.092106(67-192->1-126/97.62)
Bra000308	Heera_4lane_51_NODE_229740_length_185_cov_14.535135(2434-2668->235-1/100)	Heera_4lane_51_NODE_269769_length_295_cov_10.369492(2669-3013->1-345/99.71)
Bra000310	Heera_4lane_51_NODE_28902_length_132_cov_110.015152(1-167->16-182/100)	Heera_4lane_51_NODE_28903_length_186_cov_79.827957(124-359->236-1/99.58)	Heera_4lane_51_NODE_57217_length_183_cov_64.688522(412-644->233-1/100)
Bra000311	Heera_4lane_51_NODE_11763_length_95_cov_12.452632(389-533->1-145/100)
Bra000315	Heera_4lane_51_NODE_142861_length_296_cov_12.871622(613-837->1-225/100)
Bra000316	Heera_4lane_51_NODE_192598_length_126_cov_43.539684(91-266->176-1/99.43)
Bra000317	Heera_4lane_51_NODE_174939_length_183_cov_61.306011(1465-1697->1-233/100)	Heera_4lane_51_NODE_202754_length_297_cov_22.242424(700-1046->347-1/99.71)	Heera_4lane_51_NODE_206424_length_193_cov_35.124352(1216-1458->1-243/99.59)	Heera_4lane_51_NODE_239409_length_210_cov_22.152382(1000-1259->1-260/100)	Heera_4lane_51_NODE_48760_length_364_cov_36.478024(1697-1959->414-152/100)	Heera_4lane_51_NODE_70231_length_689_cov_33.985485(1-534->9-542/97.75)	Heera_4lane_51_NODE_70231_length_689_cov_33.985485(554-734->559-739/97.24)
Bra000318	Heera_4lane_51_NODE_131360_length_989_cov_30.674419(848-1788->1039-99/99.68)	Heera_4lane_51_NODE_183841_length_667_cov_13.436282(310-897->130-717/99.49)
Bra000321	Heera_4lane_51_NODE_105106_length_99_cov_94.646461(985-1133->1-149/95.3)	Heera_4lane_51_NODE_124019_length_156_cov_367.826935(721-926->1-206/100)	Heera_4lane_51_NODE_134860_length_451_cov_43.192905(132-245->388-501/100)	Heera_4lane_51_NODE_159854_length_99_cov_200.454544(985-1133->149-1/100)	Heera_4lane_51_NODE_159855_length_102_cov_228.588242(877-1028->152-1/100)	Heera_4lane_51_NODE_178136_length_72_cov_131.361115(202-323->122-1/100)	Heera_4lane_51_NODE_249697_length_108_cov_151.324081(283-440->1-158/99.37)	Heera_4lane_51_NODE_25938_length_324_cov_207.058640(394-767->374-1/100)
Bra000325	Heera_4lane_51_NODE_92856_length_566_cov_113.305656(1-204->167-370/99.02)
Bra000326	Heera_4lane_51_NODE_170981_length_86_cov_160.581390(1039-1174->136-1/100)	Heera_4lane_51_NODE_181229_length_236_cov_59.245762(407-692->286-1/99.65)	Heera_4lane_51_NODE_63220_length_512_cov_60.126953(1-447->447-1/99.33)	Heera_4lane_51_NODE_83043_length_312_cov_89.198715(727-1088->362-1/99.72)	Heera_4lane_51_NODE_83044_length_75_cov_46.146667(649-773->1-125/99.2)
Bra000328	Heera_4lane_51_NODE_280874_length_313_cov_10.801917(232-572->9-349/98.83)
Bra000330	Heera_4lane_51_NODE_281474_length_155_cov_27.709677(1027-1206->205-26/96.11)	Heera_4lane_51_NODE_41523_length_190_cov_13.184211(1027-1206->1-180/94.44)
Bra000334	Heera_4lane_51_NODE_120847_length_581_cov_16.502583(1-523->523-1/98.85)	Heera_4lane_51_NODE_212814_length_168_cov_13.958333(595-809->4-218/95.35)	Heera_4lane_51_NODE_228890_length_87_cov_29.034483(607-743->137-1/100)	Heera_4lane_51_NODE_70404_length_66_cov_12.878788(694-809->116-1/100)	Heera_4lane_51_NODE_70405_length_92_cov_12.467391(515-656->1-142/99.3)
Bra000335	Heera_4lane_51_NODE_206088_length_475_cov_32.058949(1-431->431-1/98.38)	Heera_4lane_51_NODE_226243_length_135_cov_20.177778(502-686->1-185/98.92)	Heera_4lane_51_NODE_226244_length_126_cov_43.404762(646-821->176-1/99.43)	Heera_4lane_51_NODE_238019_length_120_cov_51.150002(781-950->1-170/100)	Heera_4lane_51_NODE_240116_length_120_cov_36.825001(382-551->1-170/99.41)
Bra000336	Heera_4lane_51_NODE_222377_length_273_cov_17.106228(1324-1646->323-1/100)	Heera_4lane_51_NODE_235218_length_1358_cov_12.961708(68-1214->262-1408/98.52)	Heera_4lane_51_NODE_276686_length_179_cov_12.541900(1603-1806->1-204/100)
Bra000338	Heera_4lane_51_NODE_37661_length_831_cov_21.660650(1-881->1-881/97.84)	Heera_4lane_51_NODE_37662_length_467_cov_28.434689(836-1047->517-306/98.58)
Bra000339	Heera_4lane_51_NODE_101910_length_348_cov_61.321838(777-1115->342-1/97.66)	Heera_4lane_51_NODE_154517_length_285_cov_70.491226(1069-1400->335-4/98.19)	Heera_4lane_51_NODE_163673_length_96_cov_60.927082(493-638->1-146/98.63)	Heera_4lane_51_NODE_163785_length_51_cov_42.843136(1849-1949->101-1/100)	Heera_4lane_51_NODE_194077_length_297_cov_46.343433(220-386->164-1/95.81)	Heera_4lane_51_NODE_205432_length_144_cov_40.965279(343-536->1-194/98.45)	Heera_4lane_51_NODE_40959_length_437_cov_62.041191(1354-1704->1-351/97.72)	Heera_4lane_51_NODE_81615_length_321_cov_63.548286(1933-2289->1-357/98.6)	Heera_4lane_51_NODE_91258_length_282_cov_37.095745(1749-1849->232-332/99.01)
Bra000341	Heera_4lane_51_NODE_14672_length_212_cov_75.495285(1-168->95-262/97.02)	Heera_4lane_51_NODE_2584_length_370_cov_29.856756(418-591->420-247/98.28)	Heera_4lane_51_NODE_2585_length_234_cov_67.893166(270-467->87-284/95.96)	Heera_4lane_51_NODE_87544_length_191_cov_41.151833(119-272->241-88/100)
Bra000342	Heera_4lane_51_NODE_259880_length_1218_cov_23.514778(1-1177->1180-1/96.61)
Bra000346	Heera_4lane_51_NODE_205852_length_1187_cov_11.265375(244-1320->1-1077/100)
Bra000347	Heera_4lane_51_NODE_163118_length_197_cov_24.461929(124-370->1-247/100)	Heera_4lane_51_NODE_166023_length_264_cov_28.871212(766-1079->1-314/100)	Heera_4lane_51_NODE_190345_length_89_cov_18.123596(364-502->1-139/100)	Heera_4lane_51_NODE_224988_length_93_cov_19.139786(472-614->143-1/98.6)	Heera_4lane_51_NODE_240243_length_114_cov_17.552631(1054-1217->164-1/100)	Heera_4lane_51_NODE_46216_length_132_cov_28.409090(631-812->1-182/99.45)
Bra000349	Heera_4lane_51_NODE_130640_length_136_cov_102.205879(257-429->1-173/100)	Heera_4lane_51_NODE_139267_length_321_cov_115.993767(1-296->76-371/98.65)
Bra000351	Heera_4lane_51_NODE_145144_length_86_cov_34.523254(80-209->1-136/94.12)	Heera_4lane_51_NODE_21638_length_75_cov_125.386665(601-725->1-125/100)	Heera_4lane_51_NODE_43636_length_80_cov_103.287498(80-209->1-130/100)	Heera_4lane_51_NODE_43638_length_175_cov_71.617142(163-387->1-225/100)	Heera_4lane_51_NODE_55204_length_145_cov_60.393105(193-387->1-195/94.87)	Heera_4lane_51_NODE_59205_length_267_cov_80.925095(160-476->317-1/95.27)	Heera_4lane_51_NODE_65691_length_99_cov_159.959595(721-869->149-1/100)	Heera_4lane_51_NODE_85379_length_85_cov_146.894119(934-1068->1-135/98.52)	Heera_4lane_51_NODE_99866_length_111_cov_75.450447(454-614->161-1/100)
Bra000353	Heera_4lane_51_NODE_115473_length_181_cov_20.828730(16-243->4-231/100)	Heera_4lane_51_NODE_160784_length_689_cov_21.036285(631-832->739-538/99.5)	Heera_4lane_51_NODE_221839_length_389_cov_21.138817(270-680->29-439/97.32)	Heera_4lane_51_NODE_55631_length_537_cov_23.715084(818-1246->1-425/97.2)
Bra000355	Heera_4lane_51_NODE_234038_length_63_cov_46.079365(298-410->113-1/100)	Heera_4lane_51_NODE_244136_length_63_cov_34.412697(226-338->1-113/100)	Heera_4lane_51_NODE_28475_length_336_cov_40.589287(1-272->115-386/99.63)
Bra000356	Heera_4lane_51_NODE_22989_length_144_cov_216.250000(79-272->194-1/100)
Bra000357	Heera_4lane_51_NODE_137718_length_810_cov_11.553086(511-1370->860-1/97.67)
Bra000358	Heera_4lane_51_NODE_19684_length_451_cov_38.895786(1-285->363-79/99.65)
Bra000359	Heera_4lane_51_NODE_125523_length_392_cov_52.926022(712-828->442-326/99.15)	Heera_4lane_51_NODE_149816_length_154_cov_44.720779(295-498->1-204/99.02)	Heera_4lane_51_NODE_179732_length_206_cov_34.339806(76-331->1-256/99.61)	Heera_4lane_51_NODE_184660_length_81_cov_37.987656(590-716->5-131/96.85)	Heera_4lane_51_NODE_276167_length_154_cov_49.448051(511-714->1-204/99.02)
Bra000360	Heera_4lane_51_NODE_243865_length_53_cov_67.603775(290-392->1-103/100)	Heera_4lane_51_NODE_60724_length_576_cov_30.505209(1-339->288-626/97.05)	Heera_4lane_51_NODE_65394_length_225_cov_54.439999(956-1071->226-111/97.41)	Heera_4lane_51_NODE_65395_length_534_cov_69.610489(343-711->1-369/98.92)
Bra000364	Heera_4lane_51_NODE_107792_length_423_cov_44.446808(1-458->16-473/98.69)	Heera_4lane_51_NODE_250958_length_154_cov_47.532467(417-588->1-172/98.84)
Bra000365	Heera_4lane_51_NODE_111737_length_396_cov_75.148987(879-1223->345-1/99.42)	Heera_4lane_51_NODE_123332_length_195_cov_82.902565(1376-1620->1-245/98.78)	Heera_4lane_51_NODE_123333_length_168_cov_102.886902(1630-1847->218-1/99.08)	Heera_4lane_51_NODE_155054_length_168_cov_56.434525(1186-1403->1-218/97.25)	Heera_4lane_51_NODE_251554_length_59_cov_184.474579(1573-1679->3-109/100)	Heera_4lane_51_NODE_3536_length_99_cov_51.626263(2257-2405->1-149/99.33)	Heera_4lane_51_NODE_44436_length_438_cov_61.847031(1801-2288->1-488/99.59)	Heera_4lane_51_NODE_45012_length_515_cov_30.714563(1-364->165-528/99.45)	Heera_4lane_51_NODE_60359_length_441_cov_42.587303(383-636->23-276/98.82)	Heera_4lane_51_NODE_60359_length_441_cov_42.587303(607-731->286-410/98.4)
Bra000367	Heera_4lane_51_NODE_155503_length_69_cov_37.971016(692-810->119-1/100)	Heera_4lane_51_NODE_20138_length_239_cov_17.748955(330-618->1-289/99.31)	Heera_4lane_51_NODE_20139_length_104_cov_19.894230(588-741->154-1/100)	Heera_4lane_51_NODE_88159_length_204_cov_40.475491(1-185->70-254/98.92)	Heera_4lane_51_NODE_88160_length_114_cov_43.219299(164-327->164-1/95.12)
Bra000371	Heera_4lane_51_NODE_126768_length_270_cov_16.962963(1902-2205->1-304/99.67)	Heera_4lane_51_NODE_169853_length_246_cov_14.162601(1255-1550->296-1/98.65)	Heera_4lane_51_NODE_169854_length_105_cov_13.028571(1150-1304->1-155/99.35)	Heera_4lane_51_NODE_195948_length_390_cov_12.692307(1501-1940->1-440/99.55)	Heera_4lane_51_NODE_87495_length_544_cov_12.268382(27-617->594-4/98.14)
Bra000373	Heera_4lane_51_NODE_107312_length_635_cov_13.703937(364-741->548-171/99.47)	Heera_4lane_51_NODE_107312_length_635_cov_13.703937(190-325->685-550/100)
Bra000374	Heera_4lane_51_NODE_118422_length_642_cov_14.264797(1431-1769->354-692/99.71)	Heera_4lane_51_NODE_118422_length_642_cov_14.264797(1105-1433->1-329/99.09)	Heera_4lane_51_NODE_136226_length_447_cov_11.342282(694-969->103-378/98.91)	Heera_4lane_51_NODE_191876_length_90_cov_49.677776(226-365->1-140/100)	Heera_4lane_51_NODE_50599_length_114_cov_28.535088(226-389->1-164/95.73)	Heera_4lane_51_NODE_58488_length_519_cov_30.880539(349-694->1-343/96.53)	Heera_4lane_51_NODE_64318_length_85_cov_80.552940(115-249->135-1/100)	Heera_4lane_51_NODE_82119_length_288_cov_24.371529(1720-1899->1-180/100)
Bra000375	Heera_4lane_51_NODE_138222_length_244_cov_15.536885(1679-1824->294-149/100)	Heera_4lane_51_NODE_156061_length_297_cov_14.124579(1-251->85-335/99.6)	Heera_4lane_51_NODE_255887_length_216_cov_10.550926(290-503->53-266/98.6)	Heera_4lane_51_NODE_26605_length_652_cov_49.895706(801-1502->1-702/98.29)	Heera_4lane_51_NODE_26607_length_144_cov_55.708332(1513-1706->194-1/99.48)	Heera_4lane_51_NODE_40455_length_239_cov_30.983263(1679-1824->289-144/96.58)
Bra000376	Heera_4lane_51_NODE_9112_length_209_cov_92.349281(83-341->259-1/100)
Bra000377	Heera_4lane_51_NODE_92166_length_57_cov_1136.842163(178-284->1-107/100)	Heera_4lane_51_NODE_92167_length_70_cov_963.242859(235-354->1-120/100)
Bra000378	Heera_4lane_51_NODE_245905_length_199_cov_11.547739(556-678->1-123/100)	Heera_4lane_51_NODE_259978_length_223_cov_15.143497(154-426->1-273/100)
Bra000379	Heera_4lane_51_NODE_169219_length_142_cov_19.218309(490-681->1-192/96.88)	Heera_4lane_51_NODE_254986_length_121_cov_20.231405(37-207->171-1/100)	Heera_4lane_51_NODE_266651_length_60_cov_21.133333(313-422->110-1/98.18)	Heera_4lane_51_NODE_276846_length_144_cov_10.611111(169-362->1-194/100)	Heera_4lane_51_NODE_73375_length_142_cov_15.873240(490-681->192-1/98.44)
Bra000383	Heera_4lane_51_NODE_35379_length_801_cov_15.444445(1-707->148-851/98.73)	Heera_4lane_51_NODE_84719_length_573_cov_23.610821(661-1245->1-585/98.97)
Bra000384	Heera_4lane_51_NODE_144120_length_111_cov_91.783783(967-1127->1-161/100)	Heera_4lane_51_NODE_152559_length_105_cov_132.552383(1141-1295->155-1/100)	Heera_4lane_51_NODE_194630_length_51_cov_134.882355(1273-1373->101-1/100)	Heera_4lane_51_NODE_217695_length_54_cov_62.555557(844-947->104-1/100)	Heera_4lane_51_NODE_53109_length_126_cov_43.888889(712-887->176-1/97.16)	Heera_4lane_51_NODE_54778_length_428_cov_61.698597(25-350->153-478/97.55)	Heera_4lane_51_NODE_86638_length_240_cov_88.675003(313-602->1-290/98.97)	Heera_4lane_51_NODE_89998_length_164_cov_98.792686(1334-1545->214-3/100)	Heera_4lane_51_NODE_97752_length_126_cov_42.936508(712-887->1-176/96.59)
Bra000385	Heera_4lane_51_NODE_137199_length_73_cov_13.150685(663-785->1-123/98.37)	Heera_4lane_51_NODE_152835_length_339_cov_12.359882(1-290->100-389/99.66)	Heera_4lane_51_NODE_161768_length_179_cov_39.083797(1043-1271->229-1/97.82)	Heera_4lane_51_NODE_161769_length_292_cov_23.595890(751-1092->1-342/97.66)	Heera_4lane_51_NODE_261346_length_279_cov_13.068100(379-707->1-329/97.26)	Heera_4lane_51_NODE_282605_length_73_cov_18.767124(663-785->123-1/96.75)
Bra000386	Heera_4lane_51_NODE_57221_length_315_cov_11.952381(813-1177->1-365/95.89)
Bra000387	Heera_4lane_51_NODE_125573_length_277_cov_19.790613(110-238->199-327/97.67)	Heera_4lane_51_NODE_248655_length_125_cov_14.376000(205-379->1-175/98.86)	Heera_4lane_51_NODE_50578_length_480_cov_33.297916(400-929->1-530/99.06)	Heera_4lane_51_NODE_90368_length_493_cov_33.119675(883-1356->1-474/98.1)
Bra000391	Heera_4lane_51_NODE_143218_length_1534_cov_16.522816(57-1539->1584-102/99.93)
Bra000393	Heera_4lane_51_NODE_103883_length_65_cov_105.953850(512-626->1-115/100)	Heera_4lane_51_NODE_149163_length_96_cov_68.156250(268-413->1-146/100)	Heera_4lane_51_NODE_225823_length_163_cov_105.815948(105-317->1-213/100)	Heera_4lane_51_NODE_32718_length_97_cov_91.072166(402-548->1-147/98.64)
Bra000394	Heera_4lane_51_NODE_170930_length_412_cov_11.808252(747-1208->1-462/98.7)	Heera_4lane_51_NODE_170931_length_149_cov_16.416107(1165-1363->1-199/100)	Heera_4lane_51_NODE_182135_length_191_cov_26.743456(1315-1555->1-241/100)	Heera_4lane_51_NODE_188304_length_529_cov_12.402646(226-791->1-566/99.82)	Heera_4lane_51_NODE_230216_length_281_cov_17.370108(1-275->57-331/98.18)
Bra000397	Heera_4lane_51_NODE_12825_length_104_cov_219.298080(35-188->154-1/99.35)	Heera_4lane_51_NODE_89897_length_277_cov_128.454880(152-300->327-179/98.66)
Bra000398	Heera_4lane_51_NODE_113387_length_51_cov_272.352936(143-243->1-101/98.02)	Heera_4lane_51_NODE_18487_length_132_cov_77.583336(40-221->1-182/99.45)
Bra000400	Heera_4lane_51_NODE_70754_length_1157_cov_19.233362(1-1139->1139-1/98.51)
Bra000401	Heera_4lane_51_NODE_104574_length_453_cov_111.492271(199-701->1-503/99.8)	Heera_4lane_51_NODE_79449_length_284_cov_127.711266(1-224->224-1/99.55)
Bra000403	Heera_4lane_51_NODE_13039_length_535_cov_34.039253(382-741->1-360/98.06)	Heera_4lane_51_NODE_74494_length_78_cov_30.320513(229-356->128-1/99.22)
Bra000405	Heera_4lane_51_NODE_137124_length_378_cov_15.629630(119-385->162-428/99.63)	Heera_4lane_51_NODE_203414_length_211_cov_15.298578(1042-1158->261-145/98.29)	Heera_4lane_51_NODE_236717_length_218_cov_12.981651(337-604->268-1/100)	Heera_4lane_51_NODE_240332_length_250_cov_17.180000(581-880->1-300/100)
Bra000406	Heera_4lane_51_NODE_235238_length_480_cov_15.416667(594-1089->1-496/100)	Heera_4lane_51_NODE_76563_length_220_cov_12.336364(279-548->270-1/100)
Bra000407	Heera_4lane_51_NODE_267509_length_135_cov_10.066667(328-512->1-185/100)
Bra000408	Heera_4lane_51_NODE_120684_length_506_cov_26.537550(96-470->375-1/97.87)
Bra000409	Heera_4lane_51_NODE_103135_length_123_cov_20.130081(2896-3068->1-173/98.27)	Heera_4lane_51_NODE_118294_length_78_cov_21.256411(2941-3068->1-128/99.22)	Heera_4lane_51_NODE_124766_length_318_cov_25.779875(4811-5178->1-368/99.18)	Heera_4lane_51_NODE_124767_length_254_cov_34.547245(5132-5435->304-1/99.67)	Heera_4lane_51_NODE_162412_length_207_cov_21.690821(3169-3425->1-257/99.61)	Heera_4lane_51_NODE_170539_length_964_cov_13.296680(715-1725->1-1014/98.42)	Heera_4lane_51_NODE_170831_length_117_cov_23.974360(2611-2777->1-167/100)	Heera_4lane_51_NODE_170832_length_81_cov_41.543209(2728-2858->1-131/99.24)	Heera_4lane_51_NODE_192111_length_87_cov_108.402298(5542-5678->137-1/98.54)	Heera_4lane_51_NODE_204610_length_57_cov_59.070175(2512-2618->1-107/100)	Heera_4lane_51_NODE_211939_length_343_cov_15.306123(1747-2139->1-393/98.98)	Heera_4lane_51_NODE_223694_length_51_cov_38.607841(4576-4676->101-1/100)	Heera_4lane_51_NODE_226318_length_108_cov_65.120369(6193-6350->1-158/100)	Heera_4lane_51_NODE_230674_length_752_cov_14.388298(1-683->120-802/98.83)	Heera_4lane_51_NODE_234611_length_151_cov_39.410595(5391-5591->201-1/100)	Heera_4lane_51_NODE_248350_length_84_cov_23.273809(2809-2942->1-134/99.25)	Heera_4lane_51_NODE_256634_length_171_cov_14.040936(2090-2310->1-221/98.64)	Heera_4lane_51_NODE_259705_length_51_cov_20.843138(2461-2561->101-1/99.01)	Heera_4lane_51_NODE_259706_length_170_cov_36.882355(2291-2510->220-1/99.09)	Heera_4lane_51_NODE_261188_length_171_cov_14.192983(2090-2310->1-221/96.38)	Heera_4lane_51_NODE_270811_length_81_cov_30.469135(634-764->131-1/99.24)	Heera_4lane_51_NODE_27196_length_117_cov_15.290598(2611-2777->1-167/98.2)	Heera_4lane_51_NODE_278748_length_52_cov_10.788462(2489-2590->102-1/98.04)	Heera_4lane_51_NODE_288392_length_415_cov_34.913254(3376-3840->1-465/99.57)	Heera_4lane_51_NODE_53728_length_213_cov_27.704226(4135-4397->1-263/100)	Heera_4lane_51_NODE_53729_length_81_cov_37.975307(4396-4526->131-1/100)	Heera_4lane_51_NODE_73243_length_195_cov_39.512821(5668-5912->1-245/99.59)	Heera_4lane_51_NODE_73244_length_316_cov_39.604431(5869-6234->366-1/100)	Heera_4lane_51_NODE_76017_length_392_cov_41.762756(6307-6489->1-183/100)	Heera_4lane_51_NODE_94728_length_190_cov_40.384209(5132-5371->1-240/94.17)	Heera_4lane_51_NODE_94730_length_58_cov_55.051723(5328-5435->1-108/97.22)	Heera_4lane_51_NODE_98827_length_171_cov_44.175438(5668-5888->1-221/94.57)
Bra000410	Heera_4lane_51_NODE_149179_length_171_cov_41.736843(94-314->1-221/98.19)	Heera_4lane_51_NODE_152241_length_466_cov_51.484978(274-564->1-291/100)	Heera_4lane_51_NODE_8332_length_72_cov_47.916668(193-314->1-122/97.54)
Bra000413	Heera_4lane_51_NODE_130573_length_156_cov_28.788462(202-407->1-206/100)	Heera_4lane_51_NODE_265425_length_60_cov_40.466667(367-476->1-110/100)	Heera_4lane_51_NODE_56006_length_151_cov_46.264900(517-717->201-1/100)	Heera_4lane_51_NODE_56007_length_57_cov_45.385963(436-542->1-107/100)	Heera_4lane_51_NODE_67155_length_218_cov_38.064220(1-188->81-268/100)
Bra000415	Heera_4lane_51_NODE_205383_length_970_cov_13.814433(1-597->279-875/97.82)
Bra000416	Heera_4lane_51_NODE_76692_length_682_cov_12.706745(364-915->732-172/98.22)	Heera_4lane_51_NODE_76693_length_107_cov_12.943925(251-407->1-157/99.36)
Bra000417	Heera_4lane_51_NODE_196185_length_596_cov_18.184565(1-478->160-646/97.13)	Heera_4lane_51_NODE_218385_length_112_cov_25.580357(430-591->1-162/100)	Heera_4lane_51_NODE_260110_length_82_cov_33.036587(1461-1592->1-132/99.24)	Heera_4lane_51_NODE_58255_length_234_cov_28.931623(1102-1385->284-1/97.54)	Heera_4lane_51_NODE_58256_length_528_cov_29.598484(559-1136->1-578/98.96)
Bra000419	Heera_4lane_51_NODE_174085_length_272_cov_46.036766(112-222->1-111/99.1)
Bra000420	Heera_4lane_51_NODE_159552_length_393_cov_12.989821(2377-2793->1-417/98.8)	Heera_4lane_51_NODE_177974_length_117_cov_19.051283(2257-2423->1-167/99.4)
Bra000424	Heera_4lane_51_NODE_112766_length_397_cov_14.869018(652-805->255-102/96.75)	Heera_4lane_51_NODE_15042_length_708_cov_21.183617(1-605->148-758/98.2)	Heera_4lane_51_NODE_217555_length_104_cov_33.653847(893-1004->1-112/100)	Heera_4lane_51_NODE_240677_length_93_cov_15.322580(601-743->143-1/99.3)	Heera_4lane_51_NODE_277174_length_60_cov_50.549999(694-803->1-110/100)	Heera_4lane_51_NODE_28491_length_146_cov_27.486301(1060-1255->1-196/97.45)
Bra000426	Heera_4lane_51_NODE_148518_length_609_cov_47.114941(1-232->573-342/99.14)	Heera_4lane_51_NODE_148518_length_609_cov_47.114941(285-399->289-175/99.13)
Bra000427	Heera_4lane_51_NODE_273415_length_195_cov_12.292308(871-1115->1-245/100)
Bra000428	Heera_4lane_51_NODE_66910_length_356_cov_166.384827(4-409->1-406/98.28)
Bra000430	Heera_4lane_51_NODE_117052_length_120_cov_11.025000(226-357->170-39/100)	Heera_4lane_51_NODE_117053_length_337_cov_31.747774(1-275->113-387/99.64)	Heera_4lane_51_NODE_88768_length_207_cov_55.695652(46-302->1-257/92.61)
Bra000438	Heera_4lane_51_NODE_211830_length_292_cov_14.352739(1067-1408->1-342/100)
Bra000442	Heera_4lane_51_NODE_102395_length_102_cov_38.166668(1702-1853->152-1/100)	Heera_4lane_51_NODE_102397_length_117_cov_26.017094(1432-1598->1-167/97.01)	Heera_4lane_51_NODE_221809_length_126_cov_30.309525(1-170->170-1/99.41)	Heera_4lane_51_NODE_22972_length_117_cov_14.658119(1432-1598->167-1/97.6)	Heera_4lane_51_NODE_262881_length_83_cov_25.662651(200-332->1-133/99.25)	Heera_4lane_51_NODE_264151_length_96_cov_41.000000(283-428->1-146/98.63)	Heera_4lane_51_NODE_37756_length_141_cov_38.028370(1552-1742->1-191/98.95)	Heera_4lane_51_NODE_58425_length_102_cov_29.098040(1702-1853->1-152/98.68)	Heera_4lane_51_NODE_61236_length_486_cov_19.600822(421-956->536-1/98.69)	Heera_4lane_51_NODE_65180_length_247_cov_32.862347(907-1203->297-1/98.32)	Heera_4lane_51_NODE_79009_length_451_cov_33.665188(1861-2112->1-252/100)	Heera_4lane_51_NODE_92144_length_212_cov_23.320755(1184-1445->1-262/96.95)
Bra000445	Heera_4lane_51_NODE_28182_length_2385_cov_46.311111(1-2172->2328-157/99.95)
Bra000446	Heera_4lane_51_NODE_176299_length_377_cov_10.023872(136-547->427-16/99.51)
Bra000447	Heera_4lane_51_NODE_236041_length_160_cov_12.031250(1-188->23-210/100)	Heera_4lane_51_NODE_88683_length_1181_cov_37.053345(1782-1906->168-292/97.6)
Bra000448	Heera_4lane_51_NODE_154359_length_536_cov_17.533583(1-348->348-1/100)	Heera_4lane_51_NODE_241381_length_939_cov_17.251331(299-1212->1-914/100)
Bra000450	Heera_4lane_51_NODE_137184_length_78_cov_109.602562(70-195->128-3/100)
Bra000451	Heera_4lane_51_NODE_13580_length_387_cov_403.007751(220-381->437-276/100)	Heera_4lane_51_NODE_45323_length_57_cov_1583.210571(163-269->107-1/100)
Bra000452	Heera_4lane_51_NODE_235180_length_122_cov_11.491803(725-825->172-72/99.01)	Heera_4lane_51_NODE_275992_length_120_cov_10.841666(244-413->1-170/98.82)
Bra000454	Heera_4lane_51_NODE_14837_length_138_cov_261.282623(292-479->1-188/100)	Heera_4lane_51_NODE_1554_length_487_cov_111.718689(1-326->212-537/99.08)	Heera_4lane_51_NODE_29084_length_165_cov_280.648499(619-833->215-1/99.07)	Heera_4lane_51_NODE_40739_length_81_cov_592.802490(784-914->131-1/100)	Heera_4lane_51_NODE_75206_length_398_cov_177.246231(865-1089->1-225/99.56)
Bra000455	Heera_4lane_51_NODE_13971_length_481_cov_183.943863(50-531->50-531/98.76)	Heera_4lane_51_NODE_38693_length_204_cov_106.666664(720-819->254-155/100)	Heera_4lane_51_NODE_38694_length_138_cov_174.478256(533-720->1-188/100)
Bra000456	Heera_4lane_51_NODE_109291_length_1088_cov_17.147978(1-614->85-698/99.84)	Heera_4lane_51_NODE_109291_length_1088_cov_17.147978(629-1069->698-1138/97.51)	Heera_4lane_51_NODE_111055_length_329_cov_24.775076(2290-2523->379-146/100)	Heera_4lane_51_NODE_126602_length_90_cov_36.077778(2095-2234->1-140/100)	Heera_4lane_51_NODE_159903_length_75_cov_12.120000(1603-1727->1-125/99.2)	Heera_4lane_51_NODE_182497_length_341_cov_21.536657(1030-1420->391-1/98.72)	Heera_4lane_51_NODE_226231_length_310_cov_20.754839(1393-1550->1-158/99.37)	Heera_4lane_51_NODE_248407_length_122_cov_17.286884(1682-1853->1-172/98.84)
Bra000457	Heera_4lane_51_NODE_121590_length_408_cov_30.845589(1-339->120-458/99.12)	Heera_4lane_51_NODE_123612_length_377_cov_44.822281(1045-1317->427-155/98.9)	Heera_4lane_51_NODE_21119_length_383_cov_80.250656(350-782->1-433/98.85)	Heera_4lane_51_NODE_260938_length_60_cov_45.700001(290-399->110-1/99.09)	Heera_4lane_51_NODE_71903_length_210_cov_68.919044(745-1004->260-1/98.08)	Heera_4lane_51_NODE_95123_length_427_cov_33.348946(1003-1317->477-163/95.87)
Bra000458	Heera_4lane_51_NODE_70205_length_69_cov_265.260864(274-392->119-1/100)	Heera_4lane_51_NODE_70206_length_115_cov_688.086975(64-228->1-165/100)	Heera_4lane_51_NODE_70207_length_91_cov_321.219788(179-319->1-141/100)	Heera_4lane_51_NODE_74701_length_237_cov_241.409286(370-489->287-168/99.17)
Bra000460	Heera_4lane_51_NODE_151021_length_173_cov_432.635834(103-325->223-1/97.31)	Heera_4lane_51_NODE_21797_length_516_cov_247.377914(346-648->1-303/98.02)	Heera_4lane_51_NODE_38970_length_70_cov_1336.099976(276-395->1-120/97.5)
Bra000461	Heera_4lane_51_NODE_116840_length_74_cov_62.513512(1563-1686->1-124/100)	Heera_4lane_51_NODE_19126_length_429_cov_131.144516(824-1302->1-479/98.75)	Heera_4lane_51_NODE_232429_length_82_cov_27.658537(1710-1841->132-1/96.97)	Heera_4lane_51_NODE_31515_length_286_cov_82.423080(1277-1612->1-336/99.11)	Heera_4lane_51_NODE_32058_length_364_cov_128.747253(533-858->326-1/99.69)	Heera_4lane_51_NODE_32640_length_73_cov_169.684937(1930-2052->1-123/100)	Heera_4lane_51_NODE_96434_length_82_cov_131.926834(1710-1841->132-1/98.48)
Bra000464	Heera_4lane_51_NODE_141239_length_100_cov_40.480000(705-854->1-150/100)	Heera_4lane_51_NODE_160958_length_159_cov_27.911949(898-1106->1-209/97.13)	Heera_4lane_51_NODE_160959_length_87_cov_16.068966(1062-1198->137-1/99.27)	Heera_4lane_51_NODE_169830_length_93_cov_69.526878(805-947->1-143/100)	Heera_4lane_51_NODE_22996_length_412_cov_23.555826(1156-1395->462-223/100)	Heera_4lane_51_NODE_248423_length_167_cov_21.263474(379-592->214-1/98.6)	Heera_4lane_51_NODE_260836_length_116_cov_16.379311(212-377->1-166/99.4)	Heera_4lane_51_NODE_269645_length_141_cov_18.326241(562-752->1-191/99.48)	Heera_4lane_51_NODE_80996_length_350_cov_14.568571(1-261->261-1/94.7)
Bra000465	Heera_4lane_51_NODE_214327_length_352_cov_12.056818(91-362->131-402/97.06)	Heera_4lane_51_NODE_258559_length_841_cov_10.071343(328-1209->891-10/98.98)
Bra000466	Heera_4lane_51_NODE_11539_length_1436_cov_17.272980(1-1215->271-1485/99.75)
Bra000469	Heera_4lane_51_NODE_222375_length_139_cov_10.949640(3714-3902->1-189/97.35)	Heera_4lane_51_NODE_222376_length_105_cov_21.504763(3967-4121->155-1/99.35)
Bra000471	Heera_4lane_51_NODE_172778_length_329_cov_14.610942(566-897->1-332/99.4)
Bra000472	Heera_4lane_51_NODE_24422_length_107_cov_183.514023(272-428->157-1/99.36)	Heera_4lane_51_NODE_24423_length_400_cov_135.369995(1-308->143-450/99.35)
Bra000473	Heera_4lane_51_NODE_124352_length_460_cov_21.297827(2974-3396->1-429/97.44)	Heera_4lane_51_NODE_169141_length_232_cov_11.918103(1752-2033->1-282/98.94)	Heera_4lane_51_NODE_176217_length_239_cov_21.799164(1492-1753->262-1/100)	Heera_4lane_51_NODE_263226_length_123_cov_16.723577(2827-2999->1-173/100)
Bra000474	Heera_4lane_51_NODE_126261_length_367_cov_218.081741(160-576->1-417/100)	Heera_4lane_51_NODE_166458_length_245_cov_77.844894(537-675->295-157/100)	Heera_4lane_51_NODE_81902_length_205_cov_231.853653(1-209->47-255/100)
Bra000475	Heera_4lane_51_NODE_104174_length_126_cov_31.261906(208-383->176-1/100)	Heera_4lane_51_NODE_130387_length_204_cov_42.333332(433-686->1-254/100)	Heera_4lane_51_NODE_236065_length_70_cov_72.185715(363-482->1-120/100)	Heera_4lane_51_NODE_61205_length_213_cov_49.206573(640-902->263-1/100)
Bra000477	Heera_4lane_51_NODE_125823_length_105_cov_39.133335(406-560->155-1/100)	Heera_4lane_51_NODE_125824_length_60_cov_11.166667(346-455->1-110/100)	Heera_4lane_51_NODE_157711_length_325_cov_21.559999(1-317->317-1/100)	Heera_4lane_51_NODE_179435_length_124_cov_51.903225(622-789->1-168/100)	Heera_4lane_51_NODE_191575_length_78_cov_24.269230(268-395->1-128/100)	Heera_4lane_51_NODE_194163_length_111_cov_21.639639(511-671->1-161/100)
Bra000479	Heera_4lane_51_NODE_186548_length_460_cov_13.443479(1-423->452-30/100)
Bra000480	Heera_4lane_51_NODE_173403_length_319_cov_85.332291(15-299->14-309/94.59)	Heera_4lane_51_NODE_19722_length_358_cov_57.315643(317-724->1-408/99.75)	Heera_4lane_51_NODE_48368_length_263_cov_28.041824(1357-1482->1-126/100)	Heera_4lane_51_NODE_58375_length_280_cov_234.278564(922-1251->1-330/100)	Heera_4lane_51_NODE_58376_length_116_cov_141.250000(1202-1370->166-1/97.63)	Heera_4lane_51_NODE_99621_length_240_cov_63.325001(682-963->290-9/99.29)
Bra000481	Heera_4lane_51_NODE_14385_length_463_cov_187.572357(65-312->452-205/99.6)
Bra000482	Heera_4lane_51_NODE_72718_length_317_cov_23.246058(43-306->367-101/97.75)
Bra000483	Heera_4lane_51_NODE_13784_length_237_cov_433.198303(63-241->109-287/99.44)	Heera_4lane_51_NODE_32935_length_132_cov_697.053040(284-465->182-1/98.9)
Bra000485	Heera_4lane_51_NODE_117692_length_909_cov_17.641365(64-494->179-609/98.14)	Heera_4lane_51_NODE_117692_length_909_cov_17.641365(527-723->624-820/100)
Bra000490	Heera_4lane_51_NODE_104752_length_338_cov_10.715977(1325-1712->1-388/98.97)	Heera_4lane_51_NODE_134016_length_171_cov_16.514620(437-624->221-34/98.94)	Heera_4lane_51_NODE_162053_length_270_cov_13.244445(2515-2834->1-320/100)	Heera_4lane_51_NODE_190244_length_61_cov_10.360656(1794-1904->111-1/100)	Heera_4lane_51_NODE_191698_length_435_cov_11.942529(1915-2322->485-78/100)
Bra000492	Heera_4lane_51_NODE_153315_length_1259_cov_12.157268(309-1055->880-134/99.06)	Heera_4lane_51_NODE_153315_length_1259_cov_12.157268(1-261->1188-928/99.62)
Bra000493	Heera_4lane_51_NODE_229654_length_554_cov_10.805054(2098-2535->604-167/99.54)
Bra000494	Heera_4lane_51_NODE_23850_length_1455_cov_34.075600(1068-1746->570-1248/99.71)	Heera_4lane_51_NODE_23850_length_1455_cov_34.075600(517-1079->1-563/98.76)	Heera_4lane_51_NODE_51066_length_241_cov_20.950207(276-566->1-291/99.31)	Heera_4lane_51_NODE_79715_length_382_cov_23.473822(1-305->305-1/98.03)
Bra000497	Heera_4lane_51_NODE_89528_length_311_cov_10.427652(17-375->361-3/100)
Bra000498	Heera_4lane_51_NODE_155446_length_418_cov_37.205742(45-507->463-1/99.78)	Heera_4lane_51_NODE_169792_length_69_cov_30.014492(469-587->1-119/100)	Heera_4lane_51_NODE_18933_length_357_cov_54.000000(1300-1608->407-99/99.35)	Heera_4lane_51_NODE_18934_length_735_cov_46.665306(559-1343->1-785/100)
Bra000499	Heera_4lane_51_NODE_149979_length_340_cov_10.661765(705-1094->1-390/99.49)	Heera_4lane_51_NODE_201135_length_162_cov_21.518518(1576-1787->1-212/99.06)	Heera_4lane_51_NODE_201136_length_146_cov_31.945206(1753-1948->196-1/100)	Heera_4lane_51_NODE_202024_length_69_cov_14.710145(1138-1256->1-119/98.32)	Heera_4lane_51_NODE_232618_length_105_cov_12.933333(112-266->155-1/99.35)	Heera_4lane_51_NODE_256862_length_51_cov_20.686274(1213-1313->1-101/99.01)	Heera_4lane_51_NODE_85056_length_114_cov_17.105263(1289-1452->1-164/99.39)
Bra000500	Heera_4lane_51_NODE_199154_length_334_cov_15.772455(1312-1453->384-243/100)	Heera_4lane_51_NODE_248694_length_177_cov_11.209040(1123-1349->1-227/100)	Heera_4lane_51_NODE_63536_length_310_cov_16.774193(766-1125->1-360/99.17)	Heera_4lane_51_NODE_658_length_486_cov_11.193416(597-773->360-536/100)	Heera_4lane_51_NODE_658_length_486_cov_11.193416(101-269->35-203/100)	Heera_4lane_51_NODE_658_length_486_cov_11.193416(309-427->243-361/99.16)
Bra000501	Heera_4lane_51_NODE_109746_length_95_cov_140.347366(163-276->1-114/100)
Bra000503	Heera_4lane_51_NODE_125776_length_132_cov_141.530304(1120-1301->182-1/98.9)	Heera_4lane_51_NODE_89866_length_588_cov_82.425171(1-638->1-638/98.9)	Heera_4lane_51_NODE_89867_length_126_cov_72.214287(598-773->176-1/98.3)
Bra000505	Heera_4lane_51_NODE_51477_length_720_cov_38.637501(217-498->474-193/99.29)
Bra000507	Heera_4lane_51_NODE_75475_length_400_cov_47.537498(1-431->20-450/99.07)
Bra000508	Heera_4lane_51_NODE_112879_length_1350_cov_18.706667(1-1173->1303-131/99.83)
Bra000509	Heera_4lane_51_NODE_172898_length_330_cov_13.075758(1-377->377-1/100)	Heera_4lane_51_NODE_245114_length_135_cov_18.844444(340-524->185-1/98.92)	Heera_4lane_51_NODE_253122_length_278_cov_10.687051(488-690->1-203/98.52)
Bra000514	Heera_4lane_51_NODE_1033_length_379_cov_187.532974(1141-1565->1-425/96.47)
Bra000516	Heera_4lane_51_NODE_190353_length_135_cov_23.711111(112-296->185-1/100)	Heera_4lane_51_NODE_218200_length_429_cov_15.568765(264-405->1-142/96.48)
Bra000517	Heera_4lane_51_NODE_249020_length_166_cov_11.475904(51-264->1-214/99.07)
Bra000518	Heera_4lane_51_NODE_211067_length_141_cov_12.957447(277-467->1-191/99.48)
Bra000520	Heera_4lane_51_NODE_117878_length_253_cov_12.245059(917-1219->303-1/99.67)	Heera_4lane_51_NODE_119369_length_205_cov_29.858536(1170-1424->1-255/99.61)	Heera_4lane_51_NODE_119370_length_84_cov_29.357143(1398-1531->134-1/99.25)	Heera_4lane_51_NODE_43909_length_559_cov_10.141324(1-569->41-609/98.42)
Bra000523	Heera_4lane_51_NODE_263690_length_129_cov_12.085271(21-199->1-179/98.32)
Bra000525	Heera_4lane_51_NODE_104571_length_578_cov_19.164360(309-612->96-399/99.67)
Bra000527	Heera_4lane_51_NODE_48490_length_178_cov_31.252810(296-504->1-209/100)
Bra000528	Heera_4lane_51_NODE_171942_length_1020_cov_25.019608(862-1716->1-852/97.54)	Heera_4lane_51_NODE_202550_length_1107_cov_19.666666(1-908->239-1146/98.35)
Bra000529	Heera_4lane_51_NODE_15827_length_93_cov_27.505377(418-560->143-1/99.3)	Heera_4lane_51_NODE_15828_length_96_cov_46.510418(322-467->146-1/99.32)	Heera_4lane_51_NODE_15829_length_466_cov_37.289700(1-371->146-516/98.92)	Heera_4lane_51_NODE_174354_length_246_cov_50.117886(511-806->1-296/98.65)	Heera_4lane_51_NODE_180948_length_327_cov_33.948013(757-1133->377-1/97.88)	Heera_4lane_51_NODE_71704_length_250_cov_58.535999(1138-1320->1-183/98.91)
Bra000531	Heera_4lane_51_NODE_37933_length_457_cov_11.886214(812-1308->507-8/96.82)
Bra000532	Heera_4lane_51_NODE_212092_length_109_cov_16.862385(298-456->159-1/100)	Heera_4lane_51_NODE_248510_length_181_cov_12.911602(437-624->231-44/100)
Bra000533	Heera_4lane_51_NODE_34522_length_264_cov_21.488636(635-738->314-211/99.04)	Heera_4lane_51_NODE_82006_length_274_cov_37.510948(61-384->324-1/99.38)	Heera_4lane_51_NODE_9866_length_129_cov_41.790699(513-677->165-1/100)	Heera_4lane_51_NODE_9868_length_143_cov_29.720280(335-496->193-32/100)
Bra000534	Heera_4lane_51_NODE_116191_length_198_cov_62.287880(649-896->248-1/98.79)	Heera_4lane_51_NODE_160710_length_333_cov_39.117119(229-611->1-383/99.48)	Heera_4lane_51_NODE_237838_length_105_cov_96.800003(124-278->1-155/98.71)	Heera_4lane_51_NODE_73148_length_132_cov_75.098488(1-173->173-1/100)
Bra000536	Heera_4lane_51_NODE_195159_length_327_cov_36.403671(871-1135->377-113/98.87)	Heera_4lane_51_NODE_79296_length_1111_cov_38.171017(49-917->869-1/99.42)
Bra000537	Heera_4lane_51_NODE_119791_length_99_cov_51.656567(384-503->30-149/99.17)	Heera_4lane_51_NODE_154978_length_121_cov_94.471077(216-367->171-20/98.03)	Heera_4lane_51_NODE_34510_length_291_cov_93.621994(478-818->1-341/99.12)	Heera_4lane_51_NODE_56526_length_296_cov_45.969593(1-265->265-1/98.87)
Bra000538	Heera_4lane_51_NODE_111379_length_196_cov_22.989796(144-389->1-246/100)
Bra000539	Heera_4lane_51_NODE_110456_length_221_cov_54.660633(53-323->271-1/99.26)	Heera_4lane_51_NODE_200055_length_71_cov_18.295774(290-410->1-121/99.17)	Heera_4lane_51_NODE_21977_length_508_cov_34.399605(365-846->558-77/98.13)
Bra000543	Heera_4lane_51_NODE_140157_length_265_cov_100.445282(1072-1386->315-1/99.68)	Heera_4lane_51_NODE_223674_length_93_cov_48.086021(422-564->1-143/100)	Heera_4lane_51_NODE_30008_length_250_cov_143.475998(1337-1542->1-206/98.54)	Heera_4lane_51_NODE_37783_length_192_cov_42.765625(226-467->242-1/100)	Heera_4lane_51_NODE_37784_length_126_cov_94.253967(100-275->1-176/99.43)	Heera_4lane_51_NODE_98264_length_123_cov_47.008129(928-1100->173-1/100)	Heera_4lane_51_NODE_98265_length_363_cov_73.404961(565-977->1-413/100)
Bra000545	Heera_4lane_51_NODE_174071_length_141_cov_20.510639(1240-1380->191-51/100)	Heera_4lane_51_NODE_174988_length_84_cov_31.821428(1156-1289->1-134/100)	Heera_4lane_51_NODE_174988_length_84_cov_31.821428(861-975->12-126/85.22)	Heera_4lane_51_NODE_185488_length_192_cov_18.427084(553-794->242-1/100)	Heera_4lane_51_NODE_185489_length_129_cov_17.155039(424-602->1-179/100)	Heera_4lane_51_NODE_204182_length_101_cov_35.930695(1055-1205->151-1/100)	Heera_4lane_51_NODE_204182_length_101_cov_35.930695(757-899->143-1/82.52)	Heera_4lane_51_NODE_220383_length_307_cov_19.768730(748-1104->1-357/99.72)	Heera_4lane_51_NODE_220383_length_307_cov_19.768730(1063-1281->10-228/82.65)	Heera_4lane_51_NODE_221531_length_563_cov_13.817052(58-473->412-1/99.04)
Bra000547	Heera_4lane_51_NODE_100717_length_492_cov_105.426826(502-1043->542-1/99.26)	Heera_4lane_51_NODE_111311_length_125_cov_74.328003(377-548->175-4/100)	Heera_4lane_51_NODE_111312_length_307_cov_92.957657(60-416->1-357/99.44)	Heera_4lane_51_NODE_96107_length_349_cov_115.435532(1207-1605->1-399/99.75)	Heera_4lane_51_NODE_98247_length_171_cov_83.111115(994-1214->221-1/99.1)
Bra000550	Heera_4lane_51_NODE_117407_length_514_cov_17.505836(1401-1848->1-448/98.66)
Bra000551	Heera_4lane_51_NODE_250803_length_768_cov_25.610678(100-768->818-150/99.25)
Bra000552	Heera_4lane_51_NODE_124419_length_722_cov_13.094183(1747-2498->1-752/98.94)
Bra000553	Heera_4lane_51_NODE_158921_length_776_cov_27.605671(566-1389->826-3/99.88)	Heera_4lane_51_NODE_33681_length_855_cov_15.274854(136-615->426-905/99.17)
Bra000554	Heera_4lane_51_NODE_164474_length_168_cov_20.261906(343-560->1-218/99.08)	Heera_4lane_51_NODE_164475_length_682_cov_11.388563(538-1269->732-1/99.32)	Heera_4lane_51_NODE_167292_length_312_cov_20.006411(1477-1623->362-216/99.32)	Heera_4lane_51_NODE_204346_length_132_cov_19.242424(75-256->182-1/97.8)	Heera_4lane_51_NODE_224123_length_87_cov_15.459770(1220-1356->1-137/99.27)	Heera_4lane_51_NODE_224124_length_111_cov_18.207207(1348-1508->161-1/98.76)
Bra000557	Heera_4lane_51_NODE_188938_length_411_cov_32.805351(49-509->461-1/98.92)	Heera_4lane_51_NODE_191433_length_153_cov_54.843136(466-668->203-1/99.01)	Heera_4lane_51_NODE_252088_length_543_cov_44.909760(640-1047->593-186/99.26)
Bra000559	Heera_4lane_51_NODE_13886_length_75_cov_336.720001(736-860->1-125/99.2)	Heera_4lane_51_NODE_2457_length_289_cov_170.006927(1063-1179->1-117/98.29)	Heera_4lane_51_NODE_49868_length_53_cov_594.094360(955-1057->1-103/100)	Heera_4lane_51_NODE_50138_length_93_cov_304.462372(535-677->1-143/100)
Bra000560	Heera_4lane_51_NODE_203085_length_96_cov_12.114583(616-761->1-146/100)	Heera_4lane_51_NODE_278800_length_122_cov_12.581967(130-301->172-1/98.26)
Bra000561	Heera_4lane_51_NODE_167669_length_139_cov_20.431654(3097-3285->1-189/98.94)	Heera_4lane_51_NODE_167774_length_116_cov_11.215517(2153-2318->166-1/98.8)	Heera_4lane_51_NODE_167775_length_173_cov_14.658959(1949-2171->1-223/99.1)	Heera_4lane_51_NODE_176805_length_74_cov_16.594595(3806-3929->1-124/99.19)	Heera_4lane_51_NODE_176806_length_237_cov_24.215189(3880-4166->287-1/100)	Heera_4lane_51_NODE_225886_length_536_cov_18.391790(2269-2805->1-537/99.63)	Heera_4lane_51_NODE_238303_length_232_cov_11.362069(9-212->79-282/99.51)	Heera_4lane_51_NODE_270691_length_117_cov_16.829060(2839-3005->167-1/99.4)	Heera_4lane_51_NODE_272846_length_120_cov_14.458333(2971-3140->170-1/99.41)	Heera_4lane_51_NODE_72193_length_776_cov_22.976805(4117-4368->826-575/99.6)
Bra000563	Heera_4lane_51_NODE_112283_length_231_cov_14.653680(1480-1760->281-1/98.93)	Heera_4lane_51_NODE_213605_length_67_cov_25.925373(1711-1827->1-117/100)	Heera_4lane_51_NODE_213605_length_67_cov_25.925373(404-513->8-117/90)	Heera_4lane_51_NODE_213605_length_67_cov_25.925373(884-989->11-116/83.96)	Heera_4lane_51_NODE_215818_length_566_cov_10.602473(1778-2390->616-1/98.38)	Heera_4lane_51_NODE_215818_length_566_cov_10.602473(755-1073->322-4/85.27)	Heera_4lane_51_NODE_215818_length_566_cov_10.602473(466-648->614-432/87.43)	Heera_4lane_51_NODE_215818_length_566_cov_10.602473(955-1077->602-480/80.49)	Heera_4lane_51_NODE_236231_length_223_cov_10.040359(2734-2883->273-124/99.33)	Heera_4lane_51_NODE_248264_length_123_cov_15.788618(940-1112->1-173/100)	Heera_4lane_51_NODE_248264_length_123_cov_15.788618(2257-2426->4-173/85.29)	Heera_4lane_51_NODE_248264_length_123_cov_15.788618(1792-1914->16-138/80.49)	Heera_4lane_51_NODE_81721_length_1123_cov_15.114871(2145-2303->1015-1173/89.31)	Heera_4lane_51_NODE_81721_length_1123_cov_15.114871(1721-1826->1068-1173/83.02)	Heera_4lane_51_NODE_84835_length_411_cov_31.433090(2341-2477->461-325/100)
Bra000567	Heera_4lane_51_NODE_12115_length_117_cov_343.367523(583-714->1-132/100)	Heera_4lane_51_NODE_5035_length_497_cov_236.529175(66-593->20-547/99.43)
Bra000568	Heera_4lane_51_NODE_287400_length_1205_cov_11.202490(1-1233->23-1255/99.84)	Heera_4lane_51_NODE_290328_length_601_cov_20.199667(1228-1788->7-567/99.64)
Bra000569	Heera_4lane_51_NODE_219722_length_387_cov_12.700258(195-312->121-238/100)
Bra000570	Heera_4lane_51_NODE_129331_length_168_cov_13.738095(727-944->1-218/99.54)	Heera_4lane_51_NODE_286785_length_51_cov_14.274509(535-635->101-1/100)	Heera_4lane_51_NODE_85387_length_53_cov_11.849056(473-575->103-1/99.03)
Bra000571	Heera_4lane_51_NODE_107647_length_93_cov_49.494625(214-356->1-143/99.3)	Heera_4lane_51_NODE_172607_length_231_cov_98.181816(682-813->281-150/100)	Heera_4lane_51_NODE_198262_length_76_cov_76.578949(77-202->126-1/99.21)	Heera_4lane_51_NODE_91940_length_310_cov_155.022583(348-707->1-360/99.17)
Bra000573	Heera_4lane_51_NODE_135059_length_231_cov_16.160173(433-713->1-281/100)	Heera_4lane_51_NODE_167199_length_549_cov_23.428051(1-482->118-599/99.17)	Heera_4lane_51_NODE_90388_length_971_cov_22.085480(667-1536->1-870/99.89)
Bra000575	Heera_4lane_51_NODE_50716_length_274_cov_42.313869(1420-1557->324-187/100)	Heera_4lane_51_NODE_50718_length_180_cov_40.394444(1238-1467->230-1/100)	Heera_4lane_51_NODE_61145_length_200_cov_22.070000(675-927->1-250/97.23)	Heera_4lane_51_NODE_64835_length_279_cov_38.835125(937-1265->1-329/100)	Heera_4lane_51_NODE_76081_length_162_cov_25.345678(76-287->1-212/100)
Bra000577	Heera_4lane_51_NODE_195175_length_588_cov_14.250000(1470-1929->1-460/98.91)	Heera_4lane_51_NODE_195175_length_588_cov_14.250000(1030-1143->203-316/83.33)	Heera_4lane_51_NODE_249394_length_351_cov_11.441595(1137-1335->1-199/98.99)
Bra000583	Heera_4lane_51_NODE_106857_length_707_cov_19.783592(1148-1530->757-375/99.74)	Heera_4lane_51_NODE_111137_length_72_cov_18.125000(1066-1187->1-122/100)	Heera_4lane_51_NODE_111140_length_127_cov_12.188976(933-1109->1-177/99.44)	Heera_4lane_51_NODE_188176_length_204_cov_21.210785(340-593->254-1/99.61)	Heera_4lane_51_NODE_261575_length_89_cov_18.449438(782-920->139-1/100)
Bra000584	Heera_4lane_51_NODE_139871_length_144_cov_13.944445(700-893->194-1/98.97)	Heera_4lane_51_NODE_139872_length_69_cov_20.449276(631-749->119-1/99.16)	Heera_4lane_51_NODE_209529_length_147_cov_37.054420(1066-1262->197-1/100)	Heera_4lane_51_NODE_227368_length_211_cov_13.701422(133-393->261-1/99.62)	Heera_4lane_51_NODE_227369_length_207_cov_15.850242(1-170->88-257/100)
Bra000586	Heera_4lane_51_NODE_10058_length_589_cov_10.010187(1350-1754->1-405/97.28)	Heera_4lane_51_NODE_10058_length_589_cov_10.010187(1826-1944->477-595/97.48)
Bra000587	Heera_4lane_51_NODE_21970_length_1839_cov_52.513866(13-1424->96-1507/98.73)	Heera_4lane_51_NODE_21970_length_1839_cov_52.513866(1517-1632->1600-1715/99.14)
Bra000588	Heera_4lane_51_NODE_70518_length_1047_cov_56.876789(1-858->1088-228/98.84)
Bra000589	Heera_4lane_51_NODE_101175_length_243_cov_19.724279(655-921->1-267/98.88)	Heera_4lane_51_NODE_133659_length_505_cov_11.259406(1-453->453-1/98.9)	Heera_4lane_51_NODE_199933_length_189_cov_13.216931(448-598->1-151/98.01)
Bra000592	Heera_4lane_51_NODE_115828_length_120_cov_42.558334(1840-2009->170-1/100)	Heera_4lane_51_NODE_178187_length_141_cov_18.773050(1699-1889->191-1/100)	Heera_4lane_51_NODE_203595_length_135_cov_31.592592(1960-2144->1-185/98.38)	Heera_4lane_51_NODE_203714_length_313_cov_30.233227(2125-2479->1-355/99.44)	Heera_4lane_51_NODE_217756_length_373_cov_15.908847(355-576->288-67/96.4)	Heera_4lane_51_NODE_266384_length_156_cov_14.179487(1513-1718->206-1/99.51)
Bra000593	Heera_4lane_51_NODE_264862_length_150_cov_12.826667(190-380->1-191/98.43)
Bra000594	Heera_4lane_51_NODE_120577_length_71_cov_179.352112(763-883->1-121/98.35)	Heera_4lane_51_NODE_124491_length_111_cov_145.486481(1138-1298->161-1/99.38)	Heera_4lane_51_NODE_169656_length_165_cov_277.381805(1675-1866->215-24/99.48)	Heera_4lane_51_NODE_34007_length_646_cov_115.520126(1-554->554-1/98.74)	Heera_4lane_51_NODE_34180_length_67_cov_209.820892(625-741->117-1/99.15)	Heera_4lane_51_NODE_38485_length_58_cov_497.603455(864-971->1-108/100)	Heera_4lane_51_NODE_51983_length_103_cov_188.893204(1029-1181->153-1/99.35)	Heera_4lane_51_NODE_51984_length_107_cov_169.616821(922-1078->157-1/100)	Heera_4lane_51_NODE_58649_length_129_cov_158.968994(1423-1601->179-1/99.44)
Bra000595	Heera_4lane_51_NODE_137575_length_84_cov_102.428574(1156-1289->134-1/100)	Heera_4lane_51_NODE_207051_length_447_cov_24.138702(370-866->497-1/98.79)	Heera_4lane_51_NODE_73547_length_307_cov_29.947884(1-285->73-357/97.54)	Heera_4lane_51_NODE_73548_length_118_cov_21.144068(241-408->168-1/99.4)	Heera_4lane_51_NODE_93682_length_189_cov_53.539684(934-1172->1-239/99.16)	Heera_4lane_51_NODE_93683_length_96_cov_74.447914(1240-1385->146-1/99.32)
Bra000596	Heera_4lane_51_NODE_226103_length_510_cov_26.876471(508-1067->560-1/100)	Heera_4lane_51_NODE_233769_length_315_cov_15.260318(187-551->1-365/99.18)	Heera_4lane_51_NODE_243484_length_87_cov_35.770115(70-206->137-1/100)	Heera_4lane_51_NODE_41652_length_216_cov_33.717594(1039-1304->1-266/100)	Heera_4lane_51_NODE_92315_length_549_cov_34.755920(1276-1874->1-599/100)	Heera_4lane_51_NODE_92316_length_366_cov_29.046448(1828-2243->416-1/99.28)
Bra000598	Heera_4lane_51_NODE_128868_length_167_cov_13.544910(2498-2714->217-1/99.08)	Heera_4lane_51_NODE_128869_length_153_cov_14.013072(2329-2531->1-203/99.51)	Heera_4lane_51_NODE_226544_length_204_cov_15.529411(1657-1910->1-254/100)	Heera_4lane_51_NODE_228044_length_182_cov_13.208791(1870-2100->232-2/100)	Heera_4lane_51_NODE_265252_length_161_cov_11.192547(2156-2366->211-1/100)
Bra000600	Heera_4lane_51_NODE_123459_length_141_cov_140.446808(3001-3191->1-191/100)	Heera_4lane_51_NODE_136007_length_179_cov_39.083797(2404-2632->229-1/97.38)	Heera_4lane_51_NODE_139158_length_209_cov_24.497608(1858-2116->1-259/98.46)	Heera_4lane_51_NODE_140796_length_189_cov_58.730160(2812-3050->1-239/98.74)	Heera_4lane_51_NODE_192919_length_181_cov_50.430939(2620-2850->1-231/99.13)	Heera_4lane_51_NODE_207176_length_219_cov_27.424658(154-422->269-1/98.88)	Heera_4lane_51_NODE_216379_length_201_cov_15.656716(769-1019->1-251/100)	Heera_4lane_51_NODE_218299_length_255_cov_42.109802(1603-1907->1-305/99.67)	Heera_4lane_51_NODE_246370_length_90_cov_66.922226(64-203->1-140/100)	Heera_4lane_51_NODE_62266_length_228_cov_27.899122(391-668->1-278/98.92)	Heera_4lane_51_NODE_70684_length_120_cov_13.558333(1483-1652->170-1/98.82)	Heera_4lane_51_NODE_71668_length_144_cov_32.305557(2098-2285->7-194/99.47)
Bra000601	Heera_4lane_51_NODE_45052_length_132_cov_44.712120(490-671->182-1/100)	Heera_4lane_51_NODE_45053_length_261_cov_39.268200(192-491->12-311/100)	Heera_4lane_51_NODE_74229_length_191_cov_99.408379(1-194->215-22/100)
Bra000602	Heera_4lane_51_NODE_163933_length_67_cov_46.044777(1057-1173->1-117/98.29)	Heera_4lane_51_NODE_163934_length_61_cov_33.754097(1124-1234->1-111/97.3)	Heera_4lane_51_NODE_187116_length_195_cov_18.861538(862-1106->1-245/99.18)	Heera_4lane_51_NODE_189524_length_867_cov_18.224913(1-877->880-1/98.98)
Bra000603	Heera_4lane_51_NODE_100838_length_113_cov_82.530975(56-218->163-1/100)	Heera_4lane_51_NODE_130136_length_239_cov_37.878662(479-767->1-289/99.65)	Heera_4lane_51_NODE_200186_length_120_cov_41.966667(169-338->1-170/98.24)	Heera_4lane_51_NODE_232505_length_70_cov_56.228573(412-527->5-120/100)	Heera_4lane_51_NODE_47274_length_110_cov_84.163635(718-877->160-1/99.38)	Heera_4lane_51_NODE_94327_length_341_cov_36.653957(828-1218->1-391/98.98)
Bra000604	Heera_4lane_51_NODE_106724_length_77_cov_70.324677(1672-1798->1-127/99.21)	Heera_4lane_51_NODE_184790_length_591_cov_38.620983(520-1160->641-1/99.53)	Heera_4lane_51_NODE_217609_length_237_cov_45.396626(1123-1409->1-287/98.95)	Heera_4lane_51_NODE_48560_length_339_cov_32.634220(166-554->1-389/99.23)	Heera_4lane_51_NODE_89927_length_111_cov_67.441444(1495-1655->1-161/99.38)	Heera_4lane_51_NODE_95948_length_236_cov_61.305084(1-200->87-286/99.5)
Bra000605	Heera_4lane_51_NODE_120138_length_57_cov_197.210526(988-1094->107-1/100)	Heera_4lane_51_NODE_124407_length_243_cov_49.510288(439-731->293-1/98.98)	Heera_4lane_51_NODE_129853_length_84_cov_64.761902(355-488->1-134/99.25)	Heera_4lane_51_NODE_157682_length_51_cov_63.058823(685-785->101-1/100)	Heera_4lane_51_NODE_196112_length_336_cov_61.232143(130-404->112-386/100)	Heera_4lane_51_NODE_19928_length_182_cov_69.302200(1045-1155->232-122/100)	Heera_4lane_51_NODE_19929_length_123_cov_118.447151(865-1037->1-173/100)	Heera_4lane_51_NODE_46237_length_99_cov_107.484848(766-914->1-149/98.66)	Heera_4lane_51_NODE_65226_length_548_cov_30.760948(161-488->319-1/91.77)
Bra000609	Heera_4lane_51_NODE_174897_length_672_cov_13.912203(1-474->674-201/99.58)
Bra000610	Heera_4lane_51_NODE_19021_length_794_cov_14.571789(1-574->271-844/98.43)
Bra000612	Heera_4lane_51_NODE_109993_length_135_cov_69.748146(835-1019->1-185/100)	Heera_4lane_51_NODE_142279_length_57_cov_91.000000(778-884->107-1/100)	Heera_4lane_51_NODE_29435_length_408_cov_30.987745(1-279->180-458/98.92)	Heera_4lane_51_NODE_47684_length_174_cov_58.172413(604-827->224-1/100)	Heera_4lane_51_NODE_47685_length_102_cov_76.313728(490-641->1-152/100)
Bra000613	Heera_4lane_51_NODE_250963_length_126_cov_277.063507(379-554->1-176/99.43)	Heera_4lane_51_NODE_255738_length_64_cov_202.828125(220-333->114-1/100)	Heera_4lane_51_NODE_256878_length_294_cov_19.840136(505-621->1-117/95.73)	Heera_4lane_51_NODE_279492_length_51_cov_87.098038(169-269->101-1/100)	Heera_4lane_51_NODE_280977_length_63_cov_79.460320(76-188->113-1/100)	Heera_4lane_51_NODE_281233_length_51_cov_64.607841(169-269->1-101/99.01)	Heera_4lane_51_NODE_289664_length_95_cov_127.505264(284-428->1-145/100)	Heera_4lane_51_NODE_290628_length_304_cov_22.717106(505-621->354-238/99.15)
Bra000614	Heera_4lane_51_NODE_213282_length_191_cov_49.036648(416-656->1-241/98.34)	Heera_4lane_51_NODE_219991_length_340_cov_32.505882(119-323->186-390/100)	Heera_4lane_51_NODE_76561_length_109_cov_40.559631(607-765->1-159/99.37)
Bra000615	Heera_4lane_51_NODE_212713_length_114_cov_279.324554(805-968->164-1/100)	Heera_4lane_51_NODE_234546_length_278_cov_42.949642(949-1086->328-191/100)	Heera_4lane_51_NODE_238143_length_72_cov_155.250000(274-395->1-122/99.18)	Heera_4lane_51_NODE_95689_length_387_cov_259.540039(394-830->437-1/99.08)	Heera_4lane_51_NODE_95690_length_183_cov_183.546448(91-320->4-233/99.57)
Bra000616	Heera_4lane_51_NODE_156232_length_189_cov_13.412699(103-237->1-135/99.26)	Heera_4lane_51_NODE_215478_length_249_cov_11.887550(883-1181->1-299/100)	Heera_4lane_51_NODE_229298_length_135_cov_12.288889(1897-2078->182-1/98.9)	Heera_4lane_51_NODE_51602_length_462_cov_11.036797(1285-1796->1-512/98.83)
Bra000617	Heera_4lane_51_NODE_11694_length_369_cov_36.444443(922-1340->419-1/99.52)	Heera_4lane_51_NODE_13219_length_159_cov_24.433962(1711-1919->209-1/100)	Heera_4lane_51_NODE_167765_length_135_cov_23.014814(1429-1613->1-185/100)	Heera_4lane_51_NODE_167766_length_147_cov_36.292519(1564-1760->197-1/100)	Heera_4lane_51_NODE_173757_length_291_cov_29.563574(2011-2225->127-341/100)	Heera_4lane_51_NODE_179188_length_138_cov_58.746376(1291-1478->1-188/100)	Heera_4lane_51_NODE_270143_length_51_cov_22.137255(2200-2300->101-1/100)	Heera_4lane_51_NODE_36152_length_312_cov_55.041668(2461-2618->205-362/97.47)	Heera_4lane_51_NODE_74601_length_312_cov_60.541668(2454-2618->198-362/100)	Heera_4lane_51_NODE_74601_length_312_cov_60.541668(2257-2385->1-129/100)	Heera_4lane_51_NODE_88158_length_106_cov_60.018867(2701-2856->156-1/100)
Bra000619	Heera_4lane_51_NODE_127723_length_51_cov_53.686275(1546-1646->101-1/100)	Heera_4lane_51_NODE_152961_length_378_cov_46.701057(838-1265->428-1/99.53)	Heera_4lane_51_NODE_200850_length_222_cov_27.770269(616-887->1-272/100)	Heera_4lane_51_NODE_206842_length_130_cov_44.815384(1216-1395->1-180/100)	Heera_4lane_51_NODE_237197_length_352_cov_57.042614(1-353->50-402/97.73)
Bra000620	Heera_4lane_51_NODE_256187_length_127_cov_12.771653(535-711->177-1/99.44)
Bra000621	Heera_4lane_51_NODE_130570_length_1189_cov_15.729184(172-1413->1239-1/98.95)	Heera_4lane_51_NODE_160945_length_459_cov_34.705883(1387-1776->509-120/99.23)	Heera_4lane_51_NODE_96839_length_258_cov_22.244186(1-221->221-1/100)
Bra000622	Heera_4lane_51_NODE_102199_length_72_cov_231.361115(1252-1373->1-122/99.18)	Heera_4lane_51_NODE_123834_length_321_cov_114.806854(931-1301->1-371/99.46)	Heera_4lane_51_NODE_140778_length_212_cov_74.896225(1324-1437->1-114/99.12)	Heera_4lane_51_NODE_216822_length_177_cov_46.146893(745-971->227-1/100)	Heera_4lane_51_NODE_63075_length_426_cov_73.274651(304-779->476-1/98.11)	Heera_4lane_51_NODE_63076_length_297_cov_48.602695(1-347->1-347/99.14)
Bra000623	Heera_4lane_51_NODE_136286_length_343_cov_77.755104(589-738->393-244/99.33)	Heera_4lane_51_NODE_136287_length_180_cov_126.027779(376-605->1-230/98.7)	Heera_4lane_51_NODE_157170_length_195_cov_126.805130(97-341->245-1/98.78)
Bra000625	Heera_4lane_51_NODE_135371_length_228_cov_29.241228(727-837->1-111/100)	Heera_4lane_51_NODE_204171_length_122_cov_35.959015(535-706->1-172/100)	Heera_4lane_51_NODE_32483_length_79_cov_40.455696(424-552->129-1/98.45)	Heera_4lane_51_NODE_81602_length_132_cov_46.454544(58-239->1-182/98.9)
Bra000628	Heera_4lane_51_NODE_290443_length_129_cov_175.899231(823-1001->179-1/99.44)	Heera_4lane_51_NODE_290812_length_141_cov_297.595734(358-548->191-1/100)	Heera_4lane_51_NODE_291087_length_114_cov_347.245605(703-866->164-1/100)	Heera_4lane_51_NODE_291271_length_141_cov_328.652496(358-548->1-191/97.38)	Heera_4lane_51_NODE_291390_length_243_cov_244.251022(34-326->1-293/97.61)	Heera_4lane_51_NODE_291391_length_81_cov_354.888885(277-407->131-1/99.24)	Heera_4lane_51_NODE_291488_length_243_cov_223.094650(34-326->293-1/98.98)
Bra000630	Heera_4lane_51_NODE_289693_length_1052_cov_94.222435(1-789->106-894/100)
Bra000632	Heera_4lane_51_NODE_70736_length_159_cov_67.823898(118-326->209-1/100)
Bra000633	Heera_4lane_51_NODE_124618_length_433_cov_40.272518(248-660->477-65/98.79)	Heera_4lane_51_NODE_175238_length_68_cov_15.926471(694-793->100-1/98)	Heera_4lane_51_NODE_199452_length_251_cov_44.832668(1078-1179->301-200/100)	Heera_4lane_51_NODE_205374_length_277_cov_27.028881(793-1119->327-1/99.39)	Heera_4lane_51_NODE_217987_length_68_cov_29.661764(694-793->19-118/99)	Heera_4lane_51_NODE_95647_length_307_cov_31.273615(1-251->107-357/98.41)
Bra000634	Heera_4lane_51_NODE_120194_length_83_cov_48.325302(928-1060->1-133/100)	Heera_4lane_51_NODE_120195_length_156_cov_19.730770(1087-1292->206-1/98.54)	Heera_4lane_51_NODE_144965_length_165_cov_48.884850(1522-1736->1-215/99.07)	Heera_4lane_51_NODE_191237_length_241_cov_13.842323(687-977->291-1/98.28)	Heera_4lane_51_NODE_205819_length_132_cov_10.409091(2152-2333->182-1/98.9)	Heera_4lane_51_NODE_232863_length_73_cov_20.972603(1011-1133->123-1/98.37)	Heera_4lane_51_NODE_233657_length_150_cov_23.433332(1372-1571->1-200/100)	Heera_4lane_51_NODE_59705_length_586_cov_18.220137(93-728->1-636/98.74)	Heera_4lane_51_NODE_83585_length_95_cov_30.284210(1802-1946->145-1/100)	Heera_4lane_51_NODE_83586_length_66_cov_28.424242(1687-1802->1-116/100)
Bra000635	Heera_4lane_51_NODE_26555_length_1445_cov_12.451211(1915-2079->169-5/98.18)
Bra000636	Heera_4lane_51_NODE_133356_length_228_cov_24.627193(313-590->1-278/100)	Heera_4lane_51_NODE_183823_length_84_cov_18.238094(208-341->1-134/98.51)	Heera_4lane_51_NODE_249237_length_135_cov_17.577778(67-251->1-185/99.46)	Heera_4lane_51_NODE_252096_length_51_cov_16.882353(562-662->101-1/100)
Bra000638	Heera_4lane_51_NODE_106175_length_228_cov_96.140350(879-1142->15-278/100)	Heera_4lane_51_NODE_123721_length_75_cov_55.919998(175-299->1-125/100)	Heera_4lane_51_NODE_149668_length_91_cov_68.351646(679-819->141-1/100)	Heera_4lane_51_NODE_163316_length_98_cov_99.979591(581-728->148-1/100)	Heera_4lane_51_NODE_168187_length_87_cov_30.264368(778-914->1-137/100)	Heera_4lane_51_NODE_49449_length_181_cov_63.674034(400-630->231-1/100)	Heera_4lane_51_NODE_8935_length_77_cov_44.194805(74-200->127-1/100)
Bra000639	Heera_4lane_51_NODE_120533_length_252_cov_17.182539(1351-1652->302-1/100)	Heera_4lane_51_NODE_146238_length_129_cov_15.333333(1603-1781->1-179/100)	Heera_4lane_51_NODE_166246_length_386_cov_30.196892(1870-2305->436-1/100)	Heera_4lane_51_NODE_180269_length_550_cov_18.990910(1-419->182-600/99.05)	Heera_4lane_51_NODE_207920_length_577_cov_13.053726(394-1020->627-1/94.74)	Heera_4lane_51_NODE_212108_length_577_cov_14.982669(394-1020->1-627/100)	Heera_4lane_51_NODE_227463_length_156_cov_12.589744(985-1190->206-1/100)	Heera_4lane_51_NODE_241658_length_87_cov_20.827587(1741-1877->137-1/100)	Heera_4lane_51_NODE_267359_length_210_cov_17.842857(1141-1400->1-260/100)
Bra000641	Heera_4lane_51_NODE_106591_length_61_cov_189.114761(2329-2439->111-1/99.1)	Heera_4lane_51_NODE_106592_length_231_cov_94.813850(1990-2276->1-281/96.17)	Heera_4lane_51_NODE_111872_length_153_cov_188.503265(2578-2780->1-203/99.51)	Heera_4lane_51_NODE_111873_length_159_cov_253.138367(2419-2627->1-209/99.52)	Heera_4lane_51_NODE_121604_length_153_cov_92.862747(2249-2439->13-203/97.91)	Heera_4lane_51_NODE_127503_length_90_cov_133.377777(1468-1607->1-140/97.86)	Heera_4lane_51_NODE_128014_length_222_cov_55.972973(1132-1403->1-272/98.9)	Heera_4lane_51_NODE_135347_length_94_cov_72.351067(1735-1878->1-144/98.61)	Heera_4lane_51_NODE_135349_length_152_cov_91.914474(1837-2038->1-202/99.01)	Heera_4lane_51_NODE_137084_length_84_cov_196.035721(2746-2879->134-1/100)	Heera_4lane_51_NODE_139049_length_174_cov_158.293106(2839-3062->224-1/99.11)	Heera_4lane_51_NODE_147008_length_126_cov_60.626984(859-1034->176-1/97.73)	Heera_4lane_51_NODE_147009_length_171_cov_51.795322(655-875->1-221/98.64)	Heera_4lane_51_NODE_14908_length_221_cov_33.819004(1132-1405->271-1/94.53)	Heera_4lane_51_NODE_14909_length_108_cov_47.870369(1009-1166->1-158/98.1)	Heera_4lane_51_NODE_168619_length_123_cov_75.121948(994-1166->1-173/98.84)	Heera_4lane_51_NODE_225655_length_87_cov_36.839081(1381-1517->1-137/95.62)	Heera_4lane_51_NODE_33533_length_672_cov_75.738098(1-653->662-4/97.27)	Heera_4lane_51_NODE_55863_length_95_cov_80.863159(1558-1702->145-1/97.93)	Heera_4lane_51_NODE_55864_length_75_cov_107.053337(1393-1517->1-125/96.8)	Heera_4lane_51_NODE_89140_length_260_cov_55.234615(1393-1702->1-310/96.77)	Heera_4lane_51_NODE_89254_length_92_cov_130.608688(2249-2378->13-142/100)
Bra000642	Heera_4lane_51_NODE_107595_length_111_cov_22.522522(214-374->1-161/99.38)	Heera_4lane_51_NODE_209911_length_328_cov_17.881098(1-233->233-1/99.57)
Bra000643	Heera_4lane_51_NODE_63385_length_415_cov_308.971069(1-176->19-194/100)	Heera_4lane_51_NODE_63385_length_415_cov_308.971069(235-339->250-354/100)
Bra000646	Heera_4lane_51_NODE_90638_length_1013_cov_65.054291(75-700->968-343/99.52)	Heera_4lane_51_NODE_90638_length_1013_cov_65.054291(723-900->320-143/97.19)
Bra000647	Heera_4lane_51_NODE_158551_length_860_cov_28.522093(1153-1626->1-474/99.37)	Heera_4lane_51_NODE_210091_length_58_cov_35.810345(1095-1202->1-108/100)	Heera_4lane_51_NODE_245994_length_146_cov_14.465754(949-1144->196-1/97.96)	Heera_4lane_51_NODE_51139_length_1163_cov_21.085985(1-482->228-709/99.59)	Heera_4lane_51_NODE_51139_length_1163_cov_21.085985(654-989->878-1213/99.11)	Heera_4lane_51_NODE_51139_length_1163_cov_21.085985(502-633->729-860/97.73)
Bra000648	Heera_4lane_51_NODE_193798_length_300_cov_14.843333(254-603->1-350/100)	Heera_4lane_51_NODE_199791_length_297_cov_15.939394(254-603->347-1/93.14)	Heera_4lane_51_NODE_212541_length_102_cov_16.980392(139-290->1-152/97.37)	Heera_4lane_51_NODE_235819_length_203_cov_36.940887(554-721->253-86/99.4)	Heera_4lane_51_NODE_66560_length_141_cov_14.262411(1-176->179-1/96.09)	Heera_4lane_51_NODE_74730_length_102_cov_17.284313(139-290->152-1/100)	Heera_4lane_51_NODE_74731_length_138_cov_12.289855(1-176->13-188/100)
Bra000650	Heera_4lane_51_NODE_138815_length_173_cov_17.358381(1598-1704->223-117/100)	Heera_4lane_51_NODE_224057_length_443_cov_32.693001(929-1421->493-1/100)	Heera_4lane_51_NODE_229248_length_51_cov_24.549019(1372-1472->101-1/100)	Heera_4lane_51_NODE_262808_length_172_cov_17.366280(820-978->64-222/96.86)
Bra000652	Heera_4lane_51_NODE_228847_length_495_cov_11.838384(9-410->545-144/99.75)	Heera_4lane_51_NODE_228847_length_495_cov_11.838384(358-512->169-15/99.35)
Bra000654	Heera_4lane_51_NODE_133319_length_163_cov_182.938644(361-480->213-94/100)	Heera_4lane_51_NODE_65145_length_272_cov_143.930145(1-185->138-322/100)	Heera_4lane_51_NODE_72450_length_124_cov_347.935486(231-404->1-174/100)
Bra000655	Heera_4lane_51_NODE_126354_length_146_cov_39.239727(825-930->196-91/100)	Heera_4lane_51_NODE_126355_length_122_cov_63.852459(683-854->1-172/100)	Heera_4lane_51_NODE_249972_length_263_cov_42.977188(116-428->1-313/100)	Heera_4lane_51_NODE_71885_length_109_cov_71.642204(574-732->1-159/100)	Heera_4lane_51_NODE_88745_length_195_cov_25.538462(379-623->245-1/100)
Bra000656	Heera_4lane_51_NODE_173502_length_359_cov_29.905293(587-995->409-1/100)	Heera_4lane_51_NODE_221721_length_187_cov_43.631016(1039-1275->237-1/100)	Heera_4lane_51_NODE_231623_length_102_cov_37.852940(1474-1625->1-152/100)	Heera_4lane_51_NODE_240078_length_168_cov_39.244049(1246-1463->1-218/100)	Heera_4lane_51_NODE_73395_length_670_cov_38.231342(1-554->167-720/99.82)	Heera_4lane_51_NODE_82526_length_84_cov_30.214285(952-1085->1-134/100)
Bra000657	Heera_4lane_51_NODE_109101_length_336_cov_13.005953(814-1199->1-386/100)	Heera_4lane_51_NODE_172774_length_365_cov_22.969864(2066-2480->1-415/99.04)	Heera_4lane_51_NODE_228735_length_337_cov_20.023739(2846-3087->1-242/100)	Heera_4lane_51_NODE_239079_length_127_cov_11.118111(1-168->10-177/100)	Heera_4lane_51_NODE_241556_length_120_cov_10.616667(142-311->1-170/100)	Heera_4lane_51_NODE_30634_length_888_cov_18.127253(1174-2111->1-938/99.15)	Heera_4lane_51_NODE_55711_length_168_cov_11.672619(274-491->1-218/100)	Heera_4lane_51_NODE_94062_length_171_cov_27.175438(2434-2654->1-221/100)	Heera_4lane_51_NODE_94063_length_221_cov_25.194571(2620-2890->1-271/100)
Bra000659	Heera_4lane_51_NODE_131394_length_433_cov_30.013857(1-251->233-483/99.2)	Heera_4lane_51_NODE_192826_length_146_cov_38.294521(410-605->1-196/99.49)	Heera_4lane_51_NODE_66619_length_153_cov_41.575165(595-797->1-203/99.51)	Heera_4lane_51_NODE_66620_length_126_cov_61.015873(787-959->176-4/99.42)
Bra000660	Heera_4lane_51_NODE_106513_length_680_cov_43.608822(35-773->1-730/98.38)	Heera_4lane_51_NODE_275050_length_99_cov_67.747475(739-887->1-149/98.66)
Bra000661	Heera_4lane_51_NODE_108244_length_389_cov_25.974293(665-1103->439-1/98.18)	Heera_4lane_51_NODE_203285_length_177_cov_29.954802(349-575->1-227/98.68)	Heera_4lane_51_NODE_250553_length_136_cov_36.323528(528-713->1-186/98.39)	Heera_4lane_51_NODE_78034_length_299_cov_34.525085(1054-1155->349-248/100)	Heera_4lane_51_NODE_87666_length_427_cov_52.281029(1-398->398-1/99.5)
Bra000662	Heera_4lane_51_NODE_105023_length_615_cov_80.468292(160-824->1-665/98.65)	Heera_4lane_51_NODE_107532_length_218_cov_103.917435(820-957->268-131/100)	Heera_4lane_51_NODE_93223_length_348_cov_50.741379(1-200->199-398/98)
Bra000663	Heera_4lane_51_NODE_115061_length_183_cov_153.136612(17-249->233-1/97.42)	Heera_4lane_51_NODE_134741_length_76_cov_281.513153(601-726->1-126/99.21)	Heera_4lane_51_NODE_134742_length_111_cov_152.288284(677-837->1-161/98.14)	Heera_4lane_51_NODE_173838_length_101_cov_129.198013(500-650->151-1/100)	Heera_4lane_51_NODE_29350_length_95_cov_184.578949(383-527->145-1/99.31)	Heera_4lane_51_NODE_29351_length_105_cov_119.571426(223-377->1-155/100)	Heera_4lane_51_NODE_42374_length_330_cov_292.690918(799-1047->1-249/98.8)
Bra000665	Heera_4lane_51_NODE_217824_length_530_cov_11.350944(636-1080->580-136/88.99)	Heera_4lane_51_NODE_234614_length_365_cov_14.769863(271-663->8-412/87.41)
Bra000666	Heera_4lane_51_NODE_174256_length_379_cov_33.005276(71-273->429-227/98.03)
Bra000667	Heera_4lane_51_NODE_104053_length_183_cov_64.797813(2038-2163->233-108/100)	Heera_4lane_51_NODE_110759_length_537_cov_42.148975(1-438->150-587/100)	Heera_4lane_51_NODE_121683_length_51_cov_67.215683(1987-2087->1-101/100)	Heera_4lane_51_NODE_131898_length_358_cov_62.011173(756-980->1-225/99.11)	Heera_4lane_51_NODE_131898_length_358_cov_62.011173(978-1133->253-408/100)	Heera_4lane_51_NODE_131899_length_222_cov_58.995495(1084-1355->1-272/100)	Heera_4lane_51_NODE_156137_length_194_cov_33.768040(421-664->1-244/100)	Heera_4lane_51_NODE_185581_length_111_cov_48.990990(1309-1469->161-1/100)	Heera_4lane_51_NODE_25913_length_155_cov_64.864517(1625-1829->1-205/100)	Heera_4lane_51_NODE_25914_length_123_cov_80.926826(1492-1664->1-173/100)	Heera_4lane_51_NODE_7914_length_131_cov_42.412212(625-805->1-181/100)	Heera_4lane_51_NODE_92654_length_110_cov_155.918182(1879-2022->17-160/100)
Bra000669	Heera_4lane_51_NODE_258135_length_1164_cov_20.058420(1-441->606-1046/100)	Heera_4lane_51_NODE_93282_length_1301_cov_20.435818(23-389->757-1126/88.38)
Bra000670	Heera_4lane_51_NODE_151118_length_605_cov_79.980164(1-381->69-449/98.69)
Bra000672	Heera_4lane_51_NODE_219824_length_256_cov_11.480469(742-1038->306-10/99.33)	Heera_4lane_51_NODE_241637_length_285_cov_11.824561(1-275->61-335/100)
Bra000674	Heera_4lane_51_NODE_127953_length_308_cov_10.081169(1868-2225->1-358/100)
Bra000675	Heera_4lane_51_NODE_152709_length_270_cov_38.281483(544-863->320-1/100)	Heera_4lane_51_NODE_17663_length_558_cov_22.415771(1-185->424-608/100)	Heera_4lane_51_NODE_17664_length_379_cov_21.672823(163-591->429-1/100)	Heera_4lane_51_NODE_232348_length_188_cov_21.611702(820-933->238-125/100)
Bra000681	Heera_4lane_51_NODE_129628_length_222_cov_94.851349(925-1196->1-272/98.9)	Heera_4lane_51_NODE_131008_length_108_cov_70.638885(1180-1337->158-1/99.37)	Heera_4lane_51_NODE_138886_length_189_cov_102.460320(1294-1532->1-239/100)	Heera_4lane_51_NODE_145501_length_108_cov_82.407410(808-965->158-1/99.37)	Heera_4lane_51_NODE_215469_length_153_cov_54.529411(364-566->1-203/100)	Heera_4lane_51_NODE_244277_length_114_cov_47.622807(241-404->1-164/99.39)	Heera_4lane_51_NODE_251798_length_141_cov_93.801422(124-290->25-191/99.4)	Heera_4lane_51_NODE_83095_length_81_cov_115.802467(517-647->1-131/99.24)	Heera_4lane_51_NODE_83096_length_195_cov_81.384613(598-842->245-1/99.18)
Bra000683	Heera_4lane_51_NODE_260684_length_366_cov_11.808743(76-477->1-399/97.26)	Heera_4lane_51_NODE_91538_length_1071_cov_23.900093(500-1299->1-800/98.88)
Bra000684	Heera_4lane_51_NODE_105266_length_555_cov_39.558559(1-476->476-1/98.53)	Heera_4lane_51_NODE_188707_length_51_cov_39.647060(1297-1397->1-101/100)	Heera_4lane_51_NODE_206897_length_162_cov_40.888889(1120-1331->1-212/100)	Heera_4lane_51_NODE_221614_length_192_cov_26.130209(430-671->1-242/97.52)	Heera_4lane_51_NODE_234631_length_72_cov_26.555555(1012-1133->122-1/100)	Heera_4lane_51_NODE_236228_length_70_cov_22.000000(731-850->1-120/99.17)	Heera_4lane_51_NODE_86410_length_102_cov_35.901962(899-1050->152-1/100)
Bra000685	Heera_4lane_51_NODE_114014_length_414_cov_33.357487(1-306->159-464/98.04)	Heera_4lane_51_NODE_97886_length_252_cov_42.892857(271-572->1-302/98.34)
Bra000687	Heera_4lane_51_NODE_100879_length_57_cov_1383.508789(223-329->1-107/100)	Heera_4lane_51_NODE_42248_length_66_cov_701.151489(550-665->116-1/100)	Heera_4lane_51_NODE_5535_length_78_cov_1021.166687(289-416->128-1/99.22)	Heera_4lane_51_NODE_5536_length_248_cov_499.298401(1-272->27-298/98.9)	Heera_4lane_51_NODE_60484_length_129_cov_709.782959(421-599->179-1/100)
Bra000688	Heera_4lane_51_NODE_137106_length_333_cov_67.198196(391-773->1-383/98.43)	Heera_4lane_51_NODE_39464_length_150_cov_191.746674(861-1060->1-200/100)	Heera_4lane_51_NODE_42544_length_130_cov_65.184616(187-366->1-180/98.33)	Heera_4lane_51_NODE_65968_length_134_cov_101.649254(727-910->1-184/100)
Bra000689	Heera_4lane_51_NODE_85931_length_653_cov_45.125576(88-621->703-170/97.38)
Bra000690	Heera_4lane_51_NODE_118572_length_132_cov_26.265152(943-1124->182-1/98.9)	Heera_4lane_51_NODE_181924_length_159_cov_64.138367(1189-1397->1-209/100)	Heera_4lane_51_NODE_195359_length_61_cov_69.278687(1744-1851->108-1/98.15)	Heera_4lane_51_NODE_211326_length_101_cov_27.475248(1088-1238->1-151/100)	Heera_4lane_51_NODE_59990_length_240_cov_29.012501(469-758->290-1/99.66)	Heera_4lane_51_NODE_59991_length_566_cov_34.332157(56-518->154-616/98.7)	Heera_4lane_51_NODE_80698_length_207_cov_98.782608(1348-1598->1-251/97.21)	Heera_4lane_51_NODE_80699_length_156_cov_61.410255(1573-1772->206-1/91.26)
Bra000692	Heera_4lane_51_NODE_9527_length_86_cov_1249.488403(151-285->2-136/100)
Bra000693	Heera_4lane_51_NODE_131522_length_111_cov_48.315315(646-806->1-161/100)	Heera_4lane_51_NODE_140710_length_204_cov_23.696079(76-329->1-254/98.82)	Heera_4lane_51_NODE_181702_length_126_cov_42.523811(472-647->1-176/98.86)	Heera_4lane_51_NODE_196495_length_330_cov_28.981817(787-1005->1-219/99.09)	Heera_4lane_51_NODE_208785_length_78_cov_31.756411(334-461->1-128/98.44)	Heera_4lane_51_NODE_246346_length_60_cov_60.150002(412-521->1-110/99.09)
Bra000694	Heera_4lane_51_NODE_119965_length_136_cov_117.750000(130-315->186-1/99.46)	Heera_4lane_51_NODE_251750_length_397_cov_36.491184(266-573->447-140/100)
Bra000696	Heera_4lane_51_NODE_263568_length_259_cov_15.868726(487-696->309-100/100)	Heera_4lane_51_NODE_263569_length_573_cov_10.399651(1-530->94-623/99.81)
Bra000698	Heera_4lane_51_NODE_128688_length_254_cov_44.267715(698-1001->304-1/99.67)	Heera_4lane_51_NODE_128689_length_162_cov_36.092594(526-737->1-212/100)	Heera_4lane_51_NODE_26161_length_597_cov_39.820770(1-362->283-647/98.08)	Heera_4lane_51_NODE_269711_length_108_cov_24.666666(958-1115->1-158/100)
Bra000700	Heera_4lane_51_NODE_112147_length_174_cov_27.701149(28-251->224-1/97.32)	Heera_4lane_51_NODE_163647_length_51_cov_42.764706(787-887->1-101/100)	Heera_4lane_51_NODE_196577_length_85_cov_34.000000(868-1002->135-1/100)	Heera_4lane_51_NODE_234790_length_175_cov_27.822857(238-462->225-1/99.11)	Heera_4lane_51_NODE_237458_length_180_cov_30.333334(595-824->1-230/100)
Bra000701	Heera_4lane_51_NODE_214210_length_396_cov_17.257576(1-287->287-1/98.61)	Heera_4lane_51_NODE_247175_length_444_cov_19.468468(244-737->1-494/98.99)
Bra000702	Heera_4lane_51_NODE_140831_length_820_cov_29.024391(88-957->870-1/99.54)	Heera_4lane_51_NODE_186453_length_156_cov_29.756411(955-1160->1-206/100)	Heera_4lane_51_NODE_73782_length_133_cov_46.932331(1117-1299->1-183/100)	Heera_4lane_51_NODE_73783_length_51_cov_42.098038(1414-1514->101-1/100)	Heera_4lane_51_NODE_99501_length_221_cov_26.936651(1495-1614->271-152/100)	Heera_4lane_51_NODE_99502_length_129_cov_50.860466(1261-1439->1-179/100)
Bra000703	Heera_4lane_51_NODE_289764_length_461_cov_14.420824(1-333->443-111/97.9)
Bra000705	Heera_4lane_51_NODE_159088_length_249_cov_21.807228(1-173->127-299/98.84)	Heera_4lane_51_NODE_41987_length_299_cov_48.949833(202-417->1-216/99.07)
Bra000708	Heera_4lane_51_NODE_124622_length_252_cov_393.015869(292-593->302-1/99.34)	Heera_4lane_51_NODE_34123_length_253_cov_593.612671(1-261->43-303/97.7)	Heera_4lane_51_NODE_66540_length_111_cov_407.630646(616-776->1-161/99.38)	Heera_4lane_51_NODE_93749_length_72_cov_385.916656(544-665->1-122/99.18)
Bra000710	Heera_4lane_51_NODE_227294_length_557_cov_12.581688(1-542->542-1/99.63)	Heera_4lane_51_NODE_269504_length_161_cov_11.024845(669-879->211-1/100)	Heera_4lane_51_NODE_269506_length_69_cov_12.869565(598-713->4-119/99.14)
Bra000711	Heera_4lane_51_NODE_130906_length_87_cov_146.379303(46-182->137-1/99.27)	Heera_4lane_51_NODE_18419_length_117_cov_465.470093(133-299->167-1/100)	Heera_4lane_51_NODE_24281_length_51_cov_121.666664(370-470->101-1/98.02)	Heera_4lane_51_NODE_24282_length_93_cov_136.924728(265-407->1-143/100)	Heera_4lane_51_NODE_55808_length_111_cov_99.612610(499-623->1-125/100)	Heera_4lane_51_NODE_58703_length_77_cov_169.779221(421-547->127-1/98.43)
Bra000714	Heera_4lane_51_NODE_113650_length_228_cov_25.149122(2509-2724->1-216/100)	Heera_4lane_51_NODE_144566_length_519_cov_12.685934(118-686->1-569/100)	Heera_4lane_51_NODE_170417_length_133_cov_21.812031(1333-1515->1-183/100)	Heera_4lane_51_NODE_170418_length_114_cov_19.421053(1553-1716->164-1/99.39)	Heera_4lane_51_NODE_180448_length_178_cov_15.483146(724-951->228-1/100)	Heera_4lane_51_NODE_233661_length_195_cov_22.897436(2272-2516->1-245/100)	Heera_4lane_51_NODE_237281_length_270_cov_20.503704(1741-2060->1-320/100)	Heera_4lane_51_NODE_278044_length_106_cov_10.188680(2133-2288->156-1/100)
Bra000715	Heera_4lane_51_NODE_6748_length_564_cov_44.159573(1-503->503-1/100)	Heera_4lane_51_NODE_84225_length_609_cov_55.037766(558-1020->659-197/100)
Bra000717	Heera_4lane_51_NODE_217073_length_205_cov_12.043902(1057-1299->1-243/99.59)
Bra000719	Heera_4lane_51_NODE_10289_length_2117_cov_70.859711(250-1641->237-1628/99.64)	Heera_4lane_51_NODE_10289_length_2117_cov_70.859711(1682-2180->1669-2167/100)	Heera_4lane_51_NODE_10289_length_2117_cov_70.859711(26-190->72-236/99.39)	Heera_4lane_51_NODE_143582_length_54_cov_94.740738(2518-2621->1-104/95.19)	Heera_4lane_51_NODE_167362_length_75_cov_33.959999(2806-2927->122-1/92.62)	Heera_4lane_51_NODE_194_length_280_cov_101.528572(2572-2901->1-330/100)	Heera_4lane_51_NODE_38523_length_438_cov_104.767120(2134-2621->1-488/99.39)	Heera_4lane_51_NODE_51413_length_150_cov_72.239998(2194-2393->200-1/91)	Heera_4lane_51_NODE_6027_length_200_cov_159.175003(3310-3507->1-198/100)	Heera_4lane_51_NODE_82897_length_270_cov_29.362963(2518-2837->320-1/91.25)	Heera_4lane_51_NODE_8300_length_438_cov_110.045662(2866-3353->1-488/100)
Bra000720	Heera_4lane_51_NODE_231168_length_147_cov_14.149660(664-860->1-197/100)	Heera_4lane_51_NODE_77997_length_283_cov_27.710247(817-1071->1-255/99.61)
Bra000721	Heera_4lane_51_NODE_138203_length_163_cov_18.165644(292-491->213-14/99.5)	Heera_4lane_51_NODE_29157_length_405_cov_31.372839(1-341->341-1/98.24)	Heera_4lane_51_NODE_61553_length_632_cov_29.484177(452-1010->1-559/100)	Heera_4lane_51_NODE_68793_length_413_cov_22.552057(1167-1440->455-182/100)
Bra000722	Heera_4lane_51_NODE_99668_length_335_cov_59.943283(67-255->385-194/97.92)
Bra000724	Heera_4lane_51_NODE_229237_length_1004_cov_61.604580(98-851->298-1054/98.28)	Heera_4lane_51_NODE_25540_length_597_cov_116.110550(1381-1827->4-450/98.43)	Heera_4lane_51_NODE_66637_length_390_cov_141.343582(985-1424->440-1/97.5)	Heera_4lane_51_NODE_66638_length_165_cov_131.793945(805-1016->1-212/97.64)
Bra000728	Heera_4lane_51_NODE_106620_length_577_cov_96.578857(262-492->378-148/98.27)	Heera_4lane_51_NODE_106620_length_577_cov_96.578857(10-177->627-460/98.21)
Bra000729	Heera_4lane_51_NODE_10290_length_236_cov_12.533898(1780-2065->286-1/98.25)	Heera_4lane_51_NODE_10291_length_135_cov_17.770370(1645-1829->1-185/100)	Heera_4lane_51_NODE_134552_length_201_cov_24.980099(2908-3158->1-251/96.02)	Heera_4lane_51_NODE_134553_length_261_cov_36.034481(3118-3422->308-4/96.72)	Heera_4lane_51_NODE_153737_length_412_cov_12.776699(1056-1305->213-462/99.6)	Heera_4lane_51_NODE_153737_length_412_cov_12.776699(778-992->1-215/96.28)	Heera_4lane_51_NODE_171014_length_630_cov_23.334921(2263-2942->1-680/98.82)	Heera_4lane_51_NODE_253743_length_159_cov_10.836478(574-782->209-1/96.65)	Heera_4lane_51_NODE_253744_length_176_cov_11.579545(173-290->1-118/100)	Heera_4lane_51_NODE_253744_length_176_cov_11.579545(355-461->120-226/97.2)	Heera_4lane_51_NODE_98606_length_100_cov_26.889999(2016-2165->1-150/100)	Heera_4lane_51_NODE_98607_length_122_cov_15.065574(2116-2287->1-172/99.42)
Bra000730	Heera_4lane_51_NODE_197796_length_389_cov_24.778921(413-639->1-215/92.51)	Heera_4lane_51_NODE_197797_length_409_cov_22.843521(111-422->148-459/99.04)
Bra000733	Heera_4lane_51_NODE_268856_length_258_cov_10.170543(3361-3618->1-258/100)
Bra000735	Heera_4lane_51_NODE_222910_length_614_cov_13.151465(566-1215->664-15/100)	Heera_4lane_51_NODE_22964_length_628_cov_11.407643(40-601->107-668/100)
Bra000737	Heera_4lane_51_NODE_145792_length_105_cov_219.771423(1092-1246->155-1/98.71)	Heera_4lane_51_NODE_164899_length_138_cov_128.978256(448-635->188-1/99.47)
Bra000739	Heera_4lane_51_NODE_145823_length_110_cov_258.463623(194-353->1-160/100)	Heera_4lane_51_NODE_145824_length_105_cov_164.638092(412-566->155-1/100)	Heera_4lane_51_NODE_156681_length_203_cov_117.364532(1-243->243-1/100)	Heera_4lane_51_NODE_177904_length_70_cov_250.914291(304-423->120-1/100)	Heera_4lane_51_NODE_26168_length_153_cov_210.104568(691-804->203-90/100)	Heera_4lane_51_NODE_26169_length_131_cov_227.618317(518-698->1-181/100)
Bra000740	Heera_4lane_51_NODE_124920_length_104_cov_23.528847(520-673->154-1/100)	Heera_4lane_51_NODE_220284_length_399_cov_25.373434(1-320->130-449/100)	Heera_4lane_51_NODE_220286_length_219_cov_21.589041(301-569->269-1/100)	Heera_4lane_51_NODE_29588_length_106_cov_20.490566(624-779->1-156/100)	Heera_4lane_51_NODE_48839_length_391_cov_28.125320(730-966->441-205/100)
Bra000741	Heera_4lane_51_NODE_121963_length_113_cov_87.176994(622-784->1-163/100)	Heera_4lane_51_NODE_128079_length_204_cov_70.338234(949-1077->254-126/100)	Heera_4lane_51_NODE_14001_length_321_cov_78.778816(49-419->371-1/100)	Heera_4lane_51_NODE_15300_length_66_cov_132.939392(868-983->116-1/100)	Heera_4lane_51_NODE_98209_length_168_cov_70.720238(394-611->1-218/100)
Bra000742	Heera_4lane_51_NODE_129502_length_625_cov_11.712000(431-927->603-107/100)
Bra000743	Heera_4lane_51_NODE_132157_length_174_cov_25.195402(922-1141->1-220/100)	Heera_4lane_51_NODE_137423_length_54_cov_60.796295(697-800->1-104/100)	Heera_4lane_51_NODE_156563_length_147_cov_63.299320(2176-2372->197-1/100)	Heera_4lane_51_NODE_173526_length_227_cov_62.775330(2572-2798->227-1/100)	Heera_4lane_51_NODE_176313_length_88_cov_32.170456(1560-1697->138-1/100)	Heera_4lane_51_NODE_189494_length_141_cov_22.950356(379-569->1-191/100)	Heera_4lane_51_NODE_189495_length_171_cov_25.128654(521-741->221-1/100)	Heera_4lane_51_NODE_219555_length_294_cov_33.506802(73-416->1-344/100)	Heera_4lane_51_NODE_26365_length_157_cov_22.789808(1198-1404->207-1/100)	Heera_4lane_51_NODE_26366_length_51_cov_22.470589(1123-1223->1-101/99.01)	Heera_4lane_51_NODE_72239_length_159_cov_49.119495(1699-1907->1-209/100)	Heera_4lane_51_NODE_91144_length_63_cov_23.365080(1477-1589->1-113/100)	Heera_4lane_51_NODE_98033_length_93_cov_20.838709(811-953->143-1/100)
Bra000747	Heera_4lane_51_NODE_186762_length_99_cov_40.686871(1117-1265->1-149/100)	Heera_4lane_51_NODE_188249_length_424_cov_50.429245(189-428->240-1/100)	Heera_4lane_51_NODE_188249_length_424_cov_50.429245(1-169->428-260/100)	Heera_4lane_51_NODE_50906_length_165_cov_74.733330(1228-1442->1-215/100)	Heera_4lane_51_NODE_50907_length_436_cov_60.344036(1414-1674->486-226/100)	Heera_4lane_51_NODE_63222_length_671_cov_38.672131(428-1148->721-1/100)
Bra000749	Heera_4lane_51_NODE_141778_length_658_cov_17.528875(561-951->1-391/100)	Heera_4lane_51_NODE_246406_length_204_cov_16.294117(340-593->254-1/99.61)	Heera_4lane_51_NODE_58691_length_558_cov_17.842295(561-758->1-195/92.42)
Bra000753	Heera_4lane_51_NODE_44499_length_625_cov_12.126400(1-499->59-554/88.98)
Bra000757	Heera_4lane_51_NODE_112727_length_52_cov_253.288467(381-482->1-102/100)	Heera_4lane_51_NODE_115560_length_277_cov_108.602890(1-209->119-327/100)	Heera_4lane_51_NODE_22678_length_158_cov_215.430374(160-367->1-208/99.04)	Heera_4lane_51_NODE_50822_length_91_cov_536.208801(723-863->1-141/98.58)	Heera_4lane_51_NODE_50824_length_310_cov_140.574188(853-963->360-250/100)	Heera_4lane_51_NODE_93462_length_240_cov_152.399994(433-722->1-290/98.28)
Bra000759	Heera_4lane_51_NODE_215088_length_244_cov_13.516394(3336-3624->1-289/100)
Bra000766	Heera_4lane_51_NODE_162665_length_252_cov_38.511906(250-551->302-1/98.68)	Heera_4lane_51_NODE_172048_length_728_cov_45.353024(610-1173->1-564/98.05)
Bra000769	Heera_4lane_51_NODE_120853_length_180_cov_34.583332(208-437->1-230/100)	Heera_4lane_51_NODE_121659_length_602_cov_52.099667(1000-1551->1-552/99.64)	Heera_4lane_51_NODE_248890_length_259_cov_41.528957(1-230->80-309/100)	Heera_4lane_51_NODE_81582_length_559_cov_57.722717(409-1017->1-609/99.84)
Bra000773	Heera_4lane_51_NODE_106678_length_144_cov_58.284721(337-530->1-194/99.48)	Heera_4lane_51_NODE_118075_length_273_cov_39.655678(1012-1334->1-323/98.76)	Heera_4lane_51_NODE_160835_length_225_cov_25.084444(520-794->275-1/99.64)	Heera_4lane_51_NODE_201036_length_287_cov_21.874565(1564-1758->1-195/99.49)	Heera_4lane_51_NODE_230350_length_75_cov_45.346668(877-1001->1-125/100)	Heera_4lane_51_NODE_236346_length_72_cov_36.736111(1324-1445->122-1/100)	Heera_4lane_51_NODE_248486_length_75_cov_31.013334(877-1001->1-125/96.8)	Heera_4lane_51_NODE_275535_length_231_cov_20.502165(106-386->1-281/100)
Bra000774	Heera_4lane_51_NODE_124235_length_148_cov_11.662162(1110-1307->1-198/100)	Heera_4lane_51_NODE_124236_length_78_cov_22.141026(1279-1406->128-1/100)	Heera_4lane_51_NODE_172323_length_189_cov_24.407408(1717-1955->239-1/100)	Heera_4lane_51_NODE_172324_length_327_cov_14.501529(1360-1736->1-377/100)	Heera_4lane_51_NODE_206944_length_95_cov_13.063158(805-949->1-145/100)	Heera_4lane_51_NODE_210731_length_101_cov_22.217821(1914-2064->1-151/100)	Heera_4lane_51_NODE_254668_length_60_cov_12.966666(718-827->1-110/100)	Heera_4lane_51_NODE_266918_length_169_cov_10.857988(528-746->1-219/100)
Bra000775	Heera_4lane_51_NODE_117741_length_631_cov_30.559429(1-501->58-558/100)
Bra000776	Heera_4lane_51_NODE_132268_length_1210_cov_22.326447(1-279->949-671/100)
Bra000778	Heera_4lane_51_NODE_280588_length_250_cov_46.240002(172-402->1-231/99.57)	Heera_4lane_51_NODE_290067_length_69_cov_52.289856(97-215->119-1/100)
Bra000779	Heera_4lane_51_NODE_154152_length_172_cov_11.988372(1483-1704->1-222/100)	Heera_4lane_51_NODE_249990_length_219_cov_12.584475(1246-1514->269-1/99.26)	Heera_4lane_51_NODE_88434_length_268_cov_14.201492(2011-2142->1-132/100)
Bra000781	Heera_4lane_51_NODE_75907_length_51_cov_178.607849(277-377->101-1/100)
Bra000782	Heera_4lane_51_NODE_173766_length_307_cov_45.687298(460-819->357-1/97.5)	Heera_4lane_51_NODE_173767_length_300_cov_45.980000(97-443->4-350/98.85)	Heera_4lane_51_NODE_61544_length_962_cov_47.619541(835-1623->1-795/97.86)
Bra000785	Heera_4lane_51_NODE_102149_length_336_cov_86.014877(556-941->386-1/98.45)	Heera_4lane_51_NODE_102150_length_233_cov_115.386269(269-551->1-283/98.23)	Heera_4lane_51_NODE_110867_length_223_cov_68.345291(1-191->83-273/98.43)	Heera_4lane_51_NODE_157718_length_118_cov_77.305084(150-317->168-1/96.43)
Bra000787	Heera_4lane_51_NODE_109213_length_330_cov_49.560608(37-416->1-380/99.47)	Heera_4lane_51_NODE_109214_length_234_cov_68.589745(433-722->284-1/96.9)	Heera_4lane_51_NODE_129835_length_101_cov_81.960396(683-830->148-1/100)	Heera_4lane_51_NODE_69772_length_83_cov_104.638557(796-928->1-133/99.25)
Bra000788	Heera_4lane_51_NODE_150177_length_274_cov_11.927008(331-657->1-324/97.86)	Heera_4lane_51_NODE_151809_length_358_cov_15.136871(1-371->371-1/97.84)	Heera_4lane_51_NODE_187244_length_282_cov_13.432624(1324-1505->332-151/100)	Heera_4lane_51_NODE_187245_length_399_cov_16.072681(916-1361->1-449/98.44)	Heera_4lane_51_NODE_241207_length_96_cov_12.104167(763-908->1-146/98.63)
Bra000789	Heera_4lane_51_NODE_116075_length_308_cov_17.266233(1313-1670->358-1/99.72)	Heera_4lane_51_NODE_116076_length_618_cov_15.766991(670-1337->1-668/99.25)	Heera_4lane_51_NODE_128182_length_345_cov_38.055073(2116-2307->1-192/100)	Heera_4lane_51_NODE_132832_length_140_cov_36.621429(1895-2084->1-190/100)	Heera_4lane_51_NODE_156192_length_150_cov_51.279999(208-407->1-200/95.5)	Heera_4lane_51_NODE_174118_length_185_cov_16.254053(395-629->235-1/99.57)	Heera_4lane_51_NODE_185458_length_270_cov_27.729630(1621-1940->1-320/99.06)	Heera_4lane_51_NODE_220443_length_150_cov_14.460000(208-407->1-200/100)	Heera_4lane_51_NODE_241777_length_132_cov_11.530303(56-237->182-1/99.45)
Bra000791	Heera_4lane_51_NODE_140759_length_679_cov_15.458027(893-1621->1-729/99.18)	Heera_4lane_51_NODE_254139_length_190_cov_17.473684(1579-1818->1-240/99.58)	Heera_4lane_51_NODE_35951_length_75_cov_43.693333(205-329->125-1/99.2)	Heera_4lane_51_NODE_35952_length_246_cov_22.256098(1-254->43-296/97.24)	Heera_4lane_51_NODE_49169_length_339_cov_19.613569(280-668->1-389/98.97)	Heera_4lane_51_NODE_79897_length_96_cov_17.510416(745-887->4-146/99.3)	Heera_4lane_51_NODE_97880_length_687_cov_28.534206(1873-2609->1-737/98.91)
Bra000794	Heera_4lane_51_NODE_120700_length_52_cov_173.730774(1325-1426->102-1/100)	Heera_4lane_51_NODE_128543_length_131_cov_48.572517(512-692->1-181/96.69)	Heera_4lane_51_NODE_164004_length_67_cov_60.313435(1377-1488->1-112/100)	Heera_4lane_51_NODE_173290_length_86_cov_127.779068(743-878->1-136/97.06)	Heera_4lane_51_NODE_179676_length_86_cov_53.127907(743-878->1-136/100)	Heera_4lane_51_NODE_239535_length_131_cov_27.068703(512-692->181-1/98.9)	Heera_4lane_51_NODE_272644_length_96_cov_34.302082(397-542->146-1/99.32)	Heera_4lane_51_NODE_39488_length_160_cov_168.574997(829-1038->1-210/99.52)	Heera_4lane_51_NODE_59769_length_290_cov_89.603447(989-1328->1-340/100)	Heera_4lane_51_NODE_97647_length_389_cov_16.141388(1-287->287-1/99.65)
Bra000802	Heera_4lane_51_NODE_32903_length_207_cov_511.555542(490-746->257-1/100)	Heera_4lane_51_NODE_51338_length_61_cov_323.573761(360-470->1-111/100)	Heera_4lane_51_NODE_65809_length_199_cov_328.693481(161-409->1-249/99.6)	Heera_4lane_51_NODE_74845_length_274_cov_425.751831(700-1023->1-324/100)	Heera_4lane_51_NODE_77492_length_310_cov_217.000000(1-210->210-1/99.52)
Bra000803	Heera_4lane_51_NODE_122569_length_320_cov_25.318750(2774-2964->1-191/100)	Heera_4lane_51_NODE_123198_length_657_cov_10.855403(878-1584->1-707/99.15)	Heera_4lane_51_NODE_131219_length_369_cov_11.319783(13-431->1-419/100)	Heera_4lane_51_NODE_131220_length_338_cov_15.937870(424-811->388-1/98.97)	Heera_4lane_51_NODE_193377_length_411_cov_14.571776(2332-2792->1-461/99.13)	Heera_4lane_51_NODE_233572_length_205_cov_10.034146(1555-1809->1-255/100)
Bra000805	Heera_4lane_51_NODE_216644_length_160_cov_21.106251(657-866->210-1/99.05)	Heera_4lane_51_NODE_216645_length_51_cov_27.058823(523-623->1-101/100)	Heera_4lane_51_NODE_248773_length_132_cov_19.128788(268-449->1-182/99.45)	Heera_4lane_51_NODE_250152_length_51_cov_11.274509(580-680->1-101/100)	Heera_4lane_51_NODE_935_length_543_cov_47.151012(1037-1365->1-329/99.39)
Bra000806	Heera_4lane_51_NODE_209002_length_202_cov_13.564357(206-429->252-29/98.66)	Heera_4lane_51_NODE_258598_length_64_cov_19.093750(138-251->1-114/99.12)
Bra000807	Heera_4lane_51_NODE_133082_length_51_cov_52.549019(337-437->101-1/100)	Heera_4lane_51_NODE_136618_length_132_cov_43.439392(709-890->1-182/98.9)	Heera_4lane_51_NODE_154679_length_96_cov_35.843750(543-671->18-146/100)	Heera_4lane_51_NODE_171923_length_315_cov_33.580952(388-544->1-157/98.73)	Heera_4lane_51_NODE_181341_length_189_cov_73.428574(1-197->43-239/100)	Heera_4lane_51_NODE_185564_length_72_cov_114.722221(1519-1640->122-1/100)	Heera_4lane_51_NODE_20816_length_296_cov_35.368244(1591-1794->346-143/100)	Heera_4lane_51_NODE_72814_length_207_cov_56.265701(1100-1325->226-1/100)	Heera_4lane_51_NODE_72815_length_179_cov_41.955307(857-1021->1-165/99.39)	Heera_4lane_51_NODE_79920_length_213_cov_91.544601(1306-1568->263-1/99.62)	Heera_4lane_51_NODE_89118_length_66_cov_45.348484(628-743->1-116/100)
Bra000808	Heera_4lane_51_NODE_106775_length_114_cov_67.578949(967-1121->1-155/99.35)	Heera_4lane_51_NODE_110329_length_459_cov_28.050110(1210-1718->509-1/100)	Heera_4lane_51_NODE_172203_length_96_cov_20.625000(247-392->146-1/100)	Heera_4lane_51_NODE_172205_length_91_cov_20.230770(111-215->37-141/100)	Heera_4lane_51_NODE_174507_length_285_cov_23.712280(514-848->1-335/100)	Heera_4lane_51_NODE_206142_length_111_cov_50.630630(820-980->1-161/100)	Heera_4lane_51_NODE_246686_length_165_cov_28.648485(349-563->215-1/100)	Heera_4lane_51_NODE_249827_length_114_cov_11.728070(967-1130->1-164/98.17)	Heera_4lane_51_NODE_260864_length_96_cov_57.489582(1669-1814->1-146/100)	Heera_4lane_51_NODE_55093_length_96_cov_29.625000(1924-2069->146-1/100)	Heera_4lane_51_NODE_55094_length_54_cov_50.925926(1810-1913->1-104/100)
Bra000809	Heera_4lane_51_NODE_15881_length_849_cov_20.515902(1034-1850->83-899/100)	Heera_4lane_51_NODE_180580_length_653_cov_15.460950(1-617->617-1/99.19)	Heera_4lane_51_NODE_206480_length_327_cov_16.207951(568-944->1-377/99.47)	Heera_4lane_51_NODE_209023_length_123_cov_14.951220(895-1038->1-144/99.31)	Heera_4lane_51_NODE_43042_length_283_cov_14.024735(1801-2133->1-333/98.5)	Heera_4lane_51_NODE_83441_length_473_cov_15.004229(2084-2603->523-4/98.27)
Bra000810	Heera_4lane_51_NODE_163187_length_142_cov_59.387325(1258-1431->192-19/100)	Heera_4lane_51_NODE_196465_length_78_cov_166.269226(91-218->128-1/100)	Heera_4lane_51_NODE_95735_length_1065_cov_44.483566(181-1298->1-1115/97.32)
Bra000811	Heera_4lane_51_NODE_42824_length_326_cov_17.377300(238-537->376-77/98.33)
Bra000813	Heera_4lane_51_NODE_146761_length_316_cov_40.009495(1-279->328-50/100)
Bra000814	Heera_4lane_51_NODE_143829_length_180_cov_14.811111(1348-1473->230-105/100)	Heera_4lane_51_NODE_229461_length_279_cov_21.247313(850-1178->1-329/99.7)	Heera_4lane_51_NODE_35023_length_261_cov_26.034483(85-299->1-215/100)	Heera_4lane_51_NODE_65173_length_467_cov_16.766596(383-899->517-1/97.87)	Heera_4lane_51_NODE_82694_length_170_cov_15.800000(1131-1350->220-1/100)
Bra000815	Heera_4lane_51_NODE_27831_length_331_cov_975.888245(10-387->4-381/99.74)
Bra000820	Heera_4lane_51_NODE_240395_length_240_cov_12.583333(1861-2150->1-290/97.24)	Heera_4lane_51_NODE_283100_length_113_cov_12.442478(1424-1586->1-163/98.77)	Heera_4lane_51_NODE_89507_length_129_cov_11.341085(1684-1862->1-179/98.88)	Heera_4lane_51_NODE_89508_length_282_cov_13.177305(1819-2150->1-332/99.7)
Bra000821	Heera_4lane_51_NODE_91345_length_128_cov_547.351562(142-316->1-178/95.51)
Bra000825	Heera_4lane_51_NODE_236923_length_287_cov_14.515679(646-921->1-276/98.91)	Heera_4lane_51_NODE_256815_length_159_cov_10.685534(454-662->209-1/99.52)
Bra000826	Heera_4lane_51_NODE_208064_length_247_cov_15.526316(751-949->297-99/99.5)	Heera_4lane_51_NODE_276967_length_386_cov_16.699482(1-377->63-436/94.69)	Heera_4lane_51_NODE_56474_length_237_cov_21.831224(505-791->1-287/99.3)
Bra000827	Heera_4lane_51_NODE_70605_length_335_cov_21.901493(121-505->1-385/97.14)	Heera_4lane_51_NODE_76333_length_794_cov_44.542820(1305-2148->844-1/97.27)	Heera_4lane_51_NODE_87381_length_660_cov_23.965151(637-1346->1-710/98.31)
Bra000837	Heera_4lane_51_NODE_225263_length_198_cov_54.474747(587-696->1-110/100)	Heera_4lane_51_NODE_228978_length_176_cov_34.329544(1-224->224-1/97.32)	Heera_4lane_51_NODE_256576_length_151_cov_33.423840(188-339->201-50/99.34)
Bra000838	Heera_4lane_51_NODE_106797_length_369_cov_39.607044(574-992->419-1/97.85)	Heera_4lane_51_NODE_116722_length_1113_cov_26.769991(1-558->603-1163/98.04)	Heera_4lane_51_NODE_158810_length_300_cov_30.290001(1254-1365->1-112/99.11)	Heera_4lane_51_NODE_67803_length_279_cov_32.003586(955-1283->1-329/99.7)
Bra000839	Heera_4lane_51_NODE_35287_length_429_cov_33.335663(141-380->240-479/99.17)	Heera_4lane_51_NODE_96290_length_178_cov_40.207867(331-486->1-156/100)
Bra000840	Heera_4lane_51_NODE_50762_length_164_cov_287.871948(1-176->39-214/100)	Heera_4lane_51_NODE_67464_length_96_cov_388.416656(658-803->1-146/100)	Heera_4lane_51_NODE_7239_length_63_cov_170.158737(184-296->1-113/100)	Heera_4lane_51_NODE_86044_length_51_cov_157.000000(765-865->1-101/100)	Heera_4lane_51_NODE_95441_length_184_cov_319.777161(465-698->1-234/98.29)
Bra000842	Heera_4lane_51_NODE_140708_length_336_cov_23.616072(1-284->284-1/100)	Heera_4lane_51_NODE_154856_length_1575_cov_23.370159(243-1761->1-1519/99.87)
Bra000843	Heera_4lane_51_NODE_290124_length_688_cov_16.890989(588-1308->1-721/100)	Heera_4lane_51_NODE_292333_length_403_cov_13.225806(640-1090->451-1/93.79)	Heera_4lane_51_NODE_292548_length_179_cov_11.888268(172-395->1-224/95.09)	Heera_4lane_51_NODE_292937_length_222_cov_12.261261(1044-1305->272-11/93.13)
Bra000844	Heera_4lane_51_NODE_193993_length_408_cov_13.514706(544-822->458-180/98.57)	Heera_4lane_51_NODE_193993_length_408_cov_13.514706(887-986->100-1/100)	Heera_4lane_51_NODE_196234_length_240_cov_15.729167(211-500->1-290/99.66)	Heera_4lane_51_NODE_210110_length_172_cov_16.587210(31-248->5-222/100)	Heera_4lane_51_NODE_234167_length_69_cov_13.086957(466-584->119-1/100)	Heera_4lane_51_NODE_241308_length_352_cov_16.352272(958-1275->1-318/99.37)
Bra000846	Heera_4lane_51_NODE_122789_length_128_cov_25.921875(2114-2291->1-178/100)	Heera_4lane_51_NODE_122791_length_117_cov_29.897436(2317-2483->167-1/100)	Heera_4lane_51_NODE_168417_length_129_cov_41.441860(832-1010->1-179/100)	Heera_4lane_51_NODE_202409_length_162_cov_15.271605(1639-1817->1-179/100)	Heera_4lane_51_NODE_202499_length_74_cov_34.594593(119-242->124-1/99.19)	Heera_4lane_51_NODE_221559_length_66_cov_23.848484(1906-2021->1-116/100)	Heera_4lane_51_NODE_228145_length_99_cov_24.909090(706-854->1-149/100)	Heera_4lane_51_NODE_241926_length_98_cov_22.000000(1018-1165->148-1/100)	Heera_4lane_51_NODE_257043_length_113_cov_29.743362(580-742->1-163/100)	Heera_4lane_51_NODE_260098_length_108_cov_17.444445(1496-1653->158-1/100)	Heera_4lane_51_NODE_272275_length_87_cov_26.114943(1384-1520->1-137/97.81)	Heera_4lane_51_NODE_276106_length_153_cov_21.745098(1213-1414->203-2/100)	Heera_4lane_51_NODE_64165_length_51_cov_50.450981(2470-2570->1-101/100)	Heera_4lane_51_NODE_99564_length_130_cov_22.976923(1978-2157->180-1/100)
Bra000850	Heera_4lane_51_NODE_103939_length_641_cov_12.828393(1-597->48-644/100)
Bra000853	Heera_4lane_51_NODE_129174_length_107_cov_163.271027(368-524->1-157/100)	Heera_4lane_51_NODE_129175_length_408_cov_109.142159(475-932->458-1/99.34)	Heera_4lane_51_NODE_138504_length_72_cov_205.819443(883-1001->1-119/99.16)	Heera_4lane_51_NODE_15916_length_135_cov_211.318512(1120-1304->185-1/99.46)	Heera_4lane_51_NODE_90901_length_86_cov_131.360458(137-272->1-136/100)
Bra000854	Heera_4lane_51_NODE_106852_length_407_cov_106.938576(997-1228->1-232/99.14)	Heera_4lane_51_NODE_113354_length_568_cov_74.480637(412-1029->1-618/97.73)	Heera_4lane_51_NODE_58466_length_621_cov_46.280193(1-443->225-667/98.42)
Bra000857	Heera_4lane_51_NODE_104095_length_898_cov_52.640312(561-1329->948-180/100)	Heera_4lane_51_NODE_30387_length_988_cov_43.847164(189-598->629-1038/99.02)	Heera_4lane_51_NODE_30387_length_988_cov_43.847164(1-190->189-378/99.47)
Bra000862	Heera_4lane_51_NODE_55399_length_616_cov_49.230518(447-909->463-1/97.41)	Heera_4lane_51_NODE_55399_length_616_cov_49.230518(247-397->666-516/96.69)	Heera_4lane_51_NODE_74774_length_261_cov_29.900383(860-980->311-191/99.17)	Heera_4lane_51_NODE_8288_length_310_cov_39.948387(1-293->71-360/95.9)
Bra000863	Heera_4lane_51_NODE_121501_length_108_cov_33.037037(292-449->1-158/100)	Heera_4lane_51_NODE_141995_length_672_cov_30.474703(478-1113->1-636/99.69)	Heera_4lane_51_NODE_152747_length_69_cov_32.333332(403-521->119-1/99.16)	Heera_4lane_51_NODE_96976_length_308_cov_48.551949(185-317->226-358/98.5)
Bra000865	Heera_4lane_51_NODE_151536_length_78_cov_21.807692(633-763->1-128/95.42)	Heera_4lane_51_NODE_63617_length_499_cov_20.503006(1372-1512->377-517/99.29)	Heera_4lane_51_NODE_63617_length_499_cov_20.503006(1193-1307->1-115/100)
Bra000867	Heera_4lane_51_NODE_13244_length_64_cov_1195.125000(286-396->1-111/100)	Heera_4lane_51_NODE_16907_length_231_cov_257.913422(115-277->163-1/100)
Bra000868	Heera_4lane_51_NODE_142509_length_337_cov_53.712166(2210-2496->1-287/100)	Heera_4lane_51_NODE_150315_length_788_cov_35.668781(638-1475->1-838/100)	Heera_4lane_51_NODE_77071_length_159_cov_61.855347(2047-2255->209-1/100)	Heera_4lane_51_NODE_77072_length_561_cov_47.235294(1471-2081->1-611/100)	Heera_4lane_51_NODE_83580_length_948_cov_19.526371(1-513->833-321/100)	Heera_4lane_51_NODE_83580_length_948_cov_19.526371(542-668->127-1/100)
Bra000871	Heera_4lane_51_NODE_146738_length_236_cov_71.525421(1-215->72-286/98.6)	Heera_4lane_51_NODE_91048_length_67_cov_124.835823(178-294->1-117/100)
Bra000872	Heera_4lane_51_NODE_220188_length_195_cov_41.420513(373-617->1-245/97.96)	Heera_4lane_51_NODE_234395_length_286_cov_21.730770(140-324->60-244/98.92)	Heera_4lane_51_NODE_97641_length_567_cov_37.802467(658-930->1-273/98.17)
Bra000873	Heera_4lane_51_NODE_139462_length_301_cov_70.591362(1-215->137-351/99.53)	Heera_4lane_51_NODE_144827_length_81_cov_131.160492(478-608->1-131/99.24)	Heera_4lane_51_NODE_144829_length_69_cov_118.884056(583-701->119-1/100)	Heera_4lane_51_NODE_20626_length_156_cov_72.474358(187-392->1-206/99.51)	Heera_4lane_51_NODE_40055_length_389_cov_60.789204(655-768->1-114/100)
Bra000874	Heera_4lane_51_NODE_157218_length_751_cov_21.882822(976-1223->531-778/91.53)	Heera_4lane_51_NODE_164238_length_383_cov_83.817230(34-466->433-1/99.77)	Heera_4lane_51_NODE_21470_length_1073_cov_103.615097(802-1924->1123-1/98.4)	Heera_4lane_51_NODE_22266_length_299_cov_209.809372(1922-2217->1-296/99.66)	Heera_4lane_51_NODE_9579_length_249_cov_72.803215(436-734->1-299/99.67)
Bra000876	Heera_4lane_51_NODE_107226_length_184_cov_117.934784(269-502->1-234/100)	Heera_4lane_51_NODE_130217_length_54_cov_68.740738(215-318->104-1/99.04)	Heera_4lane_51_NODE_83915_length_286_cov_71.213287(478-642->1-165/100)	Heera_4lane_51_NODE_85346_length_279_cov_126.157707(1-263->263-1/99.62)
Bra000877	Heera_4lane_51_NODE_113097_length_618_cov_34.936893(1-569->94-668/98.61)	Heera_4lane_51_NODE_116391_length_282_cov_40.365250(1210-1392->332-150/100)	Heera_4lane_51_NODE_184423_length_255_cov_29.235294(946-1250->1-305/100)	Heera_4lane_51_NODE_218046_length_405_cov_31.920988(538-992->455-1/100)
Bra000878	Heera_4lane_51_NODE_110398_length_219_cov_58.821918(2227-2495->269-1/100)	Heera_4lane_51_NODE_121537_length_434_cov_42.442398(1063-1292->253-482/92.17)	Heera_4lane_51_NODE_122405_length_132_cov_83.666664(2452-2633->1-182/100)	Heera_4lane_51_NODE_122406_length_72_cov_70.500000(2700-2801->102-1/100)	Heera_4lane_51_NODE_14171_length_366_cov_156.057373(3301-3716->416-1/100)	Heera_4lane_51_NODE_14332_length_414_cov_64.164253(1246-1709->464-1/99.14)	Heera_4lane_51_NODE_143797_length_368_cov_55.684784(449-864->418-3/97.84)	Heera_4lane_51_NODE_146586_length_365_cov_61.956165(1790-2059->270-1/98.89)	Heera_4lane_51_NODE_146586_length_365_cov_61.956165(1663-1791->415-287/99.22)	Heera_4lane_51_NODE_149991_length_174_cov_68.568962(2011-2234->1-224/99.11)	Heera_4lane_51_NODE_164039_length_203_cov_28.443350(1-194->194-1/100)	Heera_4lane_51_NODE_171883_length_168_cov_39.172619(232-449->218-1/98.62)	Heera_4lane_51_NODE_172069_length_54_cov_161.796295(2584-2687->104-1/100)	Heera_4lane_51_NODE_173225_length_419_cov_46.577564(826-1292->1-467/98.5)	Heera_4lane_51_NODE_178472_length_74_cov_105.675674(3178-3301->124-1/100)	Heera_4lane_51_NODE_182976_length_51_cov_276.352936(3082-3182->1-101/100)	Heera_4lane_51_NODE_212798_length_89_cov_77.235954(2756-2894->1-139/100)	Heera_4lane_51_NODE_65382_length_105_cov_124.857140(2938-3092->155-1/100)	Heera_4lane_51_NODE_65383_length_90_cov_76.544441(2848-2987->1-140/100)
Bra000879	Heera_4lane_51_NODE_175581_length_252_cov_81.944443(531-633->302-200/99.03)	Heera_4lane_51_NODE_46190_length_441_cov_111.287979(1-366->88-453/100)	Heera_4lane_51_NODE_46191_length_135_cov_124.622223(445-557->113-1/100)
Bra000882	Heera_4lane_51_NODE_61304_length_1307_cov_18.263964(267-939->350-1022/98.07)	Heera_4lane_51_NODE_61304_length_1307_cov_18.263964(1-222->84-305/100)
Bra000883	Heera_4lane_51_NODE_223637_length_705_cov_11.458156(1314-1902->1-589/96.77)
Bra000884	Heera_4lane_51_NODE_35754_length_379_cov_91.767807(5-285->295-15/99.64)
Bra000885	Heera_4lane_51_NODE_17751_length_649_cov_104.661018(182-674->699-204/97.78)
Bra000887	Heera_4lane_51_NODE_104357_length_60_cov_27.266666(277-386->1-110/100)	Heera_4lane_51_NODE_263125_length_78_cov_14.717949(376-503->128-1/100)	Heera_4lane_51_NODE_99491_length_247_cov_18.052631(30-326->297-1/99.33)
Bra000888	Heera_4lane_51_NODE_56755_length_1599_cov_42.646656(298-1380->1114-35/99.08)	Heera_4lane_51_NODE_56755_length_1599_cov_42.646656(1-273->1387-1115/98.9)
Bra000891	Heera_4lane_51_NODE_132421_length_289_cov_15.840831(93-431->1-339/98.82)	Heera_4lane_51_NODE_161224_length_1034_cov_14.438105(655-1557->1-903/99)
Bra000893	Heera_4lane_51_NODE_106036_length_450_cov_17.708889(1263-1620->1-361/96.95)	Heera_4lane_51_NODE_168727_length_1314_cov_17.427702(1-612->1312-701/98.04)	Heera_4lane_51_NODE_168727_length_1314_cov_17.427702(743-1312->570-1/98.07)
Bra000895	Heera_4lane_51_NODE_21449_length_57_cov_569.684204(337-443->107-1/99.07)	Heera_4lane_51_NODE_22460_length_138_cov_250.405792(127-314->1-188/100)	Heera_4lane_51_NODE_82290_length_90_cov_331.844452(418-557->140-1/99.29)	Heera_4lane_51_NODE_82291_length_51_cov_219.019608(286-386->1-101/100)
Bra000896	Heera_4lane_51_NODE_170820_length_409_cov_18.217604(3782-4014->459-227/99.14)	Heera_4lane_51_NODE_170821_length_219_cov_13.237443(3556-3824->1-269/98.51)
Bra000897	Heera_4lane_51_NODE_111615_length_246_cov_23.772358(679-971->293-1/98.98)	Heera_4lane_51_NODE_111617_length_739_cov_21.669825(1-713->77-789/96.35)	Heera_4lane_51_NODE_116769_length_120_cov_51.108334(1090-1259->170-1/97.65)	Heera_4lane_51_NODE_153488_length_120_cov_29.316668(1225-1394->1-170/100)	Heera_4lane_51_NODE_198910_length_144_cov_15.479167(1066-1259->1-194/100)	Heera_4lane_51_NODE_37844_length_230_cov_21.386957(1435-1712->3-280/99.28)	Heera_4lane_51_NODE_79832_length_246_cov_52.182926(1771-2066->1-296/100)	Heera_4lane_51_NODE_79833_length_284_cov_24.992958(2029-2157->334-206/100)
Bra000898	Heera_4lane_51_NODE_152526_length_527_cov_13.470589(958-1527->1-570/100)	Heera_4lane_51_NODE_219228_length_335_cov_12.391045(482-866->385-1/99.74)
Bra000900	Heera_4lane_51_NODE_100799_length_171_cov_32.315788(529-749->221-1/100)	Heera_4lane_51_NODE_105224_length_736_cov_15.619565(1-412->375-786/100)	Heera_4lane_51_NODE_143902_length_656_cov_23.995426(702-1407->706-1/100)	Heera_4lane_51_NODE_167215_length_345_cov_30.286957(1603-1997->1-395/100)	Heera_4lane_51_NODE_181069_length_78_cov_33.846153(1954-2081->1-128/100)	Heera_4lane_51_NODE_216808_length_174_cov_28.867817(1426-1649->224-1/100)
Bra000901	Heera_4lane_51_NODE_150045_length_302_cov_19.357616(1-339->14-352/99.71)
Bra000902	Heera_4lane_51_NODE_21020_length_828_cov_11.803140(800-1506->1-707/98.3)
Bra000905	Heera_4lane_51_NODE_60152_length_219_cov_89.995430(403-644->269-28/97.93)	Heera_4lane_51_NODE_88544_length_174_cov_208.149429(229-452->1-224/97.77)
Bra000908	Heera_4lane_51_NODE_105661_length_86_cov_198.209305(463-587->1-125/100)	Heera_4lane_51_NODE_54476_length_319_cov_73.742950(1-266->104-369/99.25)	Heera_4lane_51_NODE_84331_length_166_cov_91.204819(297-512->216-1/99.07)
Bra000909	Heera_4lane_51_NODE_138866_length_510_cov_17.298038(1-323->490-168/97.52)
Bra000910	Heera_4lane_51_NODE_158776_length_353_cov_34.019829(141-339->133-331/98.49)
Bra000912	Heera_4lane_51_NODE_117934_length_366_cov_16.677595(472-890->1-416/98.33)	Heera_4lane_51_NODE_147105_length_252_cov_13.611111(289-497->209-1/97.61)	Heera_4lane_51_NODE_207024_length_513_cov_23.756336(843-1350->563-56/96.85)
Bra000913	Heera_4lane_51_NODE_123793_length_537_cov_26.486034(1060-1646->1-587/98.64)	Heera_4lane_51_NODE_139758_length_261_cov_59.053638(1636-1946->311-1/99.68)	Heera_4lane_51_NODE_145101_length_422_cov_18.073460(259-730->472-1/97.46)	Heera_4lane_51_NODE_262793_length_262_cov_16.522902(1-285->28-312/95.79)	Heera_4lane_51_NODE_7264_length_357_cov_18.703081(689-1091->403-1/98.76)
Bra000914	Heera_4lane_51_NODE_110632_length_162_cov_239.932098(775-986->1-212/99.06)	Heera_4lane_51_NODE_46095_length_51_cov_493.294128(937-1037->1-101/100)	Heera_4lane_51_NODE_75022_length_66_cov_1971.197021(115-230->1-116/100)	Heera_4lane_51_NODE_81391_length_228_cov_516.912292(241-518->278-1/99.28)
Bra000915	Heera_4lane_51_NODE_184188_length_792_cov_45.147728(147-693->132-684/96.02)	Heera_4lane_51_NODE_194390_length_75_cov_138.373337(1018-1142->1-125/100)	Heera_4lane_51_NODE_195114_length_282_cov_50.351063(736-1067->1-332/100)	Heera_4lane_51_NODE_28149_length_825_cov_71.174545(1765-2639->1-875/100)	Heera_4lane_51_NODE_34154_length_238_cov_94.995796(2821-2949->288-160/99.22)	Heera_4lane_51_NODE_84127_length_372_cov_70.704300(1300-1721->422-1/100)	Heera_4lane_51_NODE_84128_length_195_cov_50.225639(1093-1337->1-245/100)	Heera_4lane_51_NODE_86419_length_193_cov_82.860107(2602-2844->1-243/100)
Bra000916	Heera_4lane_51_NODE_62062_length_120_cov_14.958333(72-232->161-1/100)
Bra000919	Heera_4lane_51_NODE_234070_length_400_cov_12.972500(1-440->11-450/100)	Heera_4lane_51_NODE_244610_length_497_cov_11.227365(391-858->547-80/95.94)
Bra000927	Heera_4lane_51_NODE_49545_length_537_cov_94.182495(1-575->575-1/100)
Bra000928	Heera_4lane_51_NODE_115137_length_262_cov_19.629770(356-476->192-312/95.87)	Heera_4lane_51_NODE_156380_length_123_cov_63.495934(1276-1448->173-1/97.11)	Heera_4lane_51_NODE_158561_length_108_cov_47.157406(1084-1241->1-158/96.84)	Heera_4lane_51_NODE_163215_length_119_cov_66.932770(1658-1826->1-169/96.45)	Heera_4lane_51_NODE_163216_length_102_cov_72.490196(1801-1952->152-1/98.68)	Heera_4lane_51_NODE_169118_length_368_cov_55.937500(1951-2256->1-306/99.02)	Heera_4lane_51_NODE_180960_length_117_cov_87.102562(1411-1577->167-1/98.2)	Heera_4lane_51_NODE_189799_length_120_cov_80.358330(691-857->170-4/97.6)	Heera_4lane_51_NODE_233242_length_105_cov_47.228573(811-965->1-155/97.42)	Heera_4lane_51_NODE_83620_length_264_cov_39.829544(427-740->1-314/94.9)	Heera_4lane_51_NODE_86318_length_535_cov_54.740189(1-476->110-585/98.32)
Bra000930	Heera_4lane_51_NODE_190157_length_802_cov_26.043640(1-695->695-1/97.12)	Heera_4lane_51_NODE_37848_length_639_cov_37.225353(676-1364->1-689/97.97)	Heera_4lane_51_NODE_64098_length_128_cov_11.617188(1462-1578->178-62/99.15)	Heera_4lane_51_NODE_64099_length_118_cov_32.949154(1336-1503->1-168/98.21)
Bra000931	Heera_4lane_51_NODE_110355_length_177_cov_30.485876(433-559->227-101/100)	Heera_4lane_51_NODE_21787_length_487_cov_44.457905(3-418->537-122/100)	Heera_4lane_51_NODE_3158_length_173_cov_70.017342(794-1016->1-223/100)	Heera_4lane_51_NODE_3159_length_208_cov_81.865387(1000-1164->1-165/100)	Heera_4lane_51_NODE_45784_length_280_cov_32.542858(559-818->71-330/100)
Bra000932	Heera_4lane_51_NODE_119414_length_447_cov_11.172259(388-656->1-269/96.65)	Heera_4lane_51_NODE_119414_length_447_cov_11.172259(672-876->285-489/99.51)
Bra000933	Heera_4lane_51_NODE_27732_length_227_cov_316.493378(1442-1569->128-1/99.22)
Bra000936	Heera_4lane_51_NODE_106083_length_102_cov_42.823528(2603-2754->152-1/100)	Heera_4lane_51_NODE_31567_length_1338_cov_29.766817(1507-2645->250-1388/99.91)	Heera_4lane_51_NODE_31567_length_1338_cov_29.766817(1384-1509->1-126/100)	Heera_4lane_51_NODE_44576_length_965_cov_36.724354(184-878->695-1/99.28)	Heera_4lane_51_NODE_64515_length_537_cov_37.841713(832-1418->1-587/100)
Bra000938	Heera_4lane_51_NODE_121235_length_216_cov_91.837959(122-387->266-1/100)	Heera_4lane_51_NODE_134656_length_64_cov_236.468750(58-171->114-1/100)	Heera_4lane_51_NODE_44977_length_488_cov_64.844261(349-582->538-305/100)
Bra000939	Heera_4lane_51_NODE_106312_length_1117_cov_15.637422(1-1154->14-1167/98.35)
Bra000940	Heera_4lane_51_NODE_130894_length_285_cov_73.242104(910-1244->335-1/100)	Heera_4lane_51_NODE_130894_length_285_cov_73.242104(1281-1413->222-96/84.96)	Heera_4lane_51_NODE_130895_length_78_cov_39.102566(817-944->1-128/100)	Heera_4lane_51_NODE_135949_length_94_cov_49.744682(320-463->1-144/98.61)	Heera_4lane_51_NODE_141218_length_474_cov_48.989452(1-212->90-301/99.53)	Heera_4lane_51_NODE_275585_length_70_cov_57.528572(725-844->1-120/99.17)	Heera_4lane_51_NODE_71226_length_165_cov_51.260605(523-737->215-1/99.53)	Heera_4lane_51_NODE_96082_length_248_cov_124.000000(1196-1493->1-298/100)	Heera_4lane_51_NODE_96082_length_248_cov_124.000000(1023-1149->86-218/84.96)
Bra000941	Heera_4lane_51_NODE_232676_length_240_cov_13.662500(1-230->61-290/100)
Bra000942	Heera_4lane_51_NODE_246675_length_381_cov_19.971128(211-641->1-431/100)	Heera_4lane_51_NODE_69865_length_272_cov_46.246323(600-921->1-322/100)
Bra000943	Heera_4lane_51_NODE_115008_length_111_cov_21.378378(1573-1733->1-161/100)	Heera_4lane_51_NODE_147639_length_531_cov_18.994350(1-484->98-581/100)	Heera_4lane_51_NODE_215809_length_176_cov_13.590909(1309-1457->78-226/95.97)	Heera_4lane_51_NODE_241027_length_188_cov_13.297873(1684-1803->238-119/100)	Heera_4lane_51_NODE_53770_length_144_cov_16.937500(1429-1622->194-1/100)	Heera_4lane_51_NODE_53772_length_972_cov_12.451646(436-1081->1-646/100)	Heera_4lane_51_NODE_53772_length_972_cov_12.451646(1099-1457->664-1022/100)
Bra000944	Heera_4lane_51_NODE_105852_length_285_cov_34.891228(520-854->1-335/100)	Heera_4lane_51_NODE_229384_length_75_cov_69.173332(823-947->1-125/100)	Heera_4lane_51_NODE_230581_length_126_cov_29.309525(289-464->1-176/99.43)	Heera_4lane_51_NODE_243360_length_228_cov_13.241228(187-464->278-1/94.24)	Heera_4lane_51_NODE_248205_length_57_cov_29.017544(436-542->1-107/100)	Heera_4lane_51_NODE_255993_length_79_cov_32.227848(205-333->129-1/100)	Heera_4lane_51_NODE_293701_length_115_cov_23.956522(169-333->165-1/95.15)
Bra000947	Heera_4lane_51_NODE_16721_length_129_cov_164.968994(103-281->179-1/98.88)	Heera_4lane_51_NODE_169067_length_54_cov_204.296295(235-338->1-104/99.04)	Heera_4lane_51_NODE_68416_length_78_cov_203.576920(313-440->1-128/100)
Bra000949	Heera_4lane_51_NODE_112759_length_141_cov_18.517731(970-1160->1-191/98.95)	Heera_4lane_51_NODE_135923_length_338_cov_21.337278(1973-2360->1-388/98.97)	Heera_4lane_51_NODE_151246_length_270_cov_52.240742(2799-2906->1-108/100)	Heera_4lane_51_NODE_166226_length_293_cov_37.890785(2312-2654->1-343/99.13)	Heera_4lane_51_NODE_35408_length_1235_cov_14.415384(218-1007->496-1285/98.35)	Heera_4lane_51_NODE_37862_length_626_cov_18.311502(1343-2021->1-676/98.23)	Heera_4lane_51_NODE_94466_length_188_cov_64.664894(2611-2848->1-238/98.32)
Bra000950	Heera_4lane_51_NODE_130672_length_756_cov_32.018520(160-743->584-1/99.83)	Heera_4lane_51_NODE_195914_length_114_cov_13.482456(706-869->1-164/100)	Heera_4lane_51_NODE_202031_length_294_cov_19.523809(919-1083->344-180/100)	Heera_4lane_51_NODE_245564_length_82_cov_28.024391(831-962->1-132/100)
Bra000952	Heera_4lane_51_NODE_141135_length_444_cov_48.936935(1777-2270->1-494/100)	Heera_4lane_51_NODE_165971_length_855_cov_16.856140(1-260->646-905/100)	Heera_4lane_51_NODE_1925_length_924_cov_36.291126(760-1733->974-1/100)	Heera_4lane_51_NODE_1926_length_111_cov_22.864864(649-809->1-161/100)	Heera_4lane_51_NODE_54656_length_171_cov_29.356726(211-431->1-221/100)	Heera_4lane_51_NODE_54657_length_234_cov_65.294868(382-665->284-1/100)	Heera_4lane_51_NODE_63397_length_93_cov_87.064514(1684-1826->1-143/100)	Heera_4lane_51_NODE_94793_length_246_cov_86.402435(2248-2543->1-296/100)	Heera_4lane_51_NODE_94794_length_486_cov_68.296295(2502-2745->536-293/100)
Bra000953	Heera_4lane_51_NODE_27762_length_67_cov_165.686569(663-779->117-1/100)	Heera_4lane_51_NODE_27763_length_53_cov_229.075470(610-712->103-1/100)	Heera_4lane_51_NODE_27764_length_225_cov_154.031113(385-659->1-275/100)	Heera_4lane_51_NODE_28982_length_265_cov_113.796227(1-308->8-315/100)	Heera_4lane_51_NODE_28983_length_100_cov_84.790001(270-419->150-1/100)
Bra000954	Heera_4lane_51_NODE_178498_length_318_cov_24.248428(181-548->1-368/100)	Heera_4lane_51_NODE_181745_length_51_cov_21.392157(553-653->101-1/100)	Heera_4lane_51_NODE_73729_length_158_cov_26.702532(767-974->1-208/99.52)	Heera_4lane_51_NODE_87160_length_362_cov_38.571823(1084-1275->1-192/100)
Bra000955	Heera_4lane_51_NODE_186271_length_82_cov_119.975609(345-476->132-1/100)	Heera_4lane_51_NODE_29139_length_315_cov_83.657143(997-1122->365-240/100)	Heera_4lane_51_NODE_34173_length_107_cov_225.822433(173-329->157-1/100)	Heera_4lane_51_NODE_34174_length_360_cov_113.938889(1-222->189-410/100)	Heera_4lane_51_NODE_56616_length_525_cov_145.925720(433-1007->1-575/100)
Bra000958	Heera_4lane_51_NODE_142211_length_740_cov_20.352703(364-928->226-790/99.29)	Heera_4lane_51_NODE_142211_length_740_cov_20.352703(139-352->1-217/97.24)	Heera_4lane_51_NODE_191770_length_294_cov_30.547619(1-188->157-344/100)	Heera_4lane_51_NODE_234364_length_227_cov_16.814978(947-1232->1-277/95.1)	Heera_4lane_51_NODE_71174_length_215_cov_34.632557(1190-1377->265-78/96.81)
Bra000959	Heera_4lane_51_NODE_121152_length_169_cov_62.585800(1253-1471->1-219/100)	Heera_4lane_51_NODE_139728_length_199_cov_50.226131(973-1221->1-249/99.2)	Heera_4lane_51_NODE_141952_length_291_cov_37.920963(409-749->1-341/97.65)	Heera_4lane_51_NODE_36278_length_211_cov_55.834122(1435-1695->1-261/100)	Heera_4lane_51_NODE_38697_length_295_cov_53.081356(28-372->345-1/98.26)	Heera_4lane_51_NODE_78240_length_238_cov_57.546219(724-1011->1-288/98.96)
Bra000960	Heera_4lane_51_NODE_41178_length_704_cov_33.343750(10-354->754-410/100)
Bra000961	Heera_4lane_51_NODE_197817_length_79_cov_64.430382(1222-1350->1-129/99.22)	Heera_4lane_51_NODE_232375_length_291_cov_39.302406(1-341->341-1/99.71)	Heera_4lane_51_NODE_258765_length_93_cov_30.731182(292-434->1-143/100)	Heera_4lane_51_NODE_258766_length_96_cov_43.000000(502-647->146-1/100)	Heera_4lane_51_NODE_35281_length_267_cov_41.632957(643-959->1-317/100)	Heera_4lane_51_NODE_35282_length_216_cov_43.333332(961-1226->266-1/99.25)	Heera_4lane_51_NODE_83333_length_141_cov_32.978722(1012-1202->1-191/98.43)
Bra000962	Heera_4lane_51_NODE_113794_length_595_cov_16.791597(1-356->356-1/99.72)	Heera_4lane_51_NODE_224146_length_93_cov_32.612904(958-1100->1-143/100)	Heera_4lane_51_NODE_226415_length_51_cov_18.686274(670-770->1-101/100)	Heera_4lane_51_NODE_231202_length_161_cov_16.043478(509-719->211-1/98.1)	Heera_4lane_51_NODE_231203_length_112_cov_35.383930(397-558->162-1/99.38)	Heera_4lane_51_NODE_231204_length_57_cov_18.508772(307-413->1-107/100)	Heera_4lane_51_NODE_72489_length_297_cov_23.740740(1318-1476->347-189/100)	Heera_4lane_51_NODE_72490_length_145_cov_40.579311(1165-1359->1-195/100)	Heera_4lane_51_NODE_97836_length_209_cov_30.382774(728-986->1-259/100)
Bra000965	Heera_4lane_51_NODE_120236_length_267_cov_62.614231(43-359->317-1/98.11)	Heera_4lane_51_NODE_128935_length_78_cov_62.730770(1306-1433->1-128/100)	Heera_4lane_51_NODE_153124_length_67_cov_55.985073(1317-1433->117-1/96.58)	Heera_4lane_51_NODE_157459_length_261_cov_41.892719(736-1046->1-311/99.04)	Heera_4lane_51_NODE_191018_length_300_cov_37.676666(319-668->1-350/98.57)	Heera_4lane_51_NODE_191019_length_89_cov_36.089890(638-776->139-1/99.28)	Heera_4lane_51_NODE_60915_length_51_cov_91.392159(1414-1514->101-1/100)	Heera_4lane_51_NODE_81943_length_94_cov_60.244682(1006-1149->1-144/99.31)	Heera_4lane_51_NODE_81944_length_150_cov_146.853333(1135-1334->200-1/100)
Bra000966	Heera_4lane_51_NODE_149098_length_57_cov_114.982452(133-239->1-107/100)	Heera_4lane_51_NODE_55327_length_84_cov_214.595245(106-239->134-1/97.76)
Bra000967	Heera_4lane_51_NODE_164656_length_59_cov_16.711864(1544-1652->1-109/100)	Heera_4lane_51_NODE_17620_length_68_cov_57.029411(1058-1175->1-118/100)	Heera_4lane_51_NODE_264109_length_120_cov_17.975000(1699-1863->170-6/100)	Heera_4lane_51_NODE_94003_length_285_cov_10.045614(331-665->1-335/98.21)
Bra000968	Heera_4lane_51_NODE_214854_length_417_cov_22.299761(1-403->65-467/97.52)
Bra000969	Heera_4lane_51_NODE_100551_length_794_cov_15.726700(727-1383->1-657/99.24)	Heera_4lane_51_NODE_172192_length_820_cov_12.842683(1-592->592-1/98.14)	Heera_4lane_51_NODE_185028_length_136_cov_14.882353(547-732->1-186/98.39)
Bra000972	Heera_4lane_51_NODE_133842_length_128_cov_27.773438(4190-4367->1-178/98.88)	Heera_4lane_51_NODE_189626_length_304_cov_14.819079(5610-5963->354-1/99.44)	Heera_4lane_51_NODE_201957_length_497_cov_28.764587(6298-6660->1-363/99.17)	Heera_4lane_51_NODE_250809_length_160_cov_17.612499(5920-6126->1-207/100)	Heera_4lane_51_NODE_262972_length_183_cov_15.098361(4007-4239->233-1/98.71)	Heera_4lane_51_NODE_263928_length_196_cov_11.540816(5086-5331->1-246/99.59)	Heera_4lane_51_NODE_270680_length_411_cov_12.189781(4642-5102->1-461/98.26)	Heera_4lane_51_NODE_61343_length_277_cov_13.823105(3472-3798->327-1/100)	Heera_4lane_51_NODE_90398_length_118_cov_11.279661(5371-5538->168-1/99.4)
Bra000973	Heera_4lane_51_NODE_120290_length_388_cov_11.845361(1817-2254->1-438/98.17)
Bra000974	Heera_4lane_51_NODE_22530_length_67_cov_540.761169(571-687->117-1/99.15)	Heera_4lane_51_NODE_40409_length_68_cov_318.073517(451-568->1-118/100)	Heera_4lane_51_NODE_42221_length_93_cov_346.397858(373-515->143-1/94.41)	Heera_4lane_51_NODE_42223_length_120_cov_968.308350(226-395->1-170/99.41)	Heera_4lane_51_NODE_57236_length_191_cov_285.617798(1-236->6-241/100)	Heera_4lane_51_NODE_597_length_116_cov_411.534485(638-803->166-1/99.4)
Bra000975	Heera_4lane_51_NODE_32471_length_632_cov_11.518988(148-291->243-386/100)
Bra000976	Heera_4lane_51_NODE_104016_length_651_cov_27.305683(55-440->316-701/99.22)	Heera_4lane_51_NODE_104578_length_225_cov_15.760000(697-971->1-275/99.64)	Heera_4lane_51_NODE_104579_length_129_cov_23.767443(922-1063->179-38/100)	Heera_4lane_51_NODE_190570_length_75_cov_27.186666(403-527->1-125/99.2)	Heera_4lane_51_NODE_190571_length_133_cov_25.045113(486-668->1-183/98.36)	Heera_4lane_51_NODE_230897_length_51_cov_45.019608(1409-1509->101-1/100)
Bra000977	Heera_4lane_51_NODE_3272_length_869_cov_46.861912(153-825->1-676/99.11)
Bra000978	Heera_4lane_51_NODE_101874_length_217_cov_15.944700(593-711->266-148/93.44)	Heera_4lane_51_NODE_116300_length_72_cov_54.638889(313-434->122-1/100)	Heera_4lane_51_NODE_185129_length_123_cov_53.569107(190-362->1-173/100)	Heera_4lane_51_NODE_45115_length_87_cov_172.494247(103-239->137-1/100)	Heera_4lane_51_NODE_83677_length_210_cov_57.980953(385-644->1-260/100)	Heera_4lane_51_NODE_83678_length_78_cov_97.961540(595-711->128-12/100)
Bra000981	Heera_4lane_51_NODE_117977_length_525_cov_32.700951(1-575->575-1/99.3)	Heera_4lane_51_NODE_236067_length_96_cov_46.677082(919-1064->1-146/100)	Heera_4lane_51_NODE_25191_length_188_cov_31.037233(526-763->1-238/100)	Heera_4lane_51_NODE_25192_length_184_cov_36.956520(735-968->234-1/99.57)	Heera_4lane_51_NODE_72857_length_512_cov_25.441406(1015-1392->1-378/99.74)
Bra000984	Heera_4lane_51_NODE_194112_length_586_cov_11.071672(1-483->483-1/100)
Bra000986	Heera_4lane_51_NODE_124146_length_783_cov_44.181355(1-680->154-833/99.12)	Heera_4lane_51_NODE_243062_length_338_cov_33.177513(652-792->388-248/100)
Bra000987	Heera_4lane_51_NODE_169883_length_115_cov_24.556522(1595-1759->1-165/100)	Heera_4lane_51_NODE_173138_length_82_cov_21.426828(2045-2176->1-132/100)	Heera_4lane_51_NODE_192689_length_754_cov_25.063660(58-602->260-804/100)	Heera_4lane_51_NODE_55084_length_288_cov_32.111111(1735-2072->338-1/100)	Heera_4lane_51_NODE_56744_length_553_cov_69.495476(2260-2622->603-241/100)	Heera_4lane_51_NODE_56745_length_128_cov_42.906250(2129-2306->1-178/100)	Heera_4lane_51_NODE_80389_length_366_cov_31.497269(1210-1625->416-1/100)	Heera_4lane_51_NODE_80390_length_618_cov_27.364079(577-1244->1-668/100)
Bra000988	Heera_4lane_51_NODE_145903_length_669_cov_25.035875(1-623->88-719/98.26)	Heera_4lane_51_NODE_172963_length_303_cov_22.115511(587-807->1-221/100)
Bra000989	Heera_4lane_51_NODE_163862_length_99_cov_118.686867(289-437->149-1/100)	Heera_4lane_51_NODE_182445_length_207_cov_38.400967(13-185->85-257/99.42)	Heera_4lane_51_NODE_22123_length_135_cov_36.688889(160-265->1-106/99.06)
Bra000990	Heera_4lane_51_NODE_100681_length_309_cov_17.834951(1-239->121-359/100)	Heera_4lane_51_NODE_177720_length_228_cov_25.640350(673-950->1-278/99.64)	Heera_4lane_51_NODE_228369_length_211_cov_18.255924(325-585->261-1/98.85)	Heera_4lane_51_NODE_233002_length_157_cov_28.910828(912-1118->1-207/99.03)	Heera_4lane_51_NODE_233004_length_142_cov_38.640846(1075-1266->1-192/98.44)	Heera_4lane_51_NODE_241671_length_59_cov_87.440681(1217-1325->109-1/99.08)	Heera_4lane_51_NODE_245016_length_88_cov_40.886364(1276-1413->138-1/98.55)	Heera_4lane_51_NODE_8575_length_700_cov_30.691429(1365-2006->750-112/98.13)
Bra000991	Heera_4lane_51_NODE_7277_length_482_cov_103.236511(103-378->1-276/99.64)
Bra000993	Heera_4lane_51_NODE_142579_length_303_cov_23.858086(1384-1736->1-353/98.58)	Heera_4lane_51_NODE_168980_length_122_cov_23.188524(1039-1216->1-172/96.07)	Heera_4lane_51_NODE_189909_length_51_cov_58.529411(2290-2390->1-101/100)	Heera_4lane_51_NODE_222833_length_594_cov_15.547138(1-434->211-644/99.54)	Heera_4lane_51_NODE_61069_length_371_cov_36.646900(1915-2335->421-1/99.52)	Heera_4lane_51_NODE_74029_length_270_cov_22.759260(766-1085->1-320/98.75)
Bra000994	Heera_4lane_51_NODE_10918_length_1221_cov_10.339067(60-873->1-814/99.14)	Heera_4lane_51_NODE_10918_length_1221_cov_10.339067(960-1062->1084-1186/100)
Bra000996	Heera_4lane_51_NODE_158070_length_248_cov_12.762096(2195-2492->1-298/98.66)	Heera_4lane_51_NODE_192854_length_476_cov_10.678572(1306-1831->1-526/98.29)
Bra000997	Heera_4lane_51_NODE_146578_length_89_cov_38.494381(1157-1295->1-139/98.56)	Heera_4lane_51_NODE_146579_length_122_cov_25.500000(1246-1372->1-127/99.21)	Heera_4lane_51_NODE_219340_length_285_cov_16.680702(463-797->1-335/99.4)	Heera_4lane_51_NODE_258137_length_572_cov_10.340909(1-443->443-1/97.29)	Heera_4lane_51_NODE_260115_length_69_cov_24.956522(394-512->1-119/99.16)	Heera_4lane_51_NODE_270000_length_111_cov_15.801802(754-914->161-1/98.14)	Heera_4lane_51_NODE_95829_length_232_cov_21.862068(925-1206->1-282/99.29)
Bra000998	Heera_4lane_51_NODE_101312_length_177_cov_47.548023(502-728->1-227/99.12)	Heera_4lane_51_NODE_144738_length_288_cov_33.802082(835-1083->338-90/100)	Heera_4lane_51_NODE_181095_length_265_cov_17.264151(438-565->315-188/97.66)	Heera_4lane_51_NODE_82780_length_59_cov_76.305084(379-487->109-1/100)	Heera_4lane_51_NODE_92477_length_131_cov_57.740459(684-864->181-1/99.45)	Heera_4lane_51_NODE_93333_length_225_cov_42.400002(112-386->275-1/99.27)
Bra000999	Heera_4lane_51_NODE_175443_length_456_cov_26.164474(2194-2502->506-198/100)	Heera_4lane_51_NODE_200320_length_222_cov_27.027027(1936-2207->272-1/100)	Heera_4lane_51_NODE_200321_length_192_cov_46.843750(1744-1985->242-1/100)	Heera_4lane_51_NODE_46932_length_210_cov_32.257141(1534-1793->260-1/99.23)	Heera_4lane_51_NODE_9528_length_195_cov_22.128204(1288-1532->245-1/97.55)	Heera_4lane_51_NODE_9529_length_1425_cov_20.367720(681-1337->657-1/98.48)	Heera_4lane_51_NODE_9529_length_1425_cov_20.367720(1-376->1331-956/100)	Heera_4lane_51_NODE_9529_length_1425_cov_20.367720(399-658->933-674/99.62)
Bra001000	Heera_4lane_51_NODE_127358_length_288_cov_45.267361(202-539->1-338/98.52)	Heera_4lane_51_NODE_193046_length_99_cov_21.212122(82-230->1-149/96.64)	Heera_4lane_51_NODE_229649_length_99_cov_23.646465(82-230->1-149/99.33)	Heera_4lane_51_NODE_23996_length_291_cov_47.171822(202-539->1-341/93.55)	Heera_4lane_51_NODE_23997_length_93_cov_138.451614(490-632->143-1/97.9)
Bra001003	Heera_4lane_51_NODE_192775_length_385_cov_11.693506(799-1146->435-88/98.28)
Bra001004	Heera_4lane_51_NODE_141280_length_100_cov_305.290009(1087-1236->150-1/100)	Heera_4lane_51_NODE_156786_length_51_cov_82.647057(407-507->1-101/100)	Heera_4lane_51_NODE_16926_length_119_cov_379.193268(1187-1355->1-169/100)	Heera_4lane_51_NODE_16927_length_301_cov_235.784058(1369-1719->351-1/100)	Heera_4lane_51_NODE_34879_length_332_cov_129.222885(1801-1911->382-272/100)	Heera_4lane_51_NODE_34880_length_131_cov_241.076340(1670-1850->1-181/100)	Heera_4lane_51_NODE_49127_length_115_cov_145.773911(547-711->165-1/100)	Heera_4lane_51_NODE_51697_length_588_cov_113.195580(1-447->192-638/99.55)	Heera_4lane_51_NODE_60807_length_189_cov_186.201065(814-1052->239-1/100)	Heera_4lane_51_NODE_60808_length_141_cov_182.822693(670-860->1-191/100)
Bra001006	Heera_4lane_51_NODE_253641_length_237_cov_12.151898(904-1065->1-162/99.38)	Heera_4lane_51_NODE_255979_length_512_cov_11.470703(389-950->562-1/99.29)
Bra001007	Heera_4lane_51_NODE_52249_length_228_cov_387.324554(106-241->278-143/99.26)
Bra001009	Heera_4lane_51_NODE_124541_length_51_cov_71.039215(427-527->1-101/100)	Heera_4lane_51_NODE_154814_length_378_cov_29.013227(5-425->8-428/100)	Heera_4lane_51_NODE_169629_length_57_cov_88.807014(550-656->1-107/100)	Heera_4lane_51_NODE_169630_length_190_cov_45.268421(685-861->240-64/100)	Heera_4lane_51_NODE_228636_length_51_cov_31.843138(490-590->101-1/100)	Heera_4lane_51_NODE_257664_length_60_cov_54.750000(607-716->1-110/100)
Bra001010	Heera_4lane_51_NODE_64915_length_84_cov_366.107147(187-320->134-1/99.25)	Heera_4lane_51_NODE_68465_length_65_cov_363.000000(464-578->1-115/100)	Heera_4lane_51_NODE_77193_length_327_cov_106.599388(1-236->142-377/99.58)	Heera_4lane_51_NODE_86770_length_143_cov_218.930069(271-463->1-193/100)	Heera_4lane_51_NODE_86771_length_211_cov_418.658783(538-798->261-1/100)
Bra001017	Heera_4lane_51_NODE_26472_length_944_cov_68.021187(1-759->823-65/100)
Bra001020	Heera_4lane_51_NODE_106252_length_68_cov_420.794128(587-704->1-118/100)	Heera_4lane_51_NODE_110321_length_207_cov_22.792271(380-636->1-257/100)	Heera_4lane_51_NODE_110322_length_162_cov_18.320988(673-884->212-1/100)	Heera_4lane_51_NODE_179559_length_51_cov_44.607841(1281-1381->101-1/100)	Heera_4lane_51_NODE_191664_length_309_cov_16.889967(1-307->307-1/100)	Heera_4lane_51_NODE_203480_length_147_cov_25.782312(838-1034->1-197/100)	Heera_4lane_51_NODE_28362_length_128_cov_36.843750(998-1175->1-178/100)	Heera_4lane_51_NODE_64958_length_197_cov_30.624365(1472-1638->1-167/100)
Bra001021	Heera_4lane_51_NODE_173482_length_589_cov_12.327674(1959-2142->639-456/100)	Heera_4lane_51_NODE_37547_length_1354_cov_14.330872(4-1407->1-1404/99.93)	Heera_4lane_51_NODE_46995_length_593_cov_17.305227(1366-2008->1-643/100)
Bra001022	Heera_4lane_51_NODE_127666_length_387_cov_11.687339(599-1035->1-437/100)	Heera_4lane_51_NODE_30093_length_363_cov_16.738293(1153-1506->413-60/100)
Bra001023	Heera_4lane_51_NODE_263322_length_145_cov_10.117241(1-170->25-194/100)	Heera_4lane_51_NODE_68769_length_130_cov_14.676923(1162-1341->1-180/100)
Bra001024	Heera_4lane_51_NODE_213916_length_383_cov_15.130548(94-357->1-264/100)
Bra001032	Heera_4lane_51_NODE_79258_length_670_cov_10.768657(792-1172->302-682/95.54)
Bra001034	Heera_4lane_51_NODE_160156_length_392_cov_15.573979(1-216->439-224/100)	Heera_4lane_51_NODE_160156_length_392_cov_15.573979(235-439->205-1/100)	Heera_4lane_51_NODE_20273_length_436_cov_62.369267(2145-2574->1-430/100)	Heera_4lane_51_NODE_60320_length_337_cov_45.768547(1797-2183->1-387/95.87)	Heera_4lane_51_NODE_65257_length_1017_cov_32.351032(391-1129->1067-329/98.24)	Heera_4lane_51_NODE_65257_length_1017_cov_32.351032(1222-1448->227-1/96.48)	Heera_4lane_51_NODE_88242_length_364_cov_38.673077(1406-1819->1-414/95.89)
Bra001035	Heera_4lane_51_NODE_72834_length_326_cov_145.509201(229-467->135-373/98.74)
Bra001036	Heera_4lane_51_NODE_123964_length_135_cov_61.888889(181-365->185-1/98.92)	Heera_4lane_51_NODE_129454_length_221_cov_83.660637(726-996->1-271/100)	Heera_4lane_51_NODE_137892_length_115_cov_93.286957(63-227->165-1/98.79)	Heera_4lane_51_NODE_218356_length_135_cov_50.474075(181-365->185-1/98.38)	Heera_4lane_51_NODE_43020_length_357_cov_115.988792(952-1248->407-111/98.99)	Heera_4lane_51_NODE_68984_length_374_cov_43.716579(325-748->1-424/97.88)
Bra001037	Heera_4lane_51_NODE_105890_length_248_cov_68.112900(757-1054->1-298/100)	Heera_4lane_51_NODE_120747_length_59_cov_92.406776(359-467->109-1/100)	Heera_4lane_51_NODE_120750_length_132_cov_81.772728(193-374->1-182/98.9)	Heera_4lane_51_NODE_141649_length_54_cov_115.370369(133-236->1-104/99.04)
Bra001038	Heera_4lane_51_NODE_107940_length_313_cov_18.731630(1330-1545->1-216/98.61)	Heera_4lane_51_NODE_142308_length_348_cov_13.037356(778-1175->1-398/98.74)	Heera_4lane_51_NODE_20257_length_251_cov_36.003983(1395-1545->296-146/94.7)	Heera_4lane_51_NODE_220189_length_51_cov_39.745098(409-509->1-101/100)	Heera_4lane_51_NODE_247236_length_143_cov_14.993007(614-806->193-1/99.48)	Heera_4lane_51_NODE_269995_length_63_cov_22.333334(520-632->113-1/100)
Bra001039	Heera_4lane_51_NODE_16321_length_720_cov_40.970833(1-320->702-377/91.13)	Heera_4lane_51_NODE_178800_length_347_cov_48.697407(611-995->13-397/97.4)	Heera_4lane_51_NODE_226837_length_543_cov_10.191528(946-1538->1-593/99.49)	Heera_4lane_51_NODE_71455_length_195_cov_67.712822(1573-1817->1-245/97.96)
Bra001040	Heera_4lane_51_NODE_102829_length_87_cov_76.712646(1345-1481->137-1/98.54)	Heera_4lane_51_NODE_104668_length_375_cov_86.101334(199-623->1-425/99.53)	Heera_4lane_51_NODE_108771_length_105_cov_115.895241(1231-1385->155-1/100)	Heera_4lane_51_NODE_147151_length_51_cov_31.137255(766-866->101-1/100)	Heera_4lane_51_NODE_147152_length_87_cov_84.816093(679-815->137-1/100)	Heera_4lane_51_NODE_154036_length_160_cov_45.950001(1063-1272->1-210/97.62)	Heera_4lane_51_NODE_165530_length_90_cov_50.566666(990-1100->30-140/98.2)	Heera_4lane_51_NODE_182906_length_108_cov_17.638889(574-728->158-1/97.47)	Heera_4lane_51_NODE_19339_length_108_cov_109.777779(91-248->158-1/100)	Heera_4lane_51_NODE_198547_length_105_cov_41.838097(574-728->1-155/97.42)	Heera_4lane_51_NODE_211896_length_57_cov_72.684212(817-923->1-107/99.07)	Heera_4lane_51_NODE_224670_length_153_cov_41.830067(46-248->1-203/96.55)	Heera_4lane_51_NODE_232476_length_126_cov_36.865078(1336-1511->1-176/99.43)	Heera_4lane_51_NODE_23348_length_253_cov_103.960472(1462-1620->1-159/100)	Heera_4lane_51_NODE_259646_length_84_cov_14.500000(990-1094->30-134/99.05)	Heera_4lane_51_NODE_260529_length_51_cov_60.509804(766-866->1-101/99.01)	Heera_4lane_51_NODE_77835_length_160_cov_17.368750(1063-1272->1-210/98.57)
Bra001043	Heera_4lane_51_NODE_197986_length_592_cov_11.479730(87-496->1-410/99.27)	Heera_4lane_51_NODE_197986_length_592_cov_11.479730(539-687->453-601/100)
Bra001044	Heera_4lane_51_NODE_128412_length_1325_cov_11.581887(145-1245->1-1101/99.82)	Heera_4lane_51_NODE_128412_length_1325_cov_11.581887(1304-1479->1160-1335/100)	Heera_4lane_51_NODE_175826_length_1255_cov_14.974502(145-342->1305-1108/91.92)	Heera_4lane_51_NODE_252863_length_196_cov_13.015306(9-194->61-246/93.01)
Bra001045	Heera_4lane_51_NODE_86926_length_695_cov_15.568345(1-671->75-745/98.21)	Heera_4lane_51_NODE_86927_length_532_cov_11.556391(622-1050->1-429/98.37)
Bra001046	Heera_4lane_51_NODE_121693_length_98_cov_729.918396(424-571->1-148/99.32)	Heera_4lane_51_NODE_23109_length_58_cov_1651.672363(989-1096->1-108/97.22)	Heera_4lane_51_NODE_24489_length_74_cov_1193.202759(1158-1281->1-124/99.19)	Heera_4lane_51_NODE_26298_length_51_cov_520.509827(522-622->1-101/100)	Heera_4lane_51_NODE_42934_length_82_cov_933.292664(840-971->1-132/100)	Heera_4lane_51_NODE_9093_length_101_cov_991.841614(198-348->1-151/97.35)
Bra001049	Heera_4lane_51_NODE_3419_length_74_cov_803.729736(572-695->1-124/98.39)	Heera_4lane_51_NODE_41788_length_294_cov_215.897964(646-782->344-208/98.54)	Heera_4lane_51_NODE_80685_length_394_cov_235.502533(1-359->86-444/98.05)
Bra001050	Heera_4lane_51_NODE_101406_length_321_cov_164.616821(592-962->1-371/98.92)	Heera_4lane_51_NODE_107714_length_169_cov_168.307693(919-1137->1-219/98.17)	Heera_4lane_51_NODE_130025_length_405_cov_83.597534(1105-1206->1-102/100)	Heera_4lane_51_NODE_33000_length_576_cov_147.744797(7-632->626-1/95.89)
Bra001052	Heera_4lane_51_NODE_10412_length_312_cov_172.868591(1-357->6-362/98.88)
Bra001056	Heera_4lane_51_NODE_202264_length_180_cov_24.266666(445-674->1-230/95.65)	Heera_4lane_51_NODE_216420_length_913_cov_52.513691(1-697->54-750/98.42)	Heera_4lane_51_NODE_216420_length_913_cov_52.513691(696-850->809-963/96.77)
Bra001057	Heera_4lane_51_NODE_1918_length_483_cov_30.776398(1-443->443-1/99.55)	Heera_4lane_51_NODE_45734_length_471_cov_28.868364(1011-1189->521-343/97.77)	Heera_4lane_51_NODE_89515_length_387_cov_45.956074(583-1019->1-437/98.17)
Bra001058	Heera_4lane_51_NODE_24587_length_896_cov_10.407366(920-1692->1-773/96.38)
Bra001059	Heera_4lane_51_NODE_147761_length_391_cov_11.360614(1101-1541->441-1/98.87)	Heera_4lane_51_NODE_216803_length_358_cov_10.988827(598-1005->1-408/96.32)
Bra001061	Heera_4lane_51_NODE_101434_length_207_cov_116.338165(2413-2577->1-165/100)	Heera_4lane_51_NODE_145799_length_285_cov_138.192978(2113-2447->1-335/97.91)	Heera_4lane_51_NODE_51614_length_2155_cov_64.468216(1086-2162->1129-2205/97.03)	Heera_4lane_51_NODE_51614_length_2155_cov_64.468216(1-1021->44-1064/97.16)
Bra001062	Heera_4lane_51_NODE_32726_length_232_cov_72.094826(343-497->279-125/93.55)	Heera_4lane_51_NODE_79071_length_206_cov_38.368931(340-501->256-95/98.15)
Bra001063	Heera_4lane_51_NODE_180091_length_316_cov_68.221519(569-846->366-89/97.12)	Heera_4lane_51_NODE_211295_length_210_cov_22.909523(677-846->260-91/96.47)	Heera_4lane_51_NODE_258293_length_102_cov_43.343136(259-410->1-152/98.68)	Heera_4lane_51_NODE_96408_length_141_cov_73.085106(118-308->191-1/99.48)
Bra001064	Heera_4lane_51_NODE_248676_length_433_cov_11.750577(255-606->1-352/99.15)	Heera_4lane_51_NODE_273632_length_122_cov_10.901639(77-248->172-1/98.26)
Bra001066	Heera_4lane_51_NODE_106217_length_448_cov_35.616070(358-855->498-1/99.2)	Heera_4lane_51_NODE_126510_length_282_cov_23.606382(833-1071->332-94/97.07)	Heera_4lane_51_NODE_203812_length_150_cov_19.993334(49-245->200-1/98)	Heera_4lane_51_NODE_242257_length_126_cov_17.420635(208-383->1-176/98.86)	Heera_4lane_51_NODE_4863_length_363_cov_97.404961(552-743->192-1/92.71)
Bra001073	Heera_4lane_51_NODE_74133_length_323_cov_86.321983(115-354->373-134/99.17)
Bra001076	Heera_4lane_51_NODE_71453_length_210_cov_16.980953(193-357->260-96/100)	Heera_4lane_51_NODE_71454_length_175_cov_28.657143(1-170->56-225/100)
Bra001078	Heera_4lane_51_NODE_105847_length_263_cov_20.403042(350-662->1-313/100)	Heera_4lane_51_NODE_47535_length_841_cov_40.197384(1038-1511->474-1/99.79)	Heera_4lane_51_NODE_47535_length_841_cov_40.197384(621-973->891-539/100)	Heera_4lane_51_NODE_93145_length_315_cov_35.717461(69-368->300-1/100)
Bra001079	Heera_4lane_51_NODE_137213_length_471_cov_21.717623(1-380->142-521/99.47)	Heera_4lane_51_NODE_78067_length_460_cov_29.713043(362-735->510-137/99.47)
Bra001082	Heera_4lane_51_NODE_154861_length_148_cov_11.290541(451-609->198-40/96.86)	Heera_4lane_51_NODE_230503_length_213_cov_10.582160(607-792->50-235/99.46)	Heera_4lane_51_NODE_242126_length_129_cov_13.333333(961-1136->1-176/97.16)
Bra001083	Heera_4lane_51_NODE_106467_length_99_cov_50.525253(1501-1649->149-1/100)	Heera_4lane_51_NODE_166251_length_237_cov_23.506329(1264-1550->1-287/99.65)	Heera_4lane_51_NODE_166252_length_408_cov_13.661765(1600-1818->458-240/100)	Heera_4lane_51_NODE_232062_length_414_cov_13.864735(103-566->1-464/97.84)	Heera_4lane_51_NODE_240342_length_302_cov_13.390729(860-1211->1-352/100)	Heera_4lane_51_NODE_247832_length_175_cov_17.542856(673-897->225-1/97.78)
Bra001085	Heera_4lane_51_NODE_157617_length_102_cov_29.941177(1474-1625->1-152/96.71)	Heera_4lane_51_NODE_188183_length_66_cov_38.833332(1216-1331->1-116/98.28)	Heera_4lane_51_NODE_256520_length_99_cov_15.707070(1285-1433->149-1/99.33)	Heera_4lane_51_NODE_28181_length_1065_cov_19.299530(19-1133->1-1115/97.76)
Bra001089	Heera_4lane_51_NODE_145129_length_579_cov_14.735751(706-1334->1-629/95.39)	Heera_4lane_51_NODE_145131_length_129_cov_16.108526(1289-1466->179-2/97.75)	Heera_4lane_51_NODE_204073_length_673_cov_20.216940(1792-2391->1-597/92.17)	Heera_4lane_51_NODE_91070_length_202_cov_13.782178(493-744->252-1/96.03)	Heera_4lane_51_NODE_93651_length_560_cov_12.950000(1-368->231-598/97.28)
Bra001090	Heera_4lane_51_NODE_134276_length_239_cov_29.585773(791-958->289-122/97.02)	Heera_4lane_51_NODE_134276_length_239_cov_29.585773(1029-1151->123-1/99.19)	Heera_4lane_51_NODE_149908_length_330_cov_33.884850(1567-1946->1-380/96.05)	Heera_4lane_51_NODE_213244_length_87_cov_46.620689(1216-1352->137-1/100)	Heera_4lane_51_NODE_248829_length_115_cov_33.443478(1303-1467->1-165/100)	Heera_4lane_51_NODE_65047_length_640_cov_23.823437(154-840->4-690/97.67)	Heera_4lane_51_NODE_98000_length_102_cov_28.980392(1114-1265->152-1/98.68)
Bra001092	Heera_4lane_51_NODE_133598_length_285_cov_27.021053(592-912->1-321/97.51)	Heera_4lane_51_NODE_224069_length_240_cov_17.487499(350-639->290-1/95.17)	Heera_4lane_51_NODE_236047_length_443_cov_24.575621(1-389->105-493/97.17)
Bra001094	Heera_4lane_51_NODE_64619_length_468_cov_72.933762(97-614->518-1/97.3)	Heera_4lane_51_NODE_86080_length_384_cov_112.510414(814-1247->434-1/95.16)	Heera_4lane_51_NODE_95469_length_206_cov_64.883492(1534-1647->256-143/97.37)	Heera_4lane_51_NODE_95470_length_60_cov_299.183319(1474-1583->110-1/99.09)
Bra001096	Heera_4lane_51_NODE_104631_length_459_cov_21.895424(192-452->333-73/98.08)	Heera_4lane_51_NODE_152615_length_1468_cov_12.852861(797-1728->1-929/95.17)	Heera_4lane_51_NODE_152615_length_1468_cov_12.852861(1746-1932->947-1133/98.93)
Bra001098	Heera_4lane_51_NODE_98636_length_145_cov_230.662064(115-309->1-195/97.95)
Bra001100	Heera_4lane_51_NODE_220784_length_84_cov_45.571430(487-620->134-1/99.25)	Heera_4lane_51_NODE_47401_length_78_cov_640.730774(865-992->1-128/99.22)	Heera_4lane_51_NODE_93994_length_68_cov_172.352936(991-1101->118-8/99.1)	Heera_4lane_51_NODE_9937_length_216_cov_40.916668(121-386->266-1/100)
Bra001102	Heera_4lane_51_NODE_140637_length_387_cov_14.821706(167-522->437-79/93.04)	Heera_4lane_51_NODE_194050_length_349_cov_17.309456(1-216->216-1/99.07)
Bra001104	Heera_4lane_51_NODE_8631_length_93_cov_1752.763428(1987-2129->143-1/97.9)	Heera_4lane_51_NODE_8632_length_63_cov_1364.825439(1924-2036->113-1/100)
Bra001105	Heera_4lane_51_NODE_124655_length_298_cov_20.181208(1-296->296-1/98.31)	Heera_4lane_51_NODE_181517_length_433_cov_26.688221(685-981->1-297/94.95)	Heera_4lane_51_NODE_190523_length_304_cov_16.845394(445-601->354-198/98.73)
Bra001106	Heera_4lane_51_NODE_165595_length_255_cov_11.058824(1159-1463->1-305/98.36)	Heera_4lane_51_NODE_173945_length_278_cov_11.787769(94-421->328-1/97.87)	Heera_4lane_51_NODE_180453_length_378_cov_10.240741(1490-1920->1-428/92.34)	Heera_4lane_51_NODE_243331_length_186_cov_10.209678(1553-1784->236-5/92.67)
Bra001110	Heera_4lane_51_NODE_102298_length_389_cov_32.113110(1-322->322-1/99.38)	Heera_4lane_51_NODE_143187_length_251_cov_31.294821(308-495->301-120/95.21)
Bra001111	Heera_4lane_51_NODE_119171_length_420_cov_149.735718(731-1173->470-28/99.32)	Heera_4lane_51_NODE_157417_length_319_cov_76.072098(391-759->1-369/99.73)	Heera_4lane_51_NODE_159276_length_153_cov_48.509804(208-410->1-203/100)	Heera_4lane_51_NODE_35891_length_823_cov_76.275818(1-173->701-873/100)
Bra001114	Heera_4lane_51_NODE_148605_length_201_cov_58.646767(1372-1518->251-105/100)	Heera_4lane_51_NODE_157134_length_222_cov_40.072071(949-1129->197-17/100)	Heera_4lane_51_NODE_157135_length_594_cov_39.050507(267-842->69-644/98.61)	Heera_4lane_51_NODE_222918_length_99_cov_31.333334(1099-1253->149-1/95.48)	Heera_4lane_51_NODE_91753_length_168_cov_49.458332(1204-1421->1-218/99.08)
Bra001115	Heera_4lane_51_NODE_129653_length_661_cov_57.344933(280-792->711-199/97.66)	Heera_4lane_51_NODE_16951_length_487_cov_56.924026(1-327->327-1/99.08)
Bra001116	Heera_4lane_51_NODE_152057_length_217_cov_18.364056(1171-1437->267-1/100)	Heera_4lane_51_NODE_192776_length_78_cov_16.423077(724-851->1-128/100)	Heera_4lane_51_NODE_33735_length_729_cov_16.470507(1-758->22-779/99.34)	Heera_4lane_51_NODE_98462_length_297_cov_15.397306(829-1175->347-1/99.71)
Bra001117	Heera_4lane_51_NODE_103156_length_726_cov_16.134987(7-776->1-776/96.52)	Heera_4lane_51_NODE_203171_length_254_cov_27.751968(856-960->1-105/100)
Bra001118	Heera_4lane_51_NODE_148821_length_492_cov_30.573172(1006-1338->1-333/100)	Heera_4lane_51_NODE_172218_length_115_cov_30.347826(568-732->165-1/100)	Heera_4lane_51_NODE_52828_length_393_cov_29.445293(157-599->443-1/99.32)	Heera_4lane_51_NODE_52829_length_217_cov_17.124424(1-194->74-267/100)	Heera_4lane_51_NODE_66260_length_282_cov_29.677305(709-1040->1-332/100)
Bra001120	Heera_4lane_51_NODE_63483_length_1515_cov_19.374258(1-1371->4-1374/98.91)
Bra001122	Heera_4lane_51_NODE_30720_length_60_cov_109.766670(191-300->1-110/100)	Heera_4lane_51_NODE_30721_length_231_cov_124.701302(251-423->281-109/99.42)	Heera_4lane_51_NODE_50954_length_256_cov_174.070312(1-240->67-306/98.75)
Bra001123	Heera_4lane_51_NODE_262750_length_204_cov_16.357843(97-350->254-1/99.21)
Bra001124	Heera_4lane_51_NODE_214644_length_482_cov_15.427386(1-383->383-1/96.08)	Heera_4lane_51_NODE_245551_length_87_cov_20.298851(334-470->137-1/97.81)	Heera_4lane_51_NODE_245729_length_270_cov_20.674074(421-561->1-141/99.29)	Heera_4lane_51_NODE_245729_length_270_cov_20.674074(570-692->198-320/96.75)	Heera_4lane_51_NODE_51167_length_1267_cov_24.568272(664-1758->1-1095/95.53)
Bra001125	Heera_4lane_51_NODE_134622_length_180_cov_22.588888(1753-1982->1-230/96.52)	Heera_4lane_51_NODE_159476_length_177_cov_10.649717(757-983->227-1/97.36)	Heera_4lane_51_NODE_165727_length_258_cov_13.317829(121-428->308-1/95.78)	Heera_4lane_51_NODE_205864_length_121_cov_10.454545(424-593->2-171/96.47)	Heera_4lane_51_NODE_51555_length_501_cov_18.942116(1246-1796->551-1/98.19)	Heera_4lane_51_NODE_51556_length_213_cov_14.464788(943-1066->1-124/99.19)	Heera_4lane_51_NODE_51556_length_213_cov_14.464788(1103-1238->128-263/97.06)
Bra001126	Heera_4lane_51_NODE_156108_length_213_cov_71.920189(520-782->1-263/97.72)	Heera_4lane_51_NODE_184938_length_109_cov_102.798164(733-891->159-1/98.74)	Heera_4lane_51_NODE_58735_length_195_cov_36.569229(323-560->5-242/98.32)	Heera_4lane_51_NODE_86396_length_329_cov_66.486320(1-365->15-379/96.16)
Bra001127	Heera_4lane_51_NODE_129303_length_56_cov_182.285721(481-586->1-106/100)	Heera_4lane_51_NODE_34256_length_63_cov_193.349213(538-650->1-113/100)	Heera_4lane_51_NODE_8270_length_165_cov_186.781815(259-470->4-215/99.06)	Heera_4lane_51_NODE_8271_length_57_cov_418.385956(424-530->107-1/100)
Bra001129	Heera_4lane_51_NODE_125388_length_456_cov_34.098682(472-977->1-506/98.02)	Heera_4lane_51_NODE_208195_length_216_cov_38.944443(229-494->266-1/99.25)	Heera_4lane_51_NODE_241406_length_102_cov_25.431372(115-266->1-152/100)	Heera_4lane_51_NODE_32853_length_195_cov_42.220512(931-1175->1-245/99.59)	Heera_4lane_51_NODE_77211_length_198_cov_79.803032(1708-1955->1-248/97.98)	Heera_4lane_51_NODE_93547_length_566_cov_58.427563(1141-1756->1-616/96.27)
Bra001132	Heera_4lane_51_NODE_151232_length_442_cov_11.699095(1-383->110-492/95.82)	Heera_4lane_51_NODE_151233_length_228_cov_15.438597(370-647->278-1/96.76)
Bra001133	Heera_4lane_51_NODE_126908_length_185_cov_43.091892(662-896->1-235/97.87)	Heera_4lane_51_NODE_197903_length_188_cov_28.154255(460-695->3-238/96.19)	Heera_4lane_51_NODE_90088_length_567_cov_27.486773(1-500->118-617/98)
Bra001134	Heera_4lane_51_NODE_106780_length_77_cov_418.649353(203-329->127-1/100)	Heera_4lane_51_NODE_53022_length_234_cov_780.418823(1-204->204-1/100)
Bra001136	Heera_4lane_51_NODE_117392_length_231_cov_22.731602(1645-1871->55-281/99.56)	Heera_4lane_51_NODE_180032_length_104_cov_36.884617(1934-2087->1-154/99.35)	Heera_4lane_51_NODE_197454_length_108_cov_28.416666(577-734->158-1/98.1)	Heera_4lane_51_NODE_20889_length_376_cov_16.361702(1-287->287-1/95.12)	Heera_4lane_51_NODE_242631_length_285_cov_18.842106(1-287->49-335/97.56)	Heera_4lane_51_NODE_262026_length_60_cov_29.150000(1837-1946->1-110/99.09)	Heera_4lane_51_NODE_264259_length_314_cov_20.503185(1067-1430->364-1/100)	Heera_4lane_51_NODE_56506_length_317_cov_23.293375(1384-1645->1-262/100)	Heera_4lane_51_NODE_82503_length_150_cov_25.286667(418-617->1-200/99.5)	Heera_4lane_51_NODE_96256_length_178_cov_44.466293(238-465->228-1/96.05)
Bra001137	Heera_4lane_51_NODE_108711_length_918_cov_22.456427(141-908->201-968/99.61)	Heera_4lane_51_NODE_115774_length_108_cov_25.805555(862-966->158-54/100)
Bra001139	Heera_4lane_51_NODE_211565_length_528_cov_11.571970(402-917->516-1/100)	Heera_4lane_51_NODE_215959_length_268_cov_12.507463(294-401->201-308/98.15)
Bra001140	Heera_4lane_51_NODE_10398_length_166_cov_91.692772(1414-1569->1-156/98.72)	Heera_4lane_51_NODE_26043_length_366_cov_141.393448(664-884->196-416/100)	Heera_4lane_51_NODE_71658_length_264_cov_121.053032(184-368->314-136/92.43)	Heera_4lane_51_NODE_81643_length_559_cov_88.821106(849-1457->609-1/99.84)	Heera_4lane_51_NODE_86996_length_561_cov_115.477722(849-1000->611-460/97.37)	Heera_4lane_51_NODE_94941_length_282_cov_101.294327(184-368->332-148/100)	Heera_4lane_51_NODE_94941_length_282_cov_101.294327(388-515->128-1/100)
Bra001143	Heera_4lane_51_NODE_138331_length_250_cov_29.208000(706-849->300-157/97.22)	Heera_4lane_51_NODE_138332_length_69_cov_144.724640(637-755->1-119/99.16)	Heera_4lane_51_NODE_155675_length_256_cov_35.820312(51-359->306-1/96.44)	Heera_4lane_51_NODE_173249_length_303_cov_63.927391(334-686->1-353/96.88)	Heera_4lane_51_NODE_236623_length_238_cov_26.819328(706-849->288-145/99.31)
Bra001145	Heera_4lane_51_NODE_101888_length_139_cov_16.920864(247-435->189-1/98.41)
Bra001147	Heera_4lane_51_NODE_252982_length_242_cov_12.103306(1568-1856->292-4/98.62)	Heera_4lane_51_NODE_252983_length_168_cov_15.410714(1390-1607->1-218/97.71)
Bra001148	Heera_4lane_51_NODE_163227_length_550_cov_12.994545(1972-2239->600-333/98.51)	Heera_4lane_51_NODE_163227_length_550_cov_12.994545(2314-2472->258-100/99.37)
Bra001149	Heera_4lane_51_NODE_221795_length_66_cov_214.575760(223-338->1-116/98.28)	Heera_4lane_51_NODE_221798_length_70_cov_66.742859(136-255->1-120/100)
Bra001150	Heera_4lane_51_NODE_216711_length_726_cov_10.904959(649-1299->1-651/96.47)
Bra001151	Heera_4lane_51_NODE_204763_length_154_cov_23.876623(646-849->1-204/98.53)	Heera_4lane_51_NODE_213787_length_333_cov_24.273273(178-560->1-383/98.96)
Bra001152	Heera_4lane_51_NODE_127581_length_183_cov_148.524597(1030-1262->1-233/98.28)	Heera_4lane_51_NODE_24541_length_444_cov_98.936935(1-410->85-494/98.29)
Bra001153	Heera_4lane_51_NODE_38831_length_551_cov_31.437387(926-1248->601-279/95.98)
Bra001154	Heera_4lane_51_NODE_9779_length_195_cov_459.687164(109-353->1-245/97.55)
Bra001156	Heera_4lane_51_NODE_117127_length_51_cov_268.196075(409-509->1-101/100)	Heera_4lane_51_NODE_28740_length_336_cov_208.663696(1-383->4-386/100)
Bra001159	Heera_4lane_51_NODE_157660_length_226_cov_28.557522(508-783->1-276/99.64)	Heera_4lane_51_NODE_166357_length_279_cov_31.229391(223-551->1-329/98.18)	Heera_4lane_51_NODE_175201_length_455_cov_32.494507(744-1248->1-505/99.41)	Heera_4lane_51_NODE_83224_length_54_cov_24.500000(169-272->104-1/100)	Heera_4lane_51_NODE_92330_length_289_cov_18.169550(1-218->218-1/100)
Bra001160	Heera_4lane_51_NODE_83370_length_406_cov_13.581281(2571-2741->1-171/97.08)
Bra001162	Heera_4lane_51_NODE_215483_length_831_cov_17.222624(3540-3697->75-232/95.57)
Bra001163	Heera_4lane_51_NODE_119920_length_375_cov_10.986667(4-428->1-425/98.59)	Heera_4lane_51_NODE_121370_length_168_cov_15.363095(4459-4676->1-218/100)	Heera_4lane_51_NODE_137873_length_811_cov_43.923550(5396-6256->1-861/99.77)	Heera_4lane_51_NODE_205746_length_129_cov_13.573644(3286-3464->1-179/99.44)	Heera_4lane_51_NODE_238316_length_150_cov_14.660000(2920-3119->1-200/100)	Heera_4lane_51_NODE_240596_length_143_cov_10.076923(2744-2936->193-1/99.48)	Heera_4lane_51_NODE_253753_length_181_cov_17.088398(1426-1656->1-231/100)	Heera_4lane_51_NODE_254709_length_266_cov_11.383459(6407-6569->154-316/98.77)	Heera_4lane_51_NODE_256432_length_112_cov_39.875000(5284-5445->162-1/99.38)	Heera_4lane_51_NODE_256903_length_486_cov_13.576132(6766-7127->175-536/94.2)	Heera_4lane_51_NODE_68210_length_270_cov_12.292593(4165-4484->1-320/99.69)	Heera_4lane_51_NODE_69005_length_371_cov_26.929918(6217-6342->421-296/100)	Heera_4lane_51_NODE_79626_length_89_cov_26.168539(4666-4804->1-139/100)	Heera_4lane_51_NODE_79627_length_411_cov_20.722628(4873-5333->461-1/99.57)	Heera_4lane_51_NODE_79629_length_96_cov_18.322916(4771-4916->146-1/100)
Bra001164	Heera_4lane_51_NODE_115597_length_429_cov_20.820513(109-587->1-479/99.79)	Heera_4lane_51_NODE_217134_length_124_cov_21.354839(549-722->174-1/100)
Bra001169	Heera_4lane_51_NODE_134337_length_81_cov_106.888885(970-1100->1-131/99.24)	Heera_4lane_51_NODE_26622_length_183_cov_78.480873(538-770->233-1/98.71)	Heera_4lane_51_NODE_26623_length_78_cov_126.858971(415-542->1-128/98.44)	Heera_4lane_51_NODE_27097_length_288_cov_67.944443(103-440->338-1/97.93)	Heera_4lane_51_NODE_4815_length_114_cov_63.315788(736-899->1-164/98.78)	Heera_4lane_51_NODE_55377_length_83_cov_302.927704(1051-1183->133-1/98.5)
Bra001172	Heera_4lane_51_NODE_140456_length_126_cov_112.936508(1030-1205->1-176/99.43)	Heera_4lane_51_NODE_164880_length_99_cov_73.121216(931-1079->1-149/98.66)	Heera_4lane_51_NODE_233893_length_117_cov_76.376068(808-974->1-167/99.4)	Heera_4lane_51_NODE_45860_length_441_cov_82.648529(214-704->1-491/99.59)	Heera_4lane_51_NODE_45861_length_141_cov_85.297874(664-854->191-1/99.48)
Bra001174	Heera_4lane_51_NODE_24799_length_300_cov_123.843330(22-371->350-1/98)	Heera_4lane_51_NODE_38452_length_108_cov_109.555557(1006-1163->1-158/100)	Heera_4lane_51_NODE_38453_length_582_cov_102.807564(415-1046->1-632/97.15)	Heera_4lane_51_NODE_60831_length_57_cov_401.228058(1549-1655->107-1/100)	Heera_4lane_51_NODE_67274_length_63_cov_226.365082(1456-1568->113-1/100)	Heera_4lane_51_NODE_67275_length_58_cov_199.034485(1339-1446->1-108/99.07)	Heera_4lane_51_NODE_99313_length_111_cov_68.585587(1165-1325->161-1/100)
Bra001175	Heera_4lane_51_NODE_115784_length_548_cov_11.954380(2776-2979->116-319/89.22)	Heera_4lane_51_NODE_132179_length_1403_cov_23.269423(2784-3380->603-1200/96.32)	Heera_4lane_51_NODE_132179_length_1403_cov_23.269423(2345-2682->221-558/91.12)	Heera_4lane_51_NODE_132179_length_1403_cov_23.269423(2110-2304->1-195/94.36)	Heera_4lane_51_NODE_132179_length_1403_cov_23.269423(3380-3485->1347-1453/98.13)	Heera_4lane_51_NODE_194215_length_178_cov_19.168539(619-846->1-228/99.12)	Heera_4lane_51_NODE_215871_length_120_cov_38.783333(3470-3579->170-61/98.18)	Heera_4lane_51_NODE_37622_length_661_cov_13.066566(1-668->44-711/98.95)	Heera_4lane_51_NODE_51203_length_1279_cov_16.937450(808-2120->1329-17/95.89)
Bra001176	Heera_4lane_51_NODE_279634_length_74_cov_18.770269(1154-1274->1-121/98.35)	Heera_4lane_51_NODE_69896_length_164_cov_56.890244(1154-1367->1-214/94.86)
Bra001177	Heera_4lane_51_NODE_108416_length_237_cov_20.481012(538-818->7-287/97.86)	Heera_4lane_51_NODE_132314_length_144_cov_46.020832(1384-1577->194-1/100)	Heera_4lane_51_NODE_163896_length_242_cov_34.702480(1957-2091->292-158/97.78)	Heera_4lane_51_NODE_170287_length_141_cov_27.453901(262-452->1-191/97.38)	Heera_4lane_51_NODE_170288_length_210_cov_41.938095(14-257->17-260/98.36)	Heera_4lane_51_NODE_80142_length_189_cov_39.783070(1768-2006->239-1/99.58)
Bra001182	Heera_4lane_51_NODE_116371_length_147_cov_24.272108(652-848->197-1/98.48)	Heera_4lane_51_NODE_116372_length_112_cov_20.669643(529-690->1-162/100)	Heera_4lane_51_NODE_141380_length_219_cov_25.936073(1207-1324->1-118/96.61)	Heera_4lane_51_NODE_192645_length_686_cov_12.491254(1-575->159-736/98.96)	Heera_4lane_51_NODE_212168_length_219_cov_16.821918(1207-1324->1-118/98.31)	Heera_4lane_51_NODE_233836_length_97_cov_22.185568(824-970->1-147/99.32)	Heera_4lane_51_NODE_258290_length_235_cov_23.140425(970-1254->285-1/98.95)
Bra001186	Heera_4lane_51_NODE_191677_length_108_cov_39.000000(199-356->158-1/100)	Heera_4lane_51_NODE_210873_length_219_cov_30.666666(319-587->1-269/100)	Heera_4lane_51_NODE_89375_length_442_cov_41.576923(1-243->243-1/100)	Heera_4lane_51_NODE_89877_length_324_cov_24.243828(544-917->1-374/100)	Heera_4lane_51_NODE_89879_length_181_cov_94.342545(976-1206->231-1/100)
Bra001187	Heera_4lane_51_NODE_124587_length_521_cov_11.047985(138-708->571-1/99.3)
Bra001189	Heera_4lane_51_NODE_119865_length_986_cov_19.769777(5-1040->1-1036/98.84)
Bra001190	Heera_4lane_51_NODE_136562_length_211_cov_11.881516(1092-1352->1-261/98.47)	Heera_4lane_51_NODE_180893_length_442_cov_28.328054(4502-4730->1-229/99.56)	Heera_4lane_51_NODE_189505_length_54_cov_67.648148(4448-4551->104-1/100)	Heera_4lane_51_NODE_200875_length_321_cov_15.607476(1303-1673->1-371/99.46)	Heera_4lane_51_NODE_229455_length_85_cov_17.070589(3279-3413->135-1/100)	Heera_4lane_51_NODE_283452_length_85_cov_11.647058(3279-3413->135-1/97.04)	Heera_4lane_51_NODE_565_length_983_cov_14.336724(2293-3325->1033-1/99.81)	Heera_4lane_51_NODE_63247_length_1073_cov_19.214352(3375-4497->1123-1/99.64)
Bra001191	Heera_4lane_51_NODE_190673_length_186_cov_12.930107(344-465->236-115/100)
Bra001192	Heera_4lane_51_NODE_63010_length_96_cov_24.822916(52-197->1-146/100)	Heera_4lane_51_NODE_63011_length_235_cov_24.825531(157-420->285-22/98.48)
Bra001194	Heera_4lane_51_NODE_85576_length_1152_cov_17.200521(1-609->405-1013/98.03)
Bra001195	Heera_4lane_51_NODE_143993_length_639_cov_15.009390(460-1148->1-689/98.55)	Heera_4lane_51_NODE_16828_length_108_cov_25.157408(1258-1398->158-18/100)	Heera_4lane_51_NODE_209400_length_418_cov_22.856459(1-416->416-1/98.56)	Heera_4lane_51_NODE_24863_length_392_cov_33.941326(1541-1794->1-254/100)
Bra001196	Heera_4lane_51_NODE_17567_length_208_cov_60.836540(1081-1338->258-1/100)	Heera_4lane_51_NODE_202229_length_154_cov_22.188313(275-477->203-1/98.03)	Heera_4lane_51_NODE_23578_length_570_cov_48.473682(454-1076->1-620/96.15)	Heera_4lane_51_NODE_7082_length_432_cov_30.585648(1-240->226-465/99.17)
Bra001197	Heera_4lane_51_NODE_186086_length_288_cov_15.774305(1-205->134-338/100)	Heera_4lane_51_NODE_186088_length_54_cov_19.444445(160-263->1-104/100)
Bra001198	Heera_4lane_51_NODE_119362_length_288_cov_10.072917(1-208->131-338/99.52)	Heera_4lane_51_NODE_167645_length_324_cov_18.302469(1204-1577->374-1/97.59)	Heera_4lane_51_NODE_220395_length_135_cov_31.762962(1870-2054->1-185/100)	Heera_4lane_51_NODE_230451_length_161_cov_15.608696(2047-2205->211-53/100)	Heera_4lane_51_NODE_256899_length_498_cov_15.632530(592-1139->548-1/98.18)	Heera_4lane_51_NODE_29988_length_222_cov_17.324324(1570-1841->1-272/99.26)	Heera_4lane_51_NODE_3087_length_78_cov_77.820511(1792-1919->128-1/100)
Bra001200	Heera_4lane_51_NODE_134759_length_153_cov_26.816994(1954-2153->1-200/98.5)	Heera_4lane_51_NODE_153223_length_196_cov_27.056122(2470-2637->168-1/99.4)	Heera_4lane_51_NODE_158984_length_78_cov_44.243591(1588-1715->1-128/100)	Heera_4lane_51_NODE_158985_length_141_cov_18.695036(1666-1856->191-1/100)	Heera_4lane_51_NODE_166152_length_140_cov_73.307144(2771-2960->1-190/100)	Heera_4lane_51_NODE_198687_length_196_cov_40.642857(2485-2637->91-246/95.51)	Heera_4lane_51_NODE_208097_length_76_cov_46.486843(2995-3117->126-1/96.83)	Heera_4lane_51_NODE_23969_length_820_cov_26.770731(527-1364->838-1/98.09)	Heera_4lane_51_NODE_241338_length_633_cov_24.733017(1-468->527-57/98.51)	Heera_4lane_51_NODE_242347_length_120_cov_22.100000(1816-1985->1-170/99.41)	Heera_4lane_51_NODE_250341_length_105_cov_14.628572(1483-1637->1-155/100)	Heera_4lane_51_NODE_259944_length_141_cov_27.014185(2248-2438->191-1/97.38)	Heera_4lane_51_NODE_34345_length_167_cov_41.383232(2601-2720->1-120/98.33)	Heera_4lane_51_NODE_34346_length_82_cov_43.963413(2911-3042->132-1/100)
Bra001201	Heera_4lane_51_NODE_48957_length_1447_cov_70.613686(1-1046->1387-342/99.14)
Bra001203	Heera_4lane_51_NODE_24619_length_967_cov_16.032059(6280-7209->1-930/99.25)
Bra001207	Heera_4lane_51_NODE_102297_length_110_cov_79.809090(436-595->160-1/99.38)	Heera_4lane_51_NODE_222029_length_51_cov_48.980392(550-650->1-101/99.01)	Heera_4lane_51_NODE_49633_length_343_cov_64.714287(1-168->168-1/99.4)	Heera_4lane_51_NODE_54923_length_527_cov_66.931686(612-990->577-199/99.47)	Heera_4lane_51_NODE_62002_length_274_cov_68.974449(132-455->324-1/99.69)
Bra001208	Heera_4lane_51_NODE_203973_length_298_cov_34.332214(3396-3743->1-348/100)	Heera_4lane_51_NODE_237045_length_508_cov_10.885827(1036-1593->1-558/98.39)	Heera_4lane_51_NODE_51401_length_377_cov_55.824932(3087-3364->278-1/92.45)	Heera_4lane_51_NODE_62734_length_147_cov_30.482994(3154-3350->197-1/100)	Heera_4lane_51_NODE_88814_length_1545_cov_11.587055(1669-2449->2-785/97.32)	Heera_4lane_51_NODE_88814_length_1545_cov_11.587055(2467-3063->803-1399/99.16)
Bra001209	Heera_4lane_51_NODE_291511_length_521_cov_12.443378(1-540->8-547/99.26)
Bra001212	Heera_4lane_51_NODE_116655_length_273_cov_25.395605(1624-1946->323-1/99.69)	Heera_4lane_51_NODE_127945_length_567_cov_31.372133(2269-2742->617-144/99.58)	Heera_4lane_51_NODE_131571_length_192_cov_18.343750(1426-1667->242-1/99.59)	Heera_4lane_51_NODE_146180_length_620_cov_15.529033(1-318->517-194/96.3)	Heera_4lane_51_NODE_146180_length_620_cov_15.529033(506-649->144-1/100)	Heera_4lane_51_NODE_157848_length_383_cov_14.798956(79-318->1-240/97.08)	Heera_4lane_51_NODE_157848_length_383_cov_14.798956(506-649->290-433/95.14)	Heera_4lane_51_NODE_172809_length_225_cov_14.644444(625-899->1-275/100)	Heera_4lane_51_NODE_200481_length_246_cov_21.247967(850-1145->1-296/99.66)	Heera_4lane_51_NODE_203532_length_172_cov_24.819767(1920-2141->222-1/99.55)	Heera_4lane_51_NODE_245376_length_135_cov_18.496296(2125-2309->1-185/100)
Bra001213	Heera_4lane_51_NODE_68966_length_96_cov_166.875000(415-517->1-103/100)	Heera_4lane_51_NODE_69588_length_177_cov_30.124294(232-392->67-227/98.14)
Bra001214	Heera_4lane_51_NODE_153017_length_362_cov_30.367403(1-227->186-412/100)	Heera_4lane_51_NODE_54792_length_238_cov_46.420170(493-594->1-102/100)	Heera_4lane_51_NODE_54793_length_199_cov_32.753769(278-526->1-249/97.19)
Bra001218	Heera_4lane_51_NODE_43767_length_666_cov_49.250751(60-426->552-189/95.37)
Bra001220	Heera_4lane_51_NODE_252778_length_398_cov_22.482412(178-302->125-1/96)	Heera_4lane_51_NODE_79553_length_1164_cov_39.018040(740-1485->272-1017/97.45)	Heera_4lane_51_NODE_79553_length_1164_cov_39.018040(507-728->54-275/94.14)
Bra001221	Heera_4lane_51_NODE_107966_length_74_cov_49.554054(646-769->124-1/100)	Heera_4lane_51_NODE_107968_length_156_cov_57.448719(466-671->1-206/99.51)	Heera_4lane_51_NODE_113963_length_219_cov_74.351601(1720-1988->1-269/98.88)	Heera_4lane_51_NODE_118569_length_78_cov_39.461540(952-1079->1-128/99.22)	Heera_4lane_51_NODE_118570_length_90_cov_47.233334(1057-1196->1-140/100)	Heera_4lane_51_NODE_145830_length_231_cov_49.082253(190-470->1-281/98.93)	Heera_4lane_51_NODE_176588_length_57_cov_79.964912(1432-1538->107-1/100)	Heera_4lane_51_NODE_177618_length_118_cov_39.144070(739-906->168-1/99.4)	Heera_4lane_51_NODE_21518_length_279_cov_91.100357(2000-2178->1-179/100)	Heera_4lane_51_NODE_220323_length_63_cov_76.650795(1615-1727->113-1/100)	Heera_4lane_51_NODE_30196_length_75_cov_386.373322(115-239->125-1/99.2)
Bra001223	Heera_4lane_51_NODE_143353_length_436_cov_28.112385(3186-3671->1-486/98.77)	Heera_4lane_51_NODE_199611_length_105_cov_10.466666(2647-2801->1-155/100)
Bra001224	Heera_4lane_51_NODE_155458_length_380_cov_22.231579(1-351->80-430/98.58)
Bra001226	Heera_4lane_51_NODE_188178_length_2327_cov_16.866352(1-358->1-358/99.16)
Bra001227	Heera_4lane_51_NODE_116271_length_834_cov_12.936451(49-932->884-1/100)
Bra001229	Heera_4lane_51_NODE_242331_length_264_cov_10.075758(1252-1565->1-314/98.09)	Heera_4lane_51_NODE_243560_length_183_cov_18.852459(1537-1769->233-1/98.71)	Heera_4lane_51_NODE_95501_length_267_cov_10.621723(970-1286->1-317/98.42)
Bra001231	Heera_4lane_51_NODE_65810_length_1015_cov_23.990149(292-585->472-765/96.6)	Heera_4lane_51_NODE_65810_length_1015_cov_23.990149(1-210->154-363/98.1)
Bra001232	Heera_4lane_51_NODE_109256_length_177_cov_43.197739(496-722->227-1/99.56)	Heera_4lane_51_NODE_167057_length_249_cov_34.935741(688-986->1-299/96.32)	Heera_4lane_51_NODE_189595_length_250_cov_43.588001(1-191->110-300/98.95)	Heera_4lane_51_NODE_42244_length_332_cov_85.503014(1535-1755->382-168/91.52)	Heera_4lane_51_NODE_42245_length_420_cov_78.497620(1129-1447->1-319/96.87)	Heera_4lane_51_NODE_77335_length_63_cov_135.746033(409-521->113-1/100)	Heera_4lane_51_NODE_77336_length_261_cov_48.900383(151-458->4-311/100)
Bra001235	Heera_4lane_51_NODE_162394_length_96_cov_12.187500(1331-1476->1-146/98.63)	Heera_4lane_51_NODE_180161_length_201_cov_11.631841(796-1046->251-1/100)	Heera_4lane_51_NODE_180162_length_198_cov_14.409091(564-770->42-248/99.52)	Heera_4lane_51_NODE_212235_length_264_cov_13.931818(1573-1886->314-1/100)	Heera_4lane_51_NODE_212236_length_107_cov_13.626168(1438-1594->1-157/100)	Heera_4lane_51_NODE_224352_length_130_cov_15.046154(2041-2220->1-180/96.67)	Heera_4lane_51_NODE_227552_length_72_cov_24.333334(1573-1694->122-1/95.08)	Heera_4lane_51_NODE_247176_length_73_cov_20.698629(1870-1992->123-1/100)	Heera_4lane_51_NODE_256742_length_733_cov_13.497953(1-566->86-648/95.05)	Heera_4lane_51_NODE_44124_length_264_cov_20.128788(2509-2820->1-312/97.12)	Heera_4lane_51_NODE_97350_length_146_cov_27.000000(1427-1622->196-1/96.94)
Bra001240	Heera_4lane_51_NODE_34084_length_425_cov_23.044706(127-242->448-331/95.76)	Heera_4lane_51_NODE_8272_length_427_cov_28.138174(1-464->17-477/97.63)	Heera_4lane_51_NODE_8273_length_111_cov_27.189190(415-575->161-1/98.76)
Bra001245	Heera_4lane_51_NODE_119897_length_900_cov_35.808887(47-996->950-1/97.79)	Heera_4lane_51_NODE_182345_length_186_cov_50.064518(952-1187->236-1/99.58)	Heera_4lane_51_NODE_211697_length_326_cov_51.892639(1159-1450->1-288/98.63)
Bra001246	Heera_4lane_51_NODE_138769_length_405_cov_19.656790(1567-2021->1-455/100)	Heera_4lane_51_NODE_183274_length_276_cov_13.282609(859-1184->326-1/98.47)	Heera_4lane_51_NODE_228379_length_174_cov_25.224138(1387-1610->1-224/100)	Heera_4lane_51_NODE_25781_length_207_cov_20.782608(1144-1400->257-1/99.61)	Heera_4lane_51_NODE_77626_length_852_cov_19.696009(257-902->257-902/96.9)	Heera_4lane_51_NODE_77626_length_852_cov_19.696009(1-182->1-182/100)
Bra001247	Heera_4lane_51_NODE_107418_length_565_cov_25.759293(1-497->497-1/97.99)	Heera_4lane_51_NODE_254280_length_154_cov_20.188313(736-939->1-204/98.53)	Heera_4lane_51_NODE_85071_length_271_cov_42.579334(988-1304->321-5/96.85)	Heera_4lane_51_NODE_85072_length_88_cov_24.352272(894-1031->1-138/98.55)
Bra001249	Heera_4lane_51_NODE_92346_length_997_cov_78.241722(15-625->1015-405/98.53)	Heera_4lane_51_NODE_92346_length_997_cov_78.241722(564-768->454-250/98.54)
Bra001252	Heera_4lane_51_NODE_71847_length_251_cov_259.589630(1-263->39-301/99.24)
Bra001253	Heera_4lane_51_NODE_248924_length_542_cov_40.553505(1-485->108-592/99.38)
Bra001256	Heera_4lane_51_NODE_47530_length_484_cov_55.274792(556-1089->1-534/99.81)	Heera_4lane_51_NODE_55843_length_1631_cov_24.636419(1-603->1079-1681/98.84)
Bra001257	Heera_4lane_51_NODE_15516_length_379_cov_99.229553(703-915->429-223/96.24)	Heera_4lane_51_NODE_53938_length_86_cov_277.453491(595-730->136-1/99.26)	Heera_4lane_51_NODE_75107_length_596_cov_110.988258(8-387->1-380/98.42)	Heera_4lane_51_NODE_75107_length_596_cov_110.988258(529-644->531-646/100)
Bra001258	Heera_4lane_51_NODE_178567_length_121_cov_20.826447(523-693->1-171/100)	Heera_4lane_51_NODE_196560_length_167_cov_22.431137(144-360->1-217/97.7)	Heera_4lane_51_NODE_228833_length_396_cov_17.714647(646-768->446-324/100)	Heera_4lane_51_NODE_233432_length_171_cov_12.684211(311-531->1-221/98.64)
Bra001262	Heera_4lane_51_NODE_207595_length_1111_cov_10.683168(179-1140->1157-196/98.23)
Bra001263	Heera_4lane_51_NODE_18999_length_538_cov_68.581787(336-722->1-387/97.67)	Heera_4lane_51_NODE_38547_length_379_cov_37.889183(1-377->377-1/97.35)
Bra001265	Heera_4lane_51_NODE_211630_length_159_cov_25.534592(625-833->209-1/99.04)	Heera_4lane_51_NODE_243864_length_114_cov_41.684212(391-554->1-164/100)	Heera_4lane_51_NODE_7908_length_234_cov_29.525640(70-350->284-4/99.29)
Bra001267	Heera_4lane_51_NODE_247035_length_606_cov_15.483499(682-1302->656-33/97.76)	Heera_4lane_51_NODE_47202_length_441_cov_11.149660(220-710->491-1/99.19)
Bra001269	Heera_4lane_51_NODE_103515_length_102_cov_11.117647(625-776->1-152/100)	Heera_4lane_51_NODE_164536_length_118_cov_14.822034(742-909->168-1/99.4)	Heera_4lane_51_NODE_241761_length_174_cov_25.896551(1039-1194->224-69/100)
Bra001271	Heera_4lane_51_NODE_65756_length_458_cov_33.862446(1-490->490-1/98.57)
Bra001274	Heera_4lane_51_NODE_129545_length_67_cov_62.223881(82-198->1-117/100)	Heera_4lane_51_NODE_144856_length_64_cov_193.390625(481-593->113-1/99.12)	Heera_4lane_51_NODE_33324_length_94_cov_68.138298(246-389->144-1/96.53)	Heera_4lane_51_NODE_85948_length_125_cov_56.936001(364-479->1-116/100)
Bra001275	Heera_4lane_51_NODE_150233_length_333_cov_35.624626(55-437->383-1/98.96)	Heera_4lane_51_NODE_174890_length_464_cov_19.250000(901-1203->1-303/97.69)	Heera_4lane_51_NODE_180509_length_99_cov_19.888889(802-950->1-149/98.66)	Heera_4lane_51_NODE_211033_length_372_cov_29.005377(409-830->422-1/97.16)
Bra001280	Heera_4lane_51_NODE_133538_length_901_cov_15.891232(3049-3912->1-864/98.61)
Bra001281	Heera_4lane_51_NODE_167374_length_351_cov_57.227921(117-308->192-1/97.4)	Heera_4lane_51_NODE_243056_length_60_cov_64.266670(259-368->1-110/100)	Heera_4lane_51_NODE_34105_length_333_cov_56.279278(559-941->1-383/97.65)	Heera_4lane_51_NODE_34106_length_162_cov_52.086418(892-1103->1-212/97.64)
Bra001285	Heera_4lane_51_NODE_176843_length_1300_cov_14.031538(1-861->123-983/99.77)
Bra001286	Heera_4lane_51_NODE_100499_length_153_cov_155.379089(3529-3731->1-203/100)	Heera_4lane_51_NODE_105658_length_459_cov_29.061003(970-1478->509-1/99.8)	Heera_4lane_51_NODE_11949_length_162_cov_32.592594(70-281->212-1/100)	Heera_4lane_51_NODE_121886_length_431_cov_34.617168(2338-2759->60-481/100)	Heera_4lane_51_NODE_127669_length_117_cov_83.863251(2806-2972->1-167/100)	Heera_4lane_51_NODE_130228_length_54_cov_91.851852(2710-2813->1-104/100)	Heera_4lane_51_NODE_167248_length_171_cov_47.181286(2071-2291->1-221/100)	Heera_4lane_51_NODE_179727_length_288_cov_16.635416(679-1016->338-1/99.7)	Heera_4lane_51_NODE_2195_length_1035_cov_101.775848(3739-4455->1-717/100)	Heera_4lane_51_NODE_282727_length_69_cov_63.231884(2002-2120->1-119/100)	Heera_4lane_51_NODE_29945_length_410_cov_25.285366(263-722->1-460/100)	Heera_4lane_51_NODE_63055_length_119_cov_85.873947(2948-3116->1-169/100)	Heera_4lane_51_NODE_72961_length_630_cov_29.515873(1561-1926->680-315/100)	Heera_4lane_51_NODE_72962_length_114_cov_20.131578(1435-1598->1-164/100)	Heera_4lane_51_NODE_76791_length_378_cov_89.568787(3139-3566->428-1/100)
Bra001287	Heera_4lane_51_NODE_72708_length_268_cov_16.063433(3427-3654->318-91/100)
Bra001288	Heera_4lane_51_NODE_142871_length_777_cov_19.268984(600-1173->827-254/99.83)	Heera_4lane_51_NODE_219167_length_517_cov_12.613153(83-649->1-567/98.24)
Bra001289	Heera_4lane_51_NODE_106193_length_53_cov_46.660378(1450-1552->1-103/99.03)	Heera_4lane_51_NODE_106194_length_198_cov_81.939392(1528-1775->248-1/99.6)	Heera_4lane_51_NODE_121442_length_138_cov_51.710144(1276-1463->188-1/100)	Heera_4lane_51_NODE_141839_length_634_cov_41.460567(1-611->611-1/98.2)	Heera_4lane_51_NODE_174168_length_171_cov_44.912281(1093-1313->1-221/96.38)	Heera_4lane_51_NODE_174169_length_138_cov_36.521740(1276-1463->188-1/97.87)	Heera_4lane_51_NODE_18463_length_147_cov_55.646259(838-1034->197-1/98.48)	Heera_4lane_51_NODE_236516_length_82_cov_72.926826(985-1116->132-1/96.97)	Heera_4lane_51_NODE_59174_length_197_cov_47.299492(1067-1313->247-1/99.19)	Heera_4lane_51_NODE_71837_length_160_cov_39.924999(675-884->1-210/98.57)
Bra001290	Heera_4lane_51_NODE_197163_length_625_cov_16.377600(16-398->590-211/89.64)	Heera_4lane_51_NODE_241365_length_205_cov_11.360975(1129-1251->252-130/97.56)	Heera_4lane_51_NODE_241366_length_422_cov_13.950237(703-810->1-111/93.69)	Heera_4lane_51_NODE_288735_length_99_cov_13.737373(574-722->149-1/98.66)	Heera_4lane_51_NODE_289422_length_366_cov_10.000000(12-403->416-25/98.98)
Bra001291	Heera_4lane_51_NODE_20083_length_374_cov_280.978607(1-421->4-424/99.29)
Bra001292	Heera_4lane_51_NODE_140867_length_69_cov_102.202896(55-173->119-1/100)	Heera_4lane_51_NODE_26533_length_324_cov_47.404320(382-543->1-162/98.77)	Heera_4lane_51_NODE_82762_length_74_cov_322.337830(180-303->124-1/97.58)
Bra001295	Heera_4lane_51_NODE_242852_length_805_cov_17.617392(1-615->793-179/98.37)
Bra001296	Heera_4lane_51_NODE_149443_length_110_cov_16.890909(977-1136->160-1/99.38)	Heera_4lane_51_NODE_149444_length_128_cov_14.156250(842-1019->1-178/99.44)	Heera_4lane_51_NODE_170385_length_676_cov_10.143491(1-494->233-726/96.76)	Heera_4lane_51_NODE_178402_length_120_cov_12.916667(700-869->1-170/97.06)	Heera_4lane_51_NODE_197097_length_455_cov_18.949451(1093-1470->505-128/100)
Bra001297	Heera_4lane_51_NODE_108209_length_118_cov_180.974579(1663-1830->1-168/97.62)	Heera_4lane_51_NODE_125744_length_67_cov_313.537323(1920-2036->1-117/99.15)	Heera_4lane_51_NODE_31596_length_474_cov_166.683548(223-746->524-1/100)	Heera_4lane_51_NODE_3498_length_139_cov_331.064758(1781-1969->1-189/99.47)	Heera_4lane_51_NODE_3500_length_51_cov_426.568634(1987-2087->101-1/100)	Heera_4lane_51_NODE_43200_length_321_cov_162.102798(931-1301->371-1/97.57)	Heera_4lane_51_NODE_68556_length_89_cov_334.505615(2090-2228->1-139/99.28)	Heera_4lane_51_NODE_93703_length_136_cov_118.933823(706-891->186-1/96.77)
Bra001298	Heera_4lane_51_NODE_166430_length_285_cov_98.463158(7-341->1-335/98.21)	Heera_4lane_51_NODE_40758_length_81_cov_130.567902(349-479->1-131/99.24)
Bra001300	Heera_4lane_51_NODE_14652_length_111_cov_373.504517(94-254->1-161/100)	Heera_4lane_51_NODE_250_length_355_cov_184.864792(205-429->1-225/100)
Bra001301	Heera_4lane_51_NODE_135045_length_1587_cov_11.640202(1-780->633-1412/97.95)	Heera_4lane_51_NODE_135045_length_1587_cov_11.640202(854-1017->1414-1577/98.78)
Bra001302	Heera_4lane_51_NODE_132839_length_541_cov_41.883549(306-896->1-591/97.29)	Heera_4lane_51_NODE_18356_length_141_cov_111.460991(964-1154->191-1/100)	Heera_4lane_51_NODE_18358_length_74_cov_128.554047(883-1004->3-124/100)	Heera_4lane_51_NODE_274473_length_117_cov_23.470085(132-298->167-1/98.2)
Bra001306	Heera_4lane_51_NODE_30083_length_108_cov_565.722229(115-272->1-158/97.47)	Heera_4lane_51_NODE_30084_length_138_cov_317.855072(223-372->188-39/100)
Bra001307	Heera_4lane_51_NODE_167220_length_606_cov_11.541254(872-1245->1-374/99.73)	Heera_4lane_51_NODE_222065_length_132_cov_10.083333(442-623->182-1/100)
Bra001309	Heera_4lane_51_NODE_24042_length_518_cov_26.830116(1-246->483-238/99.19)
Bra001313	Heera_4lane_51_NODE_152432_length_813_cov_12.263223(455-1317->863-1/99.3)	Heera_4lane_51_NODE_240841_length_469_cov_18.445629(1450-1795->1-346/99.71)
Bra001316	Heera_4lane_51_NODE_137826_length_424_cov_14.997642(595-861->1-267/97.38)	Heera_4lane_51_NODE_202539_length_469_cov_10.637527(36-554->519-1/99.81)
Bra001317	Heera_4lane_51_NODE_156139_length_377_cov_32.612732(1-311->311-1/99.36)	Heera_4lane_51_NODE_170079_length_257_cov_21.404669(1156-1335->1-180/100)	Heera_4lane_51_NODE_209272_length_96_cov_53.041668(961-1086->1-126/100)	Heera_4lane_51_NODE_250885_length_222_cov_23.081081(268-539->272-1/99.63)	Heera_4lane_51_NODE_253399_length_192_cov_30.270834(760-1001->1-242/99.59)	Heera_4lane_51_NODE_278666_length_51_cov_14.078431(577-677->1-101/100)
Bra001320	Heera_4lane_51_NODE_290907_length_504_cov_86.557541(1-517->38-554/100)	Heera_4lane_51_NODE_291501_length_84_cov_45.333332(481-614->134-1/100)	Heera_4lane_51_NODE_291688_length_481_cov_113.746361(580-1110->531-1/100)	Heera_4lane_51_NODE_291720_length_637_cov_85.036110(1071-1575->1-505/100)	Heera_4lane_51_NODE_293680_length_177_cov_12.389831(574-800->227-1/95.59)
Bra001323	Heera_4lane_51_NODE_195497_length_294_cov_14.136054(1-287->287-1/98.61)
Bra001324	Heera_4lane_51_NODE_22663_length_178_cov_552.129211(25-252->228-1/96.93)	Heera_4lane_51_NODE_25431_length_81_cov_637.530884(319-449->131-1/100)	Heera_4lane_51_NODE_6740_length_156_cov_802.301270(634-839->1-206/96.12)
Bra001325	Heera_4lane_51_NODE_116253_length_997_cov_10.612839(55-972->1-918/95.86)
Bra001326	Heera_4lane_51_NODE_181713_length_321_cov_23.679129(1249-1607->368-1/95.65)	Heera_4lane_51_NODE_263252_length_132_cov_12.560606(1117-1223->182-76/99.07)	Heera_4lane_51_NODE_33659_length_771_cov_18.627756(25-836->821-1/96.83)	Heera_4lane_51_NODE_4031_length_144_cov_24.354166(1720-1904->1-185/97.3)	Heera_4lane_51_NODE_46970_length_144_cov_83.208336(1720-1904->194-10/99.46)
Bra001331	Heera_4lane_51_NODE_110701_length_469_cov_17.255863(1-446->74-519/98.88)	Heera_4lane_51_NODE_124299_length_1033_cov_12.282672(400-1209->1-810/99.88)
Bra001332	Heera_4lane_51_NODE_101250_length_196_cov_76.265305(905-1041->246-110/100)	Heera_4lane_51_NODE_146194_length_1032_cov_33.206394(1-950->133-1082/98.95)
Bra001333	Heera_4lane_51_NODE_39793_length_291_cov_21.515465(625-965->1-341/99.71)	Heera_4lane_51_NODE_46192_length_262_cov_20.664122(916-1171->312-57/96.88)
Bra001334	Heera_4lane_51_NODE_194690_length_331_cov_17.015106(2115-2495->381-1/100)	Heera_4lane_51_NODE_236261_length_493_cov_11.494929(2639-2817->1-179/100)	Heera_4lane_51_NODE_241208_length_140_cov_18.171429(2491-2680->1-190/100)
Bra001335	Heera_4lane_51_NODE_150822_length_141_cov_10.106383(787-951->191-27/100)	Heera_4lane_51_NODE_244904_length_142_cov_10.816901(131-316->7-192/95.16)
Bra001336	Heera_4lane_51_NODE_147420_length_87_cov_36.931034(460-596->1-137/99.27)	Heera_4lane_51_NODE_207308_length_360_cov_63.969444(1120-1529->1-410/99.76)	Heera_4lane_51_NODE_207703_length_422_cov_58.279621(20-491->1-472/99.58)	Heera_4lane_51_NODE_218648_length_147_cov_35.129253(724-920->197-1/100)	Heera_4lane_51_NODE_228567_length_180_cov_46.166668(886-1115->1-230/99.57)	Heera_4lane_51_NODE_233721_length_87_cov_51.781609(562-698->1-137/99.27)	Heera_4lane_51_NODE_246210_length_54_cov_92.796295(1066-1169->1-104/100)
Bra001337	Heera_4lane_51_NODE_12526_length_414_cov_21.659420(286-749->1-464/96.77)	Heera_4lane_51_NODE_220816_length_91_cov_13.439561(181-321->1-141/97.16)	Heera_4lane_51_NODE_60666_length_272_cov_31.753677(838-1005->322-155/98.21)
Bra001338	Heera_4lane_51_NODE_255966_length_466_cov_61.935623(872-1095->516-293/94.2)	Heera_4lane_51_NODE_285397_length_117_cov_192.794876(673-839->1-167/98.2)	Heera_4lane_51_NODE_289278_length_81_cov_143.703705(565-698->1-131/92.54)	Heera_4lane_51_NODE_289279_length_135_cov_107.711113(373-557->1-185/97.84)	Heera_4lane_51_NODE_290571_length_60_cov_127.183334(805-914->1-110/97.27)	Heera_4lane_51_NODE_291314_length_321_cov_106.834892(1-278->278-1/94.6)	Heera_4lane_51_NODE_291407_length_192_cov_196.765625(673-914->242-1/98.76)	Heera_4lane_51_NODE_291408_length_81_cov_154.395065(565-698->1-131/97.01)	Heera_4lane_51_NODE_291507_length_135_cov_146.111115(373-557->185-1/96.76)	Heera_4lane_51_NODE_291527_length_336_cov_75.392860(872-1095->386-163/95.98)	Heera_4lane_51_NODE_292408_length_62_cov_103.596771(287-398->1-112/98.21)
Bra001341	Heera_4lane_51_NODE_166513_length_273_cov_25.622711(1000-1322->1-323/98.45)	Heera_4lane_51_NODE_176412_length_339_cov_25.200590(319-707->1-389/98.97)	Heera_4lane_51_NODE_198400_length_360_cov_21.238890(725-1046->322-1/99.07)
Bra001342	Heera_4lane_51_NODE_115852_length_136_cov_37.404411(2412-2597->186-1/100)	Heera_4lane_51_NODE_119719_length_68_cov_221.882355(3673-3790->1-118/98.31)	Heera_4lane_51_NODE_133139_length_74_cov_51.594593(3491-3614->1-124/100)	Heera_4lane_51_NODE_139284_length_69_cov_16.855072(1264-1382->119-1/100)	Heera_4lane_51_NODE_139285_length_108_cov_17.962963(1156-1313->158-1/100)	Heera_4lane_51_NODE_143075_length_270_cov_34.403706(1666-1985->1-320/98.44)	Heera_4lane_51_NODE_144293_length_462_cov_19.251081(376-887->512-1/100)	Heera_4lane_51_NODE_167550_length_108_cov_53.787037(1048-1205->1-158/100)	Heera_4lane_51_NODE_193549_length_90_cov_85.233330(3859-3998->140-1/100)	Heera_4lane_51_NODE_199326_length_78_cov_80.461540(1447-1574->1-128/100)	Heera_4lane_51_NODE_204348_length_51_cov_52.705883(3622-3722->1-101/100)	Heera_4lane_51_NODE_211418_length_126_cov_19.722221(1540-1715->176-1/99.43)	Heera_4lane_51_NODE_211419_length_101_cov_19.009901(1333-1483->1-151/100)	Heera_4lane_51_NODE_225022_length_61_cov_42.524590(3304-3414->1-111/100)	Heera_4lane_51_NODE_252727_length_93_cov_34.247311(3076-3218->1-143/100)	Heera_4lane_51_NODE_263045_length_186_cov_12.354838(850-1085->1-236/99.58)	Heera_4lane_51_NODE_272379_length_96_cov_30.291666(2558-2703->1-146/100)	Heera_4lane_51_NODE_280143_length_285_cov_14.901754(1-326->10-335/98.47)	Heera_4lane_51_NODE_286412_length_99_cov_26.727272(277-425->1-149/100)	Heera_4lane_51_NODE_36397_length_153_cov_40.901962(2050-2252->203-1/99.51)	Heera_4lane_51_NODE_68344_length_107_cov_36.299065(3182-3338->157-1/100)
Bra001344	Heera_4lane_51_NODE_243762_length_186_cov_12.327957(1963-2198->236-1/94.49)	Heera_4lane_51_NODE_262345_length_228_cov_10.732456(2165-2442->1-278/94.96)	Heera_4lane_51_NODE_265597_length_147_cov_15.306123(2407-2603->1-197/97.46)
Bra001346	Heera_4lane_51_NODE_136709_length_266_cov_23.556391(319-495->1-177/99.44)
Bra001347	Heera_4lane_51_NODE_19309_length_100_cov_642.429993(248-397->1-150/99.33)	Heera_4lane_51_NODE_23894_length_108_cov_465.194458(76-233->158-1/98.73)
Bra001348	Heera_4lane_51_NODE_4650_length_589_cov_70.186760(1243-1626->1-384/97.4)	Heera_4lane_51_NODE_8560_length_683_cov_43.244511(1-551->183-733/99.27)	Heera_4lane_51_NODE_86412_length_435_cov_104.154022(595-1079->1-485/98.56)	Heera_4lane_51_NODE_86413_length_192_cov_60.505207(1033-1271->242-1/95.04)
Bra001350	Heera_4lane_51_NODE_148023_length_323_cov_65.068115(1597-1791->373-179/98.46)	Heera_4lane_51_NODE_151666_length_909_cov_28.170517(3-677->675-1/97.19)	Heera_4lane_51_NODE_178214_length_198_cov_36.227272(631-878->248-1/97.98)	Heera_4lane_51_NODE_190544_length_555_cov_61.776577(1036-1640->1-605/95.54)	Heera_4lane_51_NODE_228657_length_180_cov_45.222221(841-1070->230-1/97.39)
Bra001351	Heera_4lane_51_NODE_33763_length_81_cov_546.271606(61-191->1-131/98.47)
Bra001352	Heera_4lane_51_NODE_87524_length_1067_cov_14.215558(74-822->365-1113/98.26)	Heera_4lane_51_NODE_98807_length_155_cov_13.219355(802-924->205-83/97.56)
Bra001354	Heera_4lane_51_NODE_137528_length_87_cov_13.333333(415-551->1-137/100)	Heera_4lane_51_NODE_161582_length_252_cov_31.440475(826-939->302-189/100)	Heera_4lane_51_NODE_161583_length_96_cov_36.937500(715-860->1-146/100)	Heera_4lane_51_NODE_207062_length_75_cov_38.560001(340-464->1-125/100)	Heera_4lane_51_NODE_4430_length_450_cov_18.853333(1-389->389-1/99.74)	Heera_4lane_51_NODE_99306_length_63_cov_49.714287(652-764->113-1/100)	Heera_4lane_51_NODE_99307_length_144_cov_29.854166(508-701->194-1/100)
Bra001355	Heera_4lane_51_NODE_107313_length_1146_cov_29.918848(1-971->971-1/99.49)	Heera_4lane_51_NODE_12673_length_762_cov_25.039370(955-1766->812-1/100)	Heera_4lane_51_NODE_144719_length_387_cov_35.090439(2323-2759->1-437/100)	Heera_4lane_51_NODE_147916_length_162_cov_42.475307(2725-2936->1-212/100)	Heera_4lane_51_NODE_239962_length_194_cov_24.268042(2068-2311->1-244/100)	Heera_4lane_51_NODE_85728_length_254_cov_22.700787(1724-2027->1-304/100)
Bra001356	Heera_4lane_51_NODE_118586_length_276_cov_26.786232(2530-2855->326-1/99.69)	Heera_4lane_51_NODE_127137_length_104_cov_30.490385(1526-1679->1-154/100)	Heera_4lane_51_NODE_127139_length_109_cov_12.000000(1417-1575->1-159/100)	Heera_4lane_51_NODE_155453_length_98_cov_19.867348(2050-2191->1-142/100)	Heera_4lane_51_NODE_165809_length_252_cov_11.115079(1078-1379->302-1/99.01)	Heera_4lane_51_NODE_165810_length_288_cov_12.843750(790-1127->1-338/99.7)	Heera_4lane_51_NODE_222203_length_181_cov_14.292818(704-833->102-231/97.69)	Heera_4lane_51_NODE_222203_length_181_cov_14.292818(543-644->1-102/99.02)	Heera_4lane_51_NODE_242010_length_568_cov_14.801056(1-449->167-615/98)	Heera_4lane_51_NODE_246689_length_76_cov_22.078947(2874-2999->126-1/99.21)	Heera_4lane_51_NODE_82094_length_325_cov_19.181538(2220-2553->334-1/99.1)
Bra001357	Heera_4lane_51_NODE_138448_length_877_cov_15.968073(1-819->109-927/98.29)	Heera_4lane_51_NODE_143142_length_132_cov_16.803030(1450-1631->182-1/96.15)	Heera_4lane_51_NODE_43193_length_657_cov_26.073059(778-1484->707-1/98.3)	Heera_4lane_51_NODE_63676_length_971_cov_41.338825(2659-2763->458-562/95.24)	Heera_4lane_51_NODE_96272_length_468_cov_22.709402(1693-2207->4-518/94.95)
Bra001358	Heera_4lane_51_NODE_61133_length_534_cov_42.709740(59-545->487-1/100)	Heera_4lane_51_NODE_63676_length_971_cov_41.338825(499-612->1021-908/100)
Bra001359	Heera_4lane_51_NODE_14612_length_252_cov_71.353172(1388-1536->302-154/95.3)	Heera_4lane_51_NODE_16841_length_268_cov_75.238808(470-778->318-10/97.41)	Heera_4lane_51_NODE_29691_length_213_cov_110.685448(904-1166->263-1/97.34)	Heera_4lane_51_NODE_29692_length_147_cov_90.510201(782-926->53-197/93.1)	Heera_4lane_51_NODE_58007_length_506_cov_66.171936(1-519->38-556/97.11)	Heera_4lane_51_NODE_75370_length_100_cov_167.960007(1270-1419->1-150/99.33)
Bra001365	Heera_4lane_51_NODE_194599_length_247_cov_19.453442(939-1235->1-297/100)	Heera_4lane_51_NODE_216931_length_290_cov_12.441380(1-259->82-340/98.07)	Heera_4lane_51_NODE_89143_length_710_cov_20.502817(223-982->760-1/100)
Bra001366	Heera_4lane_51_NODE_134978_length_654_cov_14.227829(200-768->704-136/99.65)	Heera_4lane_51_NODE_160367_length_294_cov_15.034014(872-1202->331-1/99.7)	Heera_4lane_51_NODE_187199_length_183_cov_13.415300(1162-1266->233-129/100)
Bra001367	Heera_4lane_51_NODE_222570_length_278_cov_17.661871(5-271->59-328/87.91)
Bra001368	Heera_4lane_51_NODE_26661_length_615_cov_107.635773(1237-1901->665-1/100)	Heera_4lane_51_NODE_26662_length_459_cov_89.755989(766-1274->1-509/99.02)	Heera_4lane_51_NODE_74694_length_746_cov_96.323059(1-752->45-796/98.54)
Bra001371	Heera_4lane_51_NODE_76139_length_897_cov_42.773689(1-705->71-775/98.87)
Bra001372	Heera_4lane_51_NODE_113543_length_336_cov_87.119049(3817-4002->386-201/100)	Heera_4lane_51_NODE_113544_length_138_cov_103.724640(3671-3861->1-188/97.38)	Heera_4lane_51_NODE_126808_length_574_cov_44.611500(1867-2490->1-624/99.68)	Heera_4lane_51_NODE_128745_length_150_cov_35.206665(697-896->200-1/99.5)	Heera_4lane_51_NODE_128746_length_190_cov_43.157894(492-731->1-240/100)	Heera_4lane_51_NODE_141090_length_604_cov_23.410597(1-298->536-239/100)	Heera_4lane_51_NODE_141090_length_604_cov_23.410597(319-536->218-1/99.54)	Heera_4lane_51_NODE_147150_length_326_cov_27.242331(1124-1499->1-376/100)	Heera_4lane_51_NODE_147366_length_64_cov_117.406250(3081-3194->1-114/100)	Heera_4lane_51_NODE_150846_length_454_cov_45.722466(2627-3130->1-504/100)	Heera_4lane_51_NODE_158967_length_254_cov_34.196850(848-1151->1-304/100)	Heera_4lane_51_NODE_169855_length_167_cov_48.389221(2443-2659->1-217/100)	Heera_4lane_51_NODE_53034_length_477_cov_66.775681(3145-3674->1-527/99.25)	Heera_4lane_51_NODE_81852_length_315_cov_30.612698(1547-1911->1-365/100)
Bra001373	Heera_4lane_51_NODE_130345_length_448_cov_28.354910(1-413->416-1/96.39)	Heera_4lane_51_NODE_61655_length_726_cov_18.371901(394-1007->773-160/98.7)
Bra001374	Heera_4lane_51_NODE_110758_length_239_cov_41.246861(829-1117->1-289/98.62)	Heera_4lane_51_NODE_133161_length_171_cov_31.795322(601-821->1-221/96.38)	Heera_4lane_51_NODE_137633_length_231_cov_32.571430(1606-1886->281-1/97.51)	Heera_4lane_51_NODE_139812_length_750_cov_26.706667(89-641->553-1/98.19)	Heera_4lane_51_NODE_50686_length_558_cov_54.397850(1968-2303->273-608/97.62)	Heera_4lane_51_NODE_50686_length_558_cov_54.397850(1861-1969->1-109/98.17)	Heera_4lane_51_NODE_65585_length_455_cov_44.914288(2260-2478->1-219/97.72)	Heera_4lane_51_NODE_65585_length_455_cov_44.914288(2563-2691->220-345/95.35)	Heera_4lane_51_NODE_94626_length_388_cov_28.291237(1201-1638->438-1/96.12)	Heera_4lane_51_NODE_94627_length_93_cov_52.301075(1096-1238->1-143/97.9)
Bra001376	Heera_4lane_51_NODE_107832_length_111_cov_49.873875(1363-1523->161-1/100)	Heera_4lane_51_NODE_107833_length_381_cov_46.656166(982-1412->1-431/99.54)	Heera_4lane_51_NODE_116702_length_676_cov_28.452663(1-471->256-726/98.51)	Heera_4lane_51_NODE_119840_length_258_cov_42.674419(784-924->1-141/98.58)	Heera_4lane_51_NODE_159627_length_218_cov_22.912844(1541-1650->268-159/100)	Heera_4lane_51_NODE_92985_length_354_cov_32.562145(436-738->1-303/95.05)
Bra001377	Heera_4lane_51_NODE_75634_length_641_cov_117.507019(1-408->43-450/100)
Bra001378	Heera_4lane_51_NODE_288782_length_273_cov_11.318682(1-294->21-320/96.67)
Bra001379	Heera_4lane_51_NODE_72651_length_462_cov_75.731606(604-951->1-348/98.28)	Heera_4lane_51_NODE_76817_length_595_cov_55.542858(1-242->182-423/98.35)	Heera_4lane_51_NODE_76817_length_595_cov_55.542858(251-476->420-645/97.79)	Heera_4lane_51_NODE_76819_length_167_cov_48.514969(430-646->1-217/98.62)
Bra001386	Heera_4lane_51_NODE_93050_length_1526_cov_18.855833(1-1155->92-1246/98.96)
Bra001389	Heera_4lane_51_NODE_146998_length_263_cov_29.722433(132-260->185-313/99.22)	Heera_4lane_51_NODE_185000_length_223_cov_16.008968(1178-1450->1-273/99.63)	Heera_4lane_51_NODE_74541_length_504_cov_16.063492(670-1223->554-1/98.92)	Heera_4lane_51_NODE_74543_length_396_cov_17.691919(220-665->1-446/99.78)
Bra001390	Heera_4lane_51_NODE_290616_length_272_cov_10.904411(234-477->322-79/100)
Bra001391	Heera_4lane_51_NODE_111285_length_120_cov_97.483330(3124-3293->170-1/100)	Heera_4lane_51_NODE_111286_length_120_cov_100.550003(2992-3161->1-170/100)	Heera_4lane_51_NODE_127072_length_135_cov_115.096298(3685-3869->185-1/98.92)	Heera_4lane_51_NODE_127073_length_110_cov_133.927277(3539-3698->1-160/99.38)	Heera_4lane_51_NODE_138089_length_240_cov_106.212502(2743-3032->1-290/99.66)	Heera_4lane_51_NODE_161682_length_75_cov_124.533333(3859-3983->1-125/100)	Heera_4lane_51_NODE_180368_length_92_cov_25.380434(1442-1583->142-1/100)	Heera_4lane_51_NODE_205726_length_111_cov_25.585585(1057-1213->161-5/100)	Heera_4lane_51_NODE_206367_length_119_cov_25.478992(505-673->169-1/100)	Heera_4lane_51_NODE_214549_length_51_cov_101.843140(3952-4052->101-1/100)	Heera_4lane_51_NODE_21670_length_188_cov_88.664894(2545-2782->1-238/100)	Heera_4lane_51_NODE_238028_length_90_cov_32.266666(2053-2192->140-1/100)	Heera_4lane_51_NODE_239100_length_138_cov_35.833332(94-281->1-188/98.4)	Heera_4lane_51_NODE_24393_length_147_cov_319.857147(3256-3452->197-1/100)	Heera_4lane_51_NODE_251413_length_59_cov_41.576271(263-371->109-1/100)	Heera_4lane_51_NODE_272199_length_122_cov_18.770493(848-1019->1-172/99.42)	Heera_4lane_51_NODE_279973_length_255_cov_75.474510(2239-2477->67-305/99.16)	Heera_4lane_51_NODE_29081_length_109_cov_48.412846(2428-2586->1-159/100)	Heera_4lane_51_NODE_33671_length_391_cov_121.843987(4144-4359->441-226/100)	Heera_4lane_51_NODE_72141_length_135_cov_49.962963(658-842->185-1/99.46)
Bra001392	Heera_4lane_51_NODE_12347_length_111_cov_145.756760(1093-1253->161-1/100)	Heera_4lane_51_NODE_156755_length_424_cov_81.096695(430-903->474-1/100)	Heera_4lane_51_NODE_8030_length_348_cov_105.994255(31-428->1-398/99.75)	Heera_4lane_51_NODE_90849_length_60_cov_322.433319(958-1067->110-1/100)
Bra001393	Heera_4lane_51_NODE_67576_length_642_cov_66.961060(376-753->1-378/96.3)
Bra001396	Heera_4lane_51_NODE_136582_length_400_cov_10.385000(265-383->1-122/92.62)	Heera_4lane_51_NODE_185344_length_51_cov_50.647060(160-260->101-1/98.02)	Heera_4lane_51_NODE_69712_length_205_cov_29.995121(265-387->1-123/100)
Bra001397	Heera_4lane_51_NODE_197412_length_327_cov_12.293578(115-443->377-49/100)
Bra001398	Heera_4lane_51_NODE_266065_length_105_cov_14.885715(322-447->1-126/100)	Heera_4lane_51_NODE_277824_length_146_cov_18.746574(161-356->1-196/98.98)
Bra001399	Heera_4lane_51_NODE_191098_length_153_cov_27.777779(700-902->1-203/96.55)	Heera_4lane_51_NODE_201145_length_257_cov_35.579765(1040-1317->307-30/98.92)	Heera_4lane_51_NODE_201146_length_139_cov_40.273380(877-1065->1-189/97.35)	Heera_4lane_51_NODE_206370_length_269_cov_18.111525(1378-1497->262-143/100)	Heera_4lane_51_NODE_90328_length_682_cov_19.766863(1-508->144-651/99.41)
Bra001401	Heera_4lane_51_NODE_121955_length_144_cov_107.395836(463-656->194-1/99.48)	Heera_4lane_51_NODE_2600_length_106_cov_80.339622(718-870->4-156/98.69)	Heera_4lane_51_NODE_64794_length_423_cov_116.709221(22-494->473-1/99.58)
Bra001402	Heera_4lane_51_NODE_272745_length_416_cov_10.872596(413-875->4-466/93.52)	Heera_4lane_51_NODE_276592_length_332_cov_11.524096(399-780->382-1/99.21)
Bra001405	Heera_4lane_51_NODE_234927_length_305_cov_20.314754(1-293->293-1/100)	Heera_4lane_51_NODE_248518_length_120_cov_20.633333(244-413->170-1/100)	Heera_4lane_51_NODE_260327_length_193_cov_27.626944(780-1022->243-1/98.77)	Heera_4lane_51_NODE_260328_length_208_cov_15.668269(569-826->1-258/100)	Heera_4lane_51_NODE_273921_length_277_cov_25.310469(1003-1150->327-180/97.97)	Heera_4lane_51_NODE_284582_length_205_cov_17.302439(364-618->1-255/99.22)
Bra001407	Heera_4lane_51_NODE_140196_length_114_cov_81.403511(64-227->1-164/98.78)	Heera_4lane_51_NODE_93726_length_132_cov_62.068180(181-362->1-182/99.45)
Bra001408	Heera_4lane_51_NODE_108129_length_110_cov_21.509090(2064-2223->160-1/100)	Heera_4lane_51_NODE_150598_length_255_cov_16.474510(763-1067->1-305/98.36)	Heera_4lane_51_NODE_150599_length_98_cov_18.306122(1030-1177->148-1/99.32)	Heera_4lane_51_NODE_162841_length_171_cov_14.461988(1168-1388->221-1/100)	Heera_4lane_51_NODE_176959_length_122_cov_11.049180(2431-2602->172-1/98.26)	Heera_4lane_51_NODE_176960_length_147_cov_13.537415(2260-2456->1-197/98.48)	Heera_4lane_51_NODE_224715_length_812_cov_12.503695(1-689->174-862/99.13)	Heera_4lane_51_NODE_22735_length_236_cov_15.262712(2593-2703->1-111/97.3)	Heera_4lane_51_NODE_232087_length_98_cov_16.295918(1030-1177->148-1/95.95)	Heera_4lane_51_NODE_253959_length_189_cov_15.142858(1345-1583->1-239/98.74)	Heera_4lane_51_NODE_261852_length_102_cov_30.235294(640-791->152-1/100)	Heera_4lane_51_NODE_86801_length_384_cov_14.322917(1540-1973->1-434/98.85)
Bra001411	Heera_4lane_51_NODE_199102_length_337_cov_11.854599(1-341->341-1/99.71)
Bra001414	Heera_4lane_51_NODE_133112_length_359_cov_22.376045(794-942->1-149/100)	Heera_4lane_51_NODE_14195_length_726_cov_23.702478(1-632->632-1/100)	Heera_4lane_51_NODE_249396_length_190_cov_20.710526(604-843->240-1/100)
Bra001415	Heera_4lane_51_NODE_1964_length_119_cov_1018.016785(730-898->169-1/100)	Heera_4lane_51_NODE_21503_length_80_cov_305.000000(551-680->1-130/100)	Heera_4lane_51_NODE_39163_length_72_cov_736.652771(652-773->1-122/98.36)	Heera_4lane_51_NODE_90755_length_90_cov_292.955566(548-687->1-140/96.43)
Bra001416	Heera_4lane_51_NODE_101107_length_271_cov_41.040592(1260-1580->1-321/99.07)	Heera_4lane_51_NODE_101108_length_129_cov_60.806202(1534-1712->179-1/98.32)	Heera_4lane_51_NODE_206483_length_114_cov_33.842106(1090-1253->1-164/99.39)	Heera_4lane_51_NODE_208669_length_230_cov_30.391304(1684-1834->1-151/100)	Heera_4lane_51_NODE_270607_length_115_cov_14.565217(574-738->1-165/98.18)	Heera_4lane_51_NODE_67479_length_339_cov_24.510324(220-608->1-389/99.23)	Heera_4lane_51_NODE_91017_length_390_cov_30.935898(691-1130->440-1/97.27)
Bra001418	Heera_4lane_51_NODE_121147_length_114_cov_116.517548(367-530->1-164/100)	Heera_4lane_51_NODE_180290_length_96_cov_166.281250(271-416->1-146/99.32)	Heera_4lane_51_NODE_35016_length_304_cov_99.812500(1-167->167-1/99.4)	Heera_4lane_51_NODE_60124_length_51_cov_216.784317(127-227->101-1/100)	Heera_4lane_51_NODE_80174_length_231_cov_118.298698(499-621->281-159/100)
Bra001420	Heera_4lane_51_NODE_176362_length_688_cov_57.845932(1-459->115-573/99.78)
Bra001421	Heera_4lane_51_NODE_202317_length_213_cov_65.286385(1-208->208-1/100)	Heera_4lane_51_NODE_3571_length_650_cov_109.558464(163-738->700-125/98.61)
Bra001422	Heera_4lane_51_NODE_115839_length_81_cov_54.617283(457-587->131-1/96.95)	Heera_4lane_51_NODE_115840_length_150_cov_51.926666(280-479->1-200/92.5)	Heera_4lane_51_NODE_250555_length_81_cov_40.197533(457-587->1-131/100)	Heera_4lane_51_NODE_254500_length_150_cov_52.660000(280-479->1-200/100)	Heera_4lane_51_NODE_265091_length_372_cov_37.626343(1-317->106-422/99.05)	Heera_4lane_51_NODE_518_length_606_cov_45.887791(568-1002->656-219/98.4)
Bra001423	Heera_4lane_51_NODE_114449_length_105_cov_28.990477(490-644->1-155/100)	Heera_4lane_51_NODE_125091_length_137_cov_73.408760(674-860->1-187/98.93)	Heera_4lane_51_NODE_188583_length_105_cov_56.980953(1420-1574->155-1/97.42)	Heera_4lane_51_NODE_189515_length_87_cov_42.908047(835-971->137-1/100)	Heera_4lane_51_NODE_198191_length_114_cov_41.280701(835-998->164-1/98.17)	Heera_4lane_51_NODE_98220_length_355_cov_44.678875(116-519->404-1/99.26)	Heera_4lane_51_NODE_98800_length_381_cov_51.666668(1018-1448->1-431/99.07)
Bra001425	Heera_4lane_51_NODE_38092_length_488_cov_40.155739(911-1281->1-371/98.38)	Heera_4lane_51_NODE_52971_length_714_cov_31.934174(197-960->1-764/98.43)	Heera_4lane_51_NODE_77280_length_245_cov_42.893879(1-245->51-295/99.59)
Bra001426	Heera_4lane_51_NODE_121663_length_75_cov_23.813334(1003-1118->125-10/100)	Heera_4lane_51_NODE_121664_length_156_cov_21.128204(823-1028->1-206/100)	Heera_4lane_51_NODE_154520_length_138_cov_30.717392(667-854->1-188/100)	Heera_4lane_51_NODE_228050_length_246_cov_21.528456(1942-2237->296-1/99.32)	Heera_4lane_51_NODE_228763_length_60_cov_14.666667(1081-1190->110-1/100)	Heera_4lane_51_NODE_231017_length_497_cov_19.832998(63-609->1-547/99.63)	Heera_4lane_51_NODE_246117_length_113_cov_28.362831(1205-1367->1-163/100)	Heera_4lane_51_NODE_246118_length_122_cov_28.918034(1324-1495->172-1/100)	Heera_4lane_51_NODE_30652_length_104_cov_16.759615(2223-2376->1-154/100)	Heera_4lane_51_NODE_30653_length_183_cov_34.366119(2335-2567->233-1/100)	Heera_4lane_51_NODE_36411_length_226_cov_27.765488(2832-3107->276-1/99.64)	Heera_4lane_51_NODE_41751_length_124_cov_58.524193(3226-3339->1-114/98.25)	Heera_4lane_51_NODE_71485_length_60_cov_169.616669(598-707->1-110/100)	Heera_4lane_51_NODE_87655_length_264_cov_39.363636(2528-2841->1-314/100)	Heera_4lane_51_NODE_93003_length_144_cov_61.006943(3072-3265->1-194/99.48)
Bra001428	Heera_4lane_51_NODE_64903_length_63_cov_423.634918(457-569->113-1/100)	Heera_4lane_51_NODE_64904_length_139_cov_495.798553(318-506->189-1/98.41)	Heera_4lane_51_NODE_66419_length_626_cov_28.335463(100-569->676-207/92.55)
Bra001429	Heera_4lane_51_NODE_146381_length_90_cov_46.844444(829-968->1-140/98.57)	Heera_4lane_51_NODE_146382_length_129_cov_50.147285(946-1124->179-1/100)	Heera_4lane_51_NODE_175544_length_81_cov_43.432098(382-512->1-131/99.24)	Heera_4lane_51_NODE_38123_length_257_cov_28.295719(557-863->1-307/97.39)	Heera_4lane_51_NODE_94989_length_321_cov_35.355141(213-329->255-371/99.15)
Bra001430	Heera_4lane_51_NODE_145609_length_539_cov_11.821893(1-437->442-6/97.48)	Heera_4lane_51_NODE_192631_length_522_cov_13.486590(498-1069->572-1/98.08)	Heera_4lane_51_NODE_204656_length_190_cov_12.268421(1360-1590->238-5/93.59)	Heera_4lane_51_NODE_204656_length_190_cov_12.268421(1550-1761->240-29/94.34)	Heera_4lane_51_NODE_204656_length_190_cov_12.268421(1774-1903->223-94/86.92)	Heera_4lane_51_NODE_97107_length_246_cov_17.772358(1830-1974->296-152/97.24)
Bra001431	Heera_4lane_51_NODE_125907_length_426_cov_15.640845(2836-3311->1-476/100)	Heera_4lane_51_NODE_171281_length_420_cov_12.497619(1538-2007->1-470/100)	Heera_4lane_51_NODE_199233_length_114_cov_14.666667(2494-2657->164-1/100)	Heera_4lane_51_NODE_199234_length_518_cov_13.735521(1959-2526->1-568/100)	Heera_4lane_51_NODE_226692_length_375_cov_15.288000(3289-3713->425-1/100)	Heera_4lane_51_NODE_266140_length_83_cov_19.722891(2636-2768->1-133/100)	Heera_4lane_51_NODE_287124_length_117_cov_33.666668(2719-2885->167-1/100)	Heera_4lane_51_NODE_98856_length_705_cov_25.720568(3691-4025->755-421/99.7)
Bra001435	Heera_4lane_51_NODE_141845_length_165_cov_69.412125(1285-1499->1-215/100)	Heera_4lane_51_NODE_163058_length_362_cov_56.430939(794-1007->199-412/99.07)	Heera_4lane_51_NODE_163058_length_362_cov_56.430939(626-796->1-171/98.25)	Heera_4lane_51_NODE_221338_length_176_cov_42.886364(980-1208->226-1/98.25)	Heera_4lane_51_NODE_241679_length_281_cov_19.202847(2-197->196-1/97.45)	Heera_4lane_51_NODE_5376_length_215_cov_28.455814(1610-1743->265-132/99.25)	Heera_4lane_51_NODE_73209_length_426_cov_49.079811(190-665->476-1/99.37)
Bra001437	Heera_4lane_51_NODE_177291_length_429_cov_24.545454(7-485->1-479/99.16)	Heera_4lane_51_NODE_40099_length_232_cov_40.077587(436-717->282-1/100)	Heera_4lane_51_NODE_58922_length_115_cov_30.704348(699-863->1-165/100)	Heera_4lane_51_NODE_58923_length_444_cov_27.632883(820-922->494-392/100)
Bra001438	Heera_4lane_51_NODE_123484_length_1386_cov_10.140693(1-1083->1247-165/99.08)
Bra001441	Heera_4lane_51_NODE_237485_length_272_cov_10.444853(77-246->244-75/94.12)
Bra001443	Heera_4lane_51_NODE_179264_length_216_cov_13.189815(730-995->266-1/95.86)	Heera_4lane_51_NODE_192013_length_434_cov_11.820276(1-195->290-484/99.49)	Heera_4lane_51_NODE_192014_length_81_cov_12.370370(190-320->131-1/100)	Heera_4lane_51_NODE_49738_length_117_cov_10.991453(556-722->1-167/97.01)
Bra001444	Heera_4lane_51_NODE_143649_length_99_cov_159.252518(241-389->1-149/100)
Bra001447	Heera_4lane_51_NODE_25653_length_996_cov_72.923698(1-903->1004-102/99.78)
Bra001448	Heera_4lane_51_NODE_79949_length_127_cov_19.346457(84-260->1-177/98.87)	Heera_4lane_51_NODE_79950_length_138_cov_20.224638(214-401->188-1/100)	Heera_4lane_51_NODE_89331_length_253_cov_20.075098(370-564->1-195/98.97)
Bra001449	Heera_4lane_51_NODE_5295_length_1069_cov_124.566887(189-798->219-828/100)	Heera_4lane_51_NODE_5295_length_1069_cov_124.566887(1-171->31-201/100)
Bra001450	Heera_4lane_51_NODE_32588_length_216_cov_293.680542(216-481->1-266/96.62)	Heera_4lane_51_NODE_32589_length_213_cov_141.488266(432-570->263-125/97.84)	Heera_4lane_51_NODE_52162_length_209_cov_220.550232(94-265->172-1/99.42)
Bra001451	Heera_4lane_51_NODE_183004_length_339_cov_66.383484(1-287->103-389/99.3)	Heera_4lane_51_NODE_268235_length_147_cov_57.333332(253-449->1-197/98.48)	Heera_4lane_51_NODE_71124_length_584_cov_61.496574(803-1046->391-634/97.54)	Heera_4lane_51_NODE_71124_length_584_cov_61.496574(548-733->136-321/100)	Heera_4lane_51_NODE_71124_length_584_cov_61.496574(410-524->1-115/100)	Heera_4lane_51_NODE_71125_length_216_cov_49.203705(1028-1155->266-139/98.44)
Bra001455	Heera_4lane_51_NODE_120678_length_937_cov_20.230522(1-633->108-740/100)
Bra001457	Heera_4lane_51_NODE_102302_length_966_cov_287.597321(703-1718->1-1016/95.96)	Heera_4lane_51_NODE_214125_length_579_cov_269.233154(214-449->394-629/96.61)	Heera_4lane_51_NODE_214125_length_579_cov_269.233154(29-215->17-203/99.47)	Heera_4lane_51_NODE_242656_length_300_cov_270.186676(400-749->350-1/98)
Bra001459	Heera_4lane_51_NODE_144779_length_261_cov_13.984674(337-615->1-279/99.28)
Bra001460	Heera_4lane_51_NODE_171223_length_119_cov_136.546219(575-743->1-169/98.82)	Heera_4lane_51_NODE_76282_length_562_cov_146.775803(1-542->542-1/99.26)	Heera_4lane_51_NODE_98698_length_333_cov_157.324326(697-1076->4-383/98.68)
Bra001461	Heera_4lane_51_NODE_19426_length_971_cov_60.648815(1-478->1012-535/97.7)
Bra001462	Heera_4lane_51_NODE_102268_length_105_cov_21.009523(949-1103->155-1/96.77)	Heera_4lane_51_NODE_241714_length_105_cov_15.704762(949-1103->155-1/100)	Heera_4lane_51_NODE_24654_length_856_cov_21.594625(82-987->906-1/99.56)	Heera_4lane_51_NODE_33308_length_914_cov_59.307442(1077-1887->1-811/99.63)
Bra001463	Heera_4lane_51_NODE_205743_length_606_cov_22.996700(1-581->581-1/97.42)	Heera_4lane_51_NODE_212792_length_51_cov_10.529411(541-641->1-101/97.03)
Bra001466	Heera_4lane_51_NODE_145862_length_296_cov_18.219595(341-686->346-1/96.24)	Heera_4lane_51_NODE_64585_length_332_cov_27.448795(1-340->340-1/97.94)	Heera_4lane_51_NODE_76264_length_502_cov_31.388447(705-1256->1-552/99.46)
Bra001467	Heera_4lane_51_NODE_118839_length_543_cov_95.036835(49-641->593-1/98.65)	Heera_4lane_51_NODE_80079_length_294_cov_143.289108(592-935->1-344/96.51)	Heera_4lane_51_NODE_80080_length_219_cov_118.305939(892-1050->269-111/98.11)
Bra001468	Heera_4lane_51_NODE_199247_length_159_cov_29.515724(529-737->209-1/98.56)	Heera_4lane_51_NODE_66329_length_300_cov_18.733334(118-467->1-350/98.57)
Bra001470	Heera_4lane_51_NODE_130415_length_147_cov_246.591843(1189-1385->1-197/98.98)	Heera_4lane_51_NODE_21473_length_432_cov_315.344910(739-1220->482-1/100)	Heera_4lane_51_NODE_93101_length_761_cov_184.590012(1-764->48-811/98.3)
Bra001471	Heera_4lane_51_NODE_158113_length_51_cov_84.333336(763-863->1-101/100)	Heera_4lane_51_NODE_164296_length_286_cov_92.650352(387-722->1-336/96.43)	Heera_4lane_51_NODE_171517_length_468_cov_45.260685(1-422->97-518/97.87)	Heera_4lane_51_NODE_76688_length_78_cov_74.589745(683-810->1-128/97.66)
Bra001473	Heera_4lane_51_NODE_219901_length_514_cov_25.772373(1-381->59-439/98.69)
Bra001474	Heera_4lane_51_NODE_116771_length_699_cov_17.879827(553-1293->749-9/97.3)	Heera_4lane_51_NODE_213892_length_153_cov_16.045752(340-542->203-1/97.54)	Heera_4lane_51_NODE_60927_length_374_cov_40.510696(1152-1286->1-135/97.78)	Heera_4lane_51_NODE_95959_length_266_cov_22.981203(68-383->316-1/96.2)
Bra001477	Heera_4lane_51_NODE_160559_length_878_cov_55.019363(1-794->135-928/99.24)	Heera_4lane_51_NODE_228277_length_116_cov_74.474136(770-935->1-166/99.4)
Bra001481	Heera_4lane_51_NODE_206794_length_645_cov_15.238760(4087-4781->695-1/98.13)	Heera_4lane_51_NODE_81587_length_388_cov_13.409794(2470-2904->1-435/94.48)
Bra001482	Heera_4lane_51_NODE_131081_length_286_cov_10.968532(1-284->53-336/98.94)	Heera_4lane_51_NODE_131082_length_144_cov_12.687500(245-437->194-2/96.89)	Heera_4lane_51_NODE_136152_length_441_cov_23.879818(658-1148->1-491/97.35)	Heera_4lane_51_NODE_212687_length_248_cov_31.500000(1630-1752->298-176/100)	Heera_4lane_51_NODE_234958_length_260_cov_17.226923(385-688->7-310/97.7)	Heera_4lane_51_NODE_82702_length_206_cov_43.878639(1184-1439->1-256/99.22)	Heera_4lane_51_NODE_82703_length_231_cov_45.242424(1393-1673->281-1/100)
Bra001484	Heera_4lane_51_NODE_151168_length_68_cov_42.882355(419-525->1-107/100)	Heera_4lane_51_NODE_38932_length_370_cov_22.367567(676-930->1-255/100)	Heera_4lane_51_NODE_79415_length_1069_cov_10.420019(1-468->652-1119/100)	Heera_4lane_51_NODE_97707_length_133_cov_12.909775(542-669->128-1/100)
Bra001486	Heera_4lane_51_NODE_159669_length_440_cov_26.747726(1-387->101-490/95.9)	Heera_4lane_51_NODE_159670_length_401_cov_28.311720(338-788->1-451/96.45)	Heera_4lane_51_NODE_89937_length_268_cov_36.354477(739-1056->1-318/97.8)	Heera_4lane_51_NODE_89938_length_292_cov_29.743151(1012-1194->342-160/98.36)
Bra001487	Heera_4lane_51_NODE_181731_length_102_cov_32.470589(1726-1877->1-152/100)	Heera_4lane_51_NODE_239560_length_66_cov_16.166666(1135-1250->1-116/99.14)	Heera_4lane_51_NODE_2534_length_1427_cov_17.355991(1-1178->1178-1/96.86)	Heera_4lane_51_NODE_45796_length_102_cov_42.794117(1726-1877->152-1/97.37)	Heera_4lane_51_NODE_67299_length_234_cov_24.384615(1444-1727->284-1/97.54)	Heera_4lane_51_NODE_78286_length_180_cov_15.466666(1201-1430->1-230/99.57)
Bra001488	Heera_4lane_51_NODE_111775_length_281_cov_18.014235(3665-3995->331-1/95.17)	Heera_4lane_51_NODE_151702_length_81_cov_49.000000(4201-4331->1-131/96.95)	Heera_4lane_51_NODE_153914_length_248_cov_14.572580(4282-4478->1-197/94.42)	Heera_4lane_51_NODE_211343_length_243_cov_21.711935(3958-4250->1-293/95.9)	Heera_4lane_51_NODE_230986_length_171_cov_12.760234(3166-3386->1-221/98.19)	Heera_4lane_51_NODE_237469_length_102_cov_13.676471(2113-2264->152-1/98.68)	Heera_4lane_51_NODE_266665_length_171_cov_12.789474(3166-3386->1-221/96.83)
Bra001489	Heera_4lane_51_NODE_7386_length_931_cov_79.300751(1-573->879-307/99.3)
Bra001490	Heera_4lane_51_NODE_254813_length_243_cov_13.098765(3916-4208->1-293/98.29)	Heera_4lane_51_NODE_276993_length_110_cov_10.863636(4240-4394->1-155/100)	Heera_4lane_51_NODE_71428_length_174_cov_11.235632(2035-2258->1-224/95.98)	Heera_4lane_51_NODE_81825_length_281_cov_10.259787(3623-3953->331-1/96.98)
Bra001492	Heera_4lane_51_NODE_146602_length_355_cov_23.402817(750-1148->4-402/97.24)	Heera_4lane_51_NODE_150141_length_390_cov_11.712820(87-476->51-440/98.72)	Heera_4lane_51_NODE_185421_length_295_cov_16.552542(448-792->1-345/97.1)
Bra001496	Heera_4lane_51_NODE_106286_length_301_cov_48.973423(239-486->104-351/100)	Heera_4lane_51_NODE_106287_length_74_cov_25.905405(485-608->124-1/100)	Heera_4lane_51_NODE_124900_length_151_cov_35.072849(973-1173->1-201/100)	Heera_4lane_51_NODE_145756_length_387_cov_36.844963(565-1001->1-437/100)	Heera_4lane_51_NODE_155272_length_153_cov_35.745098(1141-1343->203-1/100)
Bra001497	Heera_4lane_51_NODE_94377_length_340_cov_19.967648(1-385->385-1/98.18)
Bra001498	Heera_4lane_51_NODE_44464_length_842_cov_45.984562(855-1206->795-444/93.18)
Bra001499	Heera_4lane_51_NODE_108817_length_231_cov_30.900433(742-1022->1-281/100)	Heera_4lane_51_NODE_108818_length_288_cov_34.510418(973-1310->338-1/97.04)	Heera_4lane_51_NODE_195347_length_93_cov_38.451614(643-785->1-143/99.3)	Heera_4lane_51_NODE_202230_length_368_cov_15.521739(36-167->130-1/97.73)	Heera_4lane_51_NODE_213303_length_119_cov_48.100842(150-318->1-169/91.72)	Heera_4lane_51_NODE_213906_length_622_cov_11.705788(100-538->222-660/86.43)	Heera_4lane_51_NODE_231254_length_333_cov_34.537537(298-671->10-383/98.66)	Heera_4lane_51_NODE_248660_length_119_cov_31.176470(150-318->169-1/97.04)
Bra001500	Heera_4lane_51_NODE_103632_length_252_cov_50.055557(3086-3387->1-302/100)	Heera_4lane_51_NODE_133733_length_381_cov_49.742783(4225-4655->1-431/100)	Heera_4lane_51_NODE_1422_length_485_cov_42.488659(1972-2506->1-535/100)	Heera_4lane_51_NODE_150668_length_111_cov_59.603603(1744-1904->1-161/100)	Heera_4lane_51_NODE_151527_length_115_cov_19.982609(1020-1184->165-1/100)	Heera_4lane_51_NODE_157005_length_117_cov_25.717949(1855-2021->167-1/100)	Heera_4lane_51_NODE_161423_length_108_cov_38.935184(4621-4778->158-1/100)	Heera_4lane_51_NODE_163793_length_183_cov_34.005463(109-341->233-1/100)	Heera_4lane_51_NODE_181006_length_84_cov_55.392857(4888-5010->1-123/100)	Heera_4lane_51_NODE_181007_length_201_cov_47.736317(4978-5222->1-251/97.61)	Heera_4lane_51_NODE_186646_length_256_cov_41.210938(2830-3135->1-306/100)	Heera_4lane_51_NODE_197518_length_247_cov_33.991901(2457-2753->1-297/100)	Heera_4lane_51_NODE_199749_length_146_cov_23.383562(1598-1793->1-196/100)	Heera_4lane_51_NODE_209353_length_118_cov_34.152542(4759-4926->168-1/100)	Heera_4lane_51_NODE_211170_length_126_cov_25.738094(835-1010->1-176/100)	Heera_4lane_51_NODE_212905_length_125_cov_63.832001(4070-4244->175-1/100)	Heera_4lane_51_NODE_223153_length_189_cov_26.460318(1219-1457->239-1/100)	Heera_4lane_51_NODE_243113_length_105_cov_15.990477(1435-1589->155-1/100)	Heera_4lane_51_NODE_25319_length_701_cov_34.577747(3338-4088->1-751/100)	Heera_4lane_51_NODE_39153_length_543_cov_26.738489(292-884->1-593/99.49)	Heera_4lane_51_NODE_68755_length_126_cov_74.126984(2704-2879->176-1/100)	Heera_4lane_51_NODE_78937_length_189_cov_61.148148(5227-5421->1-195/100)
Bra001501	Heera_4lane_51_NODE_112876_length_504_cov_47.625000(187-740->1-554/97.65)	Heera_4lane_51_NODE_152420_length_215_cov_55.883720(115-233->119-1/100)	Heera_4lane_51_NODE_49624_length_84_cov_98.035713(1003-1136->134-1/99.25)	Heera_4lane_51_NODE_60425_length_676_cov_84.210060(1102-1356->726-472/100)	Heera_4lane_51_NODE_92890_length_207_cov_60.285023(703-959->1-257/99.61)
Bra001502	Heera_4lane_51_NODE_110783_length_1310_cov_16.399237(1-1329->20-1351/99.7)	Heera_4lane_51_NODE_66865_length_1307_cov_10.600612(1-861->31-899/88.95)	Heera_4lane_51_NODE_66865_length_1307_cov_10.600612(895-1320->897-1313/89.2)
Bra001505	Heera_4lane_51_NODE_12091_length_336_cov_37.229168(424-809->1-386/100)	Heera_4lane_51_NODE_144111_length_57_cov_94.578949(760-866->1-107/100)	Heera_4lane_51_NODE_205804_length_192_cov_47.442707(190-431->1-242/100)	Heera_4lane_51_NODE_54167_length_271_cov_88.446495(1-197->125-321/100)
Bra001506	Heera_4lane_51_NODE_108514_length_302_cov_81.854301(1171-1522->352-1/100)	Heera_4lane_51_NODE_111690_length_515_cov_53.413593(1-383->183-565/96.87)	Heera_4lane_51_NODE_136944_length_99_cov_119.565659(1507-1655->1-149/100)	Heera_4lane_51_NODE_136945_length_345_cov_75.623192(1639-1920->395-114/100)	Heera_4lane_51_NODE_52078_length_807_cov_63.354401(344-1200->1-857/98.37)
Bra001507	Heera_4lane_51_NODE_124520_length_2095_cov_68.466827(1-1773->2008-236/98.31)
Bra001508	Heera_4lane_51_NODE_159303_length_296_cov_16.020269(1-252->23-274/100)
Bra001510	Heera_4lane_51_NODE_112218_length_359_cov_17.409472(2578-2986->409-1/100)	Heera_4lane_51_NODE_130954_length_237_cov_28.818565(3139-3425->287-1/100)	Heera_4lane_51_NODE_154864_length_234_cov_51.551281(3388-3671->284-1/100)	Heera_4lane_51_NODE_157604_length_112_cov_15.133928(1838-1999->162-1/95.68)	Heera_4lane_51_NODE_168108_length_112_cov_23.598215(1838-1999->1-162/100)	Heera_4lane_51_NODE_169905_length_372_cov_15.336021(195-551->357-1/100)	Heera_4lane_51_NODE_174921_length_206_cov_14.271845(724-979->1-256/100)	Heera_4lane_51_NODE_196779_length_225_cov_16.328888(1969-2243->275-1/99.64)	Heera_4lane_51_NODE_246053_length_201_cov_17.263681(511-761->251-1/100)	Heera_4lane_51_NODE_72410_length_359_cov_31.281338(3937-4065->1-129/100)	Heera_4lane_51_NODE_74478_length_277_cov_13.913358(1507-1833->327-1/100)	Heera_4lane_51_NODE_74479_length_229_cov_10.882096(1143-1421->1-279/100)	Heera_4lane_51_NODE_74481_length_100_cov_18.709999(1378-1527->1-150/100)	Heera_4lane_51_NODE_83726_length_54_cov_35.074074(1784-1887->104-1/100)	Heera_4lane_51_NODE_91729_length_81_cov_45.296295(2488-2618->131-1/100)	Heera_4lane_51_NODE_91730_length_273_cov_23.816851(2200-2522->1-323/100)	Heera_4lane_51_NODE_92298_length_306_cov_45.584969(3625-3980->1-356/99.16)
Bra001516	Heera_4lane_51_NODE_119738_length_211_cov_10.393365(18-278->261-1/98.85)	Heera_4lane_51_NODE_227979_length_117_cov_22.230770(229-395->1-167/100)	Heera_4lane_51_NODE_227980_length_132_cov_14.590909(349-486->182-45/100)
Bra001518	Heera_4lane_51_NODE_121204_length_107_cov_28.046728(1136-1292->1-157/99.36)	Heera_4lane_51_NODE_121205_length_148_cov_53.331081(1297-1494->198-1/100)	Heera_4lane_51_NODE_122751_length_66_cov_32.242424(916-1031->116-1/100)	Heera_4lane_51_NODE_16449_length_351_cov_64.481483(238-573->1-336/98.51)	Heera_4lane_51_NODE_172646_length_90_cov_54.933334(1018-1157->1-140/100)	Heera_4lane_51_NODE_37624_length_243_cov_67.576134(1705-1997->1-293/100)
Bra001520	Heera_4lane_51_NODE_263548_length_209_cov_10.425838(269-524->1-256/98.83)	Heera_4lane_51_NODE_275422_length_131_cov_10.572519(1160-1340->181-1/100)	Heera_4lane_51_NODE_50661_length_667_cov_13.830585(484-1200->717-1/98.88)	Heera_4lane_51_NODE_87211_length_639_cov_15.621284(1318-1789->1-472/98.09)
Bra001521	Heera_4lane_51_NODE_11585_length_150_cov_18.746666(589-788->1-200/99.5)	Heera_4lane_51_NODE_11586_length_1232_cov_27.751623(745-1926->1-1182/97.88)	Heera_4lane_51_NODE_162547_length_403_cov_12.327543(109-392->170-453/98.94)
Bra001524	Heera_4lane_51_NODE_110931_length_240_cov_81.170830(1153-1442->1-290/99.66)	Heera_4lane_51_NODE_115199_length_594_cov_40.343433(1-569->76-644/98.24)	Heera_4lane_51_NODE_115200_length_351_cov_31.487179(559-959->401-1/97.51)	Heera_4lane_51_NODE_117990_length_309_cov_40.592232(1393-1719->1-327/100)	Heera_4lane_51_NODE_157945_length_99_cov_47.181820(1057-1202->4-149/100)	Heera_4lane_51_NODE_220242_length_105_cov_36.790478(946-1100->155-1/98.71)
Bra001525	Heera_4lane_51_NODE_110926_length_91_cov_77.010986(967-1107->1-141/100)	Heera_4lane_51_NODE_125969_length_195_cov_93.015381(1684-1928->1-245/100)	Heera_4lane_51_NODE_128875_length_129_cov_103.108528(103-281->179-1/97.77)	Heera_4lane_51_NODE_145894_length_148_cov_77.243240(598-795->1-198/99.49)	Heera_4lane_51_NODE_148227_length_111_cov_33.900902(967-1127->1-161/96.89)	Heera_4lane_51_NODE_148244_length_184_cov_119.021736(1281-1514->1-234/98.72)	Heera_4lane_51_NODE_149003_length_59_cov_61.016949(1222-1330->109-1/100)	Heera_4lane_51_NODE_164764_length_53_cov_118.433960(1592-1694->1-103/100)	Heera_4lane_51_NODE_169464_length_110_cov_57.818180(845-1004->1-160/99.38)	Heera_4lane_51_NODE_170222_length_72_cov_127.597221(763-884->1-122/100)	Heera_4lane_51_NODE_18670_length_175_cov_77.748573(2011-2235->1-225/100)	Heera_4lane_51_NODE_18671_length_148_cov_172.493240(2227-2418->198-7/100)	Heera_4lane_51_NODE_19388_length_237_cov_78.109703(361-647->287-1/99.3)	Heera_4lane_51_NODE_26814_length_62_cov_55.193550(1219-1330->112-1/98.21)	Heera_4lane_51_NODE_57713_length_483_cov_62.287785(2227-2418->533-339/88.06)	Heera_4lane_51_NODE_69833_length_104_cov_70.644234(1109-1262->1-154/99.35)	Heera_4lane_51_NODE_9106_length_97_cov_215.587631(1908-2054->147-1/100)	Heera_4lane_51_NODE_92067_length_88_cov_119.818184(1503-1640->138-1/100)
Bra001526	Heera_4lane_51_NODE_79636_length_279_cov_70.799286(94-422->1-329/96.96)
Bra001530	Heera_4lane_51_NODE_14705_length_1360_cov_88.813232(9-1220->199-1410/97.28)
Bra001531	Heera_4lane_51_NODE_116034_length_208_cov_24.206730(280-501->37-258/99.55)	Heera_4lane_51_NODE_180421_length_204_cov_75.083336(874-1127->1-254/99.61)	Heera_4lane_51_NODE_22011_length_443_cov_63.295712(1099-1401->1-303/98.68)
Bra001533	Heera_4lane_51_NODE_114840_length_833_cov_23.343338(2414-3090->883-207/100)	Heera_4lane_51_NODE_114840_length_833_cov_23.343338(1153-1380->803-570/88.89)	Heera_4lane_51_NODE_186099_length_867_cov_24.119953(1510-1980->1-471/99.79)	Heera_4lane_51_NODE_186099_length_867_cov_24.119953(2026-2426->517-917/100)	Heera_4lane_51_NODE_186099_length_867_cov_24.119953(109-462->1-354/93.5)	Heera_4lane_51_NODE_194558_length_496_cov_10.163306(684-1043->1-360/100)	Heera_4lane_51_NODE_194558_length_496_cov_10.163306(668-787->225-344/87.5)	Heera_4lane_51_NODE_233894_length_72_cov_14.916667(1044-1165->1-122/100)	Heera_4lane_51_NODE_63451_length_382_cov_22.984293(1116-1547->1-432/99.77)	Heera_4lane_51_NODE_63451_length_382_cov_22.984293(2494-2727->38-265/88.46)	Heera_4lane_51_NODE_63451_length_382_cov_22.984293(9-146->295-432/94.93)
Bra001534	Heera_4lane_51_NODE_130011_length_480_cov_18.283333(1-239->292-530/100)	Heera_4lane_51_NODE_99036_length_142_cov_39.823944(193-384->1-192/100)
Bra001535	Heera_4lane_51_NODE_106340_length_1097_cov_37.239746(344-870->457-983/99.62)	Heera_4lane_51_NODE_106340_length_1097_cov_37.239746(1-344->42-385/99.13)
Bra001536	Heera_4lane_51_NODE_109056_length_1173_cov_18.478260(1-1086->1221-136/99.08)
Bra001537	Heera_4lane_51_NODE_111278_length_1355_cov_14.974170(2019-3423->1405-1/100)	Heera_4lane_51_NODE_198159_length_944_cov_11.278602(1359-1677->83-398/92.16)	Heera_4lane_51_NODE_93400_length_700_cov_22.727142(2742-2856->45-159/93.91)
Bra001538	Heera_4lane_51_NODE_2358_length_264_cov_57.704544(508-672->1-165/96.97)	Heera_4lane_51_NODE_53681_length_399_cov_60.701756(87-536->3-449/96.89)
Bra001539	Heera_4lane_51_NODE_155532_length_328_cov_96.646339(1-188->191-378/98.94)	Heera_4lane_51_NODE_21530_length_335_cov_85.486565(215-596->1-385/97.4)	Heera_4lane_51_NODE_21531_length_433_cov_77.900696(571-701->483-353/98.47)	Heera_4lane_51_NODE_65087_length_63_cov_98.047623(139-251->1-113/100)
Bra001541	Heera_4lane_51_NODE_33527_length_270_cov_211.133331(656-972->4-320/95.27)	Heera_4lane_51_NODE_3501_length_331_cov_144.782471(316-696->1-381/96.85)	Heera_4lane_51_NODE_44963_length_444_cov_70.238739(1-350->142-491/99.71)
Bra001542	Heera_4lane_51_NODE_163716_length_382_cov_41.842934(1399-1830->432-1/97.92)	Heera_4lane_51_NODE_184182_length_219_cov_40.799088(1135-1403->269-1/99.63)	Heera_4lane_51_NODE_184183_length_90_cov_20.122223(982-1121->1-140/98.57)	Heera_4lane_51_NODE_270095_length_210_cov_23.314285(526-785->1-260/97.31)	Heera_4lane_51_NODE_279636_length_171_cov_11.298245(787-1007->1-221/99.1)	Heera_4lane_51_NODE_8240_length_716_cov_80.000000(1789-2304->1-516/97.29)	Heera_4lane_51_NODE_95310_length_387_cov_63.904392(100-536->437-1/98.63)
Bra001545	Heera_4lane_51_NODE_133519_length_269_cov_12.921933(5155-5304->319-170/98.67)	Heera_4lane_51_NODE_214150_length_357_cov_14.680673(4558-4964->407-1/98.53)	Heera_4lane_51_NODE_232263_length_237_cov_14.413502(4915-5201->287-1/98.61)	Heera_4lane_51_NODE_233103_length_432_cov_14.145833(4105-4586->482-1/98.13)	Heera_4lane_51_NODE_250093_length_177_cov_10.305085(3860-4082->5-227/97.76)	Heera_4lane_51_NODE_263330_length_108_cov_10.629630(3037-3194->1-158/99.37)	Heera_4lane_51_NODE_275426_length_138_cov_10.492754(1123-1310->188-1/100)
Bra001546	Heera_4lane_51_NODE_287127_length_1790_cov_22.641899(1-1770->1807-38/99.77)
Bra001547	Heera_4lane_51_NODE_190555_length_143_cov_26.433567(620-812->1-193/100)	Heera_4lane_51_NODE_195477_length_103_cov_25.873787(996-1148->153-1/100)	Heera_4lane_51_NODE_46448_length_175_cov_44.131428(1100-1324->1-225/100)	Heera_4lane_51_NODE_46449_length_501_cov_68.648705(1297-1776->551-72/100)	Heera_4lane_51_NODE_81140_length_485_cov_34.527836(1-504->32-535/100)	Heera_4lane_51_NODE_81141_length_138_cov_32.659420(457-644->188-1/100)
Bra001548	Heera_4lane_51_NODE_42256_length_352_cov_518.210205(124-336->380-168/99.06)
Bra001549	Heera_4lane_51_NODE_130961_length_426_cov_60.657276(1-228->347-120/100)
Bra001550	Heera_4lane_51_NODE_129728_length_111_cov_217.666672(424-584->1-161/99.38)	Heera_4lane_51_NODE_129729_length_51_cov_344.960785(577-677->101-1/99.01)	Heera_4lane_51_NODE_16674_length_240_cov_305.016663(634-923->1-290/99.66)	Heera_4lane_51_NODE_16676_length_78_cov_406.153839(925-1052->1-128/99.22)	Heera_4lane_51_NODE_208821_length_123_cov_171.536591(238-410->173-1/100)	Heera_4lane_51_NODE_60676_length_159_cov_187.408798(40-248->1-209/99.52)
Bra001551	Heera_4lane_51_NODE_109181_length_54_cov_171.500000(775-878->104-1/100)	Heera_4lane_51_NODE_153130_length_51_cov_149.980392(541-641->1-101/100)	Heera_4lane_51_NODE_30449_length_172_cov_139.581390(594-815->1-222/99.55)	Heera_4lane_51_NODE_30450_length_350_cov_115.685715(868-1077->400-191/100)	Heera_4lane_51_NODE_66687_length_330_cov_77.703033(211-584->11-380/98.93)	Heera_4lane_51_NODE_99538_length_183_cov_79.584702(34-211->233-56/100)
Bra001559	Heera_4lane_51_NODE_148256_length_146_cov_152.904114(349-453->1-105/100)	Heera_4lane_51_NODE_25665_length_59_cov_162.745758(67-175->109-1/100)	Heera_4lane_51_NODE_6595_length_86_cov_266.360474(140-275->1-136/100)
Bra001565	Heera_4lane_51_NODE_114247_length_255_cov_11.341176(106-410->305-1/99.02)	Heera_4lane_51_NODE_117562_length_537_cov_15.357542(2161-2529->587-219/100)	Heera_4lane_51_NODE_189051_length_883_cov_12.922990(736-1668->933-1/99.57)
Bra001566	Heera_4lane_51_NODE_176201_length_1125_cov_22.976889(1815-2958->1-1144/99.91)
Bra001567	Heera_4lane_51_NODE_107583_length_93_cov_21.913979(1836-1954->25-143/94.96)
Bra001570	Heera_4lane_51_NODE_100356_length_96_cov_18.093750(349-494->1-146/96.58)	Heera_4lane_51_NODE_111192_length_464_cov_29.012932(1-380->135-514/99.21)	Heera_4lane_51_NODE_57975_length_751_cov_51.916111(920-1355->365-800/97.94)	Heera_4lane_51_NODE_57975_length_751_cov_51.916111(559-900->1-345/96.81)
Bra001572	Heera_4lane_51_NODE_121686_length_109_cov_15.110092(714-872->1-159/100)	Heera_4lane_51_NODE_159346_length_319_cov_16.959248(1154-1383->369-140/96.96)	Heera_4lane_51_NODE_159348_length_249_cov_17.666666(871-1169->1-299/98.66)	Heera_4lane_51_NODE_88184_length_899_cov_16.385984(1-757->757-1/99.34)
Bra001573	Heera_4lane_51_NODE_17351_length_1988_cov_19.534204(61-1821->105-1856/97.22)
Bra001575	Heera_4lane_51_NODE_180738_length_663_cov_13.381598(1342-2048->4-710/96.89)	Heera_4lane_51_NODE_190361_length_168_cov_16.732143(2374-2591->1-218/98.17)	Heera_4lane_51_NODE_230531_length_301_cov_16.352160(2062-2412->1-351/97.72)	Heera_4lane_51_NODE_232118_length_309_cov_13.556634(1018-1376->1-359/99.72)	Heera_4lane_51_NODE_23362_length_243_cov_23.613169(2587-2879->293-1/97.95)	Heera_4lane_51_NODE_245732_length_269_cov_11.256506(1-287->33-319/98.26)	Heera_4lane_51_NODE_262407_length_294_cov_13.755102(715-1058->1-344/99.13)	Heera_4lane_51_NODE_280003_length_81_cov_12.259259(628-758->1-131/99.24)
Bra001576	Heera_4lane_51_NODE_106234_length_422_cov_10.440759(787-1029->472-230/99.18)
Bra001577	Heera_4lane_51_NODE_18483_length_258_cov_44.953487(976-1179->1-204/100)	Heera_4lane_51_NODE_209268_length_132_cov_25.651516(559-740->1-182/100)	Heera_4lane_51_NODE_218665_length_85_cov_42.423531(691-825->1-135/100)	Heera_4lane_51_NODE_240049_length_171_cov_26.181286(328-548->1-221/100)	Heera_4lane_51_NODE_55777_length_202_cov_35.485149(100-351->252-1/100)	Heera_4lane_51_NODE_91249_length_175_cov_34.051430(776-1000->1-225/99.56)
Bra001578	Heera_4lane_51_NODE_74175_length_1089_cov_92.264465(1-560->40-599/97.5)	Heera_4lane_51_NODE_74175_length_1089_cov_92.264465(561-908->684-1031/98.28)	Heera_4lane_51_NODE_74175_length_1089_cov_92.264465(863-1046->962-1139/90.22)	Heera_4lane_51_NODE_75879_length_84_cov_69.238098(427-560->1-134/97.76)
Bra001579	Heera_4lane_51_NODE_116381_length_147_cov_62.095238(997-1190->197-4/100)	Heera_4lane_51_NODE_116383_length_762_cov_32.871391(202-885->1-678/98.54)	Heera_4lane_51_NODE_116383_length_762_cov_32.871391(903-1022->693-812/100)	Heera_4lane_51_NODE_270044_length_96_cov_27.187500(91-232->1-142/100)
Bra001580	Heera_4lane_51_NODE_31479_length_175_cov_10.874286(438-662->1-225/99.11)
Bra001581	Heera_4lane_51_NODE_253224_length_517_cov_20.986460(101-657->567-11/97.13)
Bra001582	Heera_4lane_51_NODE_108482_length_1415_cov_18.290459(708-1314->859-1465/99.01)	Heera_4lane_51_NODE_108482_length_1415_cov_18.290459(153-690->304-841/99.63)
Bra001583	Heera_4lane_51_NODE_80304_length_475_cov_29.934736(184-449->260-525/97.74)	Heera_4lane_51_NODE_80304_length_475_cov_29.934736(1-183->29-211/99.45)	Heera_4lane_51_NODE_80305_length_540_cov_39.831482(424-1013->590-1/98.31)
Bra001584	Heera_4lane_51_NODE_128880_length_616_cov_19.115259(4912-5577->1-666/98.65)	Heera_4lane_51_NODE_139410_length_201_cov_16.492537(4612-4862->251-1/99.6)	Heera_4lane_51_NODE_180108_length_348_cov_10.158046(3040-3437->1-398/97.24)	Heera_4lane_51_NODE_194034_length_168_cov_13.065476(4285-4502->1-218/97.71)	Heera_4lane_51_NODE_218792_length_105_cov_12.371428(2692-2846->1-155/98.71)	Heera_4lane_51_NODE_232076_length_204_cov_15.681373(1042-1295->254-1/97.64)	Heera_4lane_51_NODE_233054_length_159_cov_12.874214(1753-1961->1-209/100)	Heera_4lane_51_NODE_243803_length_89_cov_10.741573(4823-4961->1-139/99.28)	Heera_4lane_51_NODE_269226_length_136_cov_10.779411(5530-5682->1-153/99.35)	Heera_4lane_51_NODE_54571_length_1026_cov_19.784601(16-1091->1-1076/98.98)	Heera_4lane_51_NODE_65259_length_324_cov_12.132716(3859-4230->372-1/97.58)
Bra001585	Heera_4lane_51_NODE_204654_length_204_cov_16.750000(559-812->1-254/99.21)	Heera_4lane_51_NODE_204655_length_369_cov_19.243902(778-1196->419-1/99.05)	Heera_4lane_51_NODE_217838_length_423_cov_26.765957(1153-1625->473-1/98.94)	Heera_4lane_51_NODE_267936_length_255_cov_18.447060(1-279->279-1/98.57)
Bra001586	Heera_4lane_51_NODE_218873_length_604_cov_19.773178(469-930->1-462/95.91)
Bra001587	Heera_4lane_51_NODE_126353_length_314_cov_67.458595(1-279->279-1/97.49)	Heera_4lane_51_NODE_46271_length_510_cov_49.878433(235-606->560-183/97.09)
Bra001588	Heera_4lane_51_NODE_67642_length_956_cov_66.404808(1-636->144-779/98.58)
Bra001592	Heera_4lane_51_NODE_161457_length_543_cov_33.788212(1-492->517-26/100)
Bra001594	Heera_4lane_51_NODE_10809_length_425_cov_141.070587(2167-2322->7-162/95.51)	Heera_4lane_51_NODE_149043_length_717_cov_23.298466(922-1688->767-1/96.09)	Heera_4lane_51_NODE_180017_length_437_cov_10.661327(404-890->487-1/100)	Heera_4lane_51_NODE_258972_length_459_cov_10.189543(1651-2084->509-76/98.16)	Heera_4lane_51_NODE_71158_length_168_cov_13.875000(229-445->1-217/100)
Bra001595	Heera_4lane_51_NODE_136170_length_347_cov_33.204613(1-365->365-1/100)	Heera_4lane_51_NODE_72353_length_60_cov_33.616665(325-434->1-110/100)	Heera_4lane_51_NODE_72355_length_207_cov_29.942028(388-644->1-257/99.61)	Heera_4lane_51_NODE_85810_length_174_cov_44.902298(727-950->1-224/99.55)	Heera_4lane_51_NODE_85811_length_111_cov_43.585587(601-761->1-161/98.14)
Bra001597	Heera_4lane_51_NODE_292546_length_1106_cov_10.653708(1-1053->57-1109/99.72)
Bra001598	Heera_4lane_51_NODE_222953_length_92_cov_11.358696(301-442->142-1/100)	Heera_4lane_51_NODE_266311_length_75_cov_17.760000(403-527->125-1/100)
Bra001599	Heera_4lane_51_NODE_118155_length_543_cov_23.674032(700-870->1-171/100)	Heera_4lane_51_NODE_200309_length_280_cov_10.232142(415-744->1-330/100)	Heera_4lane_51_NODE_206809_length_540_cov_19.081482(152-744->590-1/91.57)	Heera_4lane_51_NODE_99684_length_701_cov_32.874466(700-1223->751-231/93.13)
Bra001600	Heera_4lane_51_NODE_16906_length_318_cov_134.069183(1-284->284-1/100)
Bra001604	Heera_4lane_51_NODE_246335_length_142_cov_35.971832(317-492->1-176/100)	Heera_4lane_51_NODE_268214_length_74_cov_17.337837(86-209->124-1/100)	Heera_4lane_51_NODE_269294_length_78_cov_16.217949(239-366->1-128/100)
Bra001606	Heera_4lane_51_NODE_143815_length_354_cov_13.528249(25-428->1-404/100)	Heera_4lane_51_NODE_143816_length_282_cov_25.276596(391-642->332-81/100)
Bra001607	Heera_4lane_51_NODE_117750_length_207_cov_68.908211(1-236->236-1/99.58)	Heera_4lane_51_NODE_164067_length_201_cov_48.358208(400-650->1-251/99.6)	Heera_4lane_51_NODE_232563_length_60_cov_52.233334(193-302->1-110/100)	Heera_4lane_51_NODE_74691_length_153_cov_90.666664(601-803->1-203/100)
Bra001608	Heera_4lane_51_NODE_104490_length_226_cov_84.464600(14-199->186-1/98.39)	Heera_4lane_51_NODE_188071_length_96_cov_233.406250(610-755->1-146/99.32)	Heera_4lane_51_NODE_209789_length_183_cov_165.661209(359-591->233-1/99.57)
Bra001609	Heera_4lane_51_NODE_196637_length_299_cov_10.735785(1-325->25-349/99.69)	Heera_4lane_51_NODE_52836_length_329_cov_35.322189(856-1122->379-113/100)
Bra001610	Heera_4lane_51_NODE_101276_length_59_cov_58.033897(851-959->1-109/100)	Heera_4lane_51_NODE_139201_length_124_cov_28.387096(135-308->174-1/100)	Heera_4lane_51_NODE_199969_length_72_cov_31.638889(779-900->1-122/100)	Heera_4lane_51_NODE_201555_length_127_cov_19.590551(263-439->1-177/100)	Heera_4lane_51_NODE_222266_length_72_cov_31.541666(393-514->122-1/100)	Heera_4lane_51_NODE_65500_length_216_cov_17.888889(559-824->266-1/100)	Heera_4lane_51_NODE_67103_length_226_cov_17.221239(919-1062->276-133/100)
Bra001613	Heera_4lane_51_NODE_107993_length_552_cov_40.016304(2119-2720->1-602/100)	Heera_4lane_51_NODE_110442_length_51_cov_78.411766(2671-2771->1-101/100)	Heera_4lane_51_NODE_169083_length_156_cov_39.147434(598-803->206-1/100)	Heera_4lane_51_NODE_177791_length_131_cov_32.381680(1124-1304->1-181/100)	Heera_4lane_51_NODE_181196_length_288_cov_31.600695(802-1139->1-338/100)	Heera_4lane_51_NODE_197302_length_111_cov_36.711712(1342-1502->161-1/100)	Heera_4lane_51_NODE_213811_length_69_cov_33.579712(1525-1643->1-119/100)	Heera_4lane_51_NODE_246777_length_63_cov_69.158730(1279-1391->113-1/100)	Heera_4lane_51_NODE_254207_length_105_cov_13.857142(409-563->155-1/100)	Heera_4lane_51_NODE_61487_length_807_cov_84.146217(2821-3372->788-237/100)	Heera_4lane_51_NODE_82450_length_174_cov_31.942530(1915-2138->224-1/100)	Heera_4lane_51_NODE_82451_length_311_cov_41.475883(1597-1957->1-361/100)	Heera_4lane_51_NODE_86141_length_204_cov_19.362745(202-455->254-1/99.21)	Heera_4lane_51_NODE_86142_length_123_cov_39.902439(79-251->1-173/99.42)
Bra001614	Heera_4lane_51_NODE_150263_length_768_cov_20.101562(112-929->1-818/98.66)	Heera_4lane_51_NODE_255920_length_225_cov_17.595556(903-1038->275-140/99.26)
Bra001615	Heera_4lane_51_NODE_202837_length_93_cov_299.526886(52-194->1-143/98.6)	Heera_4lane_51_NODE_82960_length_487_cov_83.314171(470-569->326-227/99)	Heera_4lane_51_NODE_82960_length_487_cov_83.314171(259-370->537-426/95.54)
Bra001616	Heera_4lane_51_NODE_142825_length_84_cov_125.488098(895-1028->1-134/100)	Heera_4lane_51_NODE_92101_length_399_cov_80.348373(34-279->449-204/97.56)
Bra001618	Heera_4lane_51_NODE_80011_length_2320_cov_47.840950(112-2172->2183-123/98.64)
Bra001624	Heera_4lane_51_NODE_181377_length_154_cov_23.201298(664-812->204-56/99.33)
Bra001626	Heera_4lane_51_NODE_239839_length_186_cov_268.435486(641-750->1-110/99.09)	Heera_4lane_51_NODE_69088_length_99_cov_265.959595(88-236->149-1/100)
Bra001631	Heera_4lane_51_NODE_292916_length_201_cov_23.815920(274-524->1-251/100)	Heera_4lane_51_NODE_292917_length_132_cov_35.659092(481-662->1-182/100)	Heera_4lane_51_NODE_293086_length_147_cov_14.721088(37-233->1-197/99.49)	Heera_4lane_51_NODE_293602_length_148_cov_27.277027(616-813->1-198/100)	Heera_4lane_51_NODE_293761_length_122_cov_13.155738(775-894->172-53/100)
Bra001634	Heera_4lane_51_NODE_10100_length_421_cov_28.990499(225-695->1-471/100)	Heera_4lane_51_NODE_119384_length_349_cov_22.810888(667-819->399-247/99.35)	Heera_4lane_51_NODE_24574_length_448_cov_14.537947(1-269->269-1/99.63)
Bra001635	Heera_4lane_51_NODE_207275_length_1105_cov_45.468777(154-1218->1-1065/99.34)	Heera_4lane_51_NODE_235918_length_227_cov_40.599117(1-188->90-277/100)
Bra001636	Heera_4lane_51_NODE_100773_length_84_cov_194.166672(250-383->134-1/100)	Heera_4lane_51_NODE_100774_length_286_cov_78.279716(1-233->104-336/98.28)	Heera_4lane_51_NODE_122604_length_66_cov_561.454529(184-299->1-116/100)
Bra001637	Heera_4lane_51_NODE_36877_length_141_cov_742.496460(271-461->1-191/99.48)
Bra001640	Heera_4lane_51_NODE_198988_length_966_cov_42.971016(1-738->50-787/98.24)
Bra001641	Heera_4lane_51_NODE_73944_length_431_cov_54.301624(247-447->145-345/98.51)
Bra001642	Heera_4lane_51_NODE_162607_length_142_cov_39.915493(616-807->1-192/100)	Heera_4lane_51_NODE_206151_length_113_cov_17.097345(31-192->163-2/100)	Heera_4lane_51_NODE_209320_length_163_cov_23.404907(758-970->213-1/99.53)	Heera_4lane_51_NODE_222697_length_105_cov_21.228571(511-665->1-155/100)	Heera_4lane_51_NODE_241037_length_162_cov_21.500000(214-425->1-212/100)	Heera_4lane_51_NODE_241038_length_116_cov_23.922413(380-545->166-1/100)	Heera_4lane_51_NODE_251358_length_425_cov_12.409411(1027-1356->1-330/97.88)	Heera_4lane_51_NODE_275494_length_76_cov_23.750000(922-1047->1-126/97.62)
Bra001643	Heera_4lane_51_NODE_152765_length_1056_cov_13.904356(772-981->1-213/89.67)	Heera_4lane_51_NODE_261253_length_57_cov_28.789474(703-809->107-1/100)	Heera_4lane_51_NODE_73538_length_1026_cov_27.740740(760-1520->1-761/98.95)	Heera_4lane_51_NODE_73538_length_1026_cov_27.740740(1553-1850->776-1076/95.02)	Heera_4lane_51_NODE_73944_length_431_cov_54.301624(199-454->1-256/89.45)
Bra001645	Heera_4lane_51_NODE_102232_length_150_cov_25.400000(637-836->200-1/99.5)	Heera_4lane_51_NODE_155427_length_545_cov_28.482569(1-506->90-595/97.04)	Heera_4lane_51_NODE_162859_length_86_cov_24.895350(371-506->1-136/95.59)	Heera_4lane_51_NODE_213372_length_243_cov_20.485598(526-818->293-1/96.93)	Heera_4lane_51_NODE_214471_length_216_cov_47.013889(1684-1857->266-93/98.28)	Heera_4lane_51_NODE_243899_length_180_cov_17.805555(853-1082->1-230/100)	Heera_4lane_51_NODE_24920_length_320_cov_47.209373(1315-1684->1-370/98.11)	Heera_4lane_51_NODE_272279_length_69_cov_30.666666(457-575->1-119/99.16)	Heera_4lane_51_NODE_70828_length_213_cov_34.821598(1093-1352->1-260/93.85)	Heera_4lane_51_NODE_72084_length_270_cov_37.496296(1036-1352->1-317/98.11)
Bra001646	Heera_4lane_51_NODE_60624_length_764_cov_46.743454(61-645->1-585/97.95)
Bra001653	Heera_4lane_51_NODE_37609_length_726_cov_34.595043(1-480->706-227/100)
Bra001654	Heera_4lane_51_NODE_104529_length_648_cov_15.112655(235-590->698-343/99.44)	Heera_4lane_51_NODE_85431_length_304_cov_15.736842(1-272->272-1/100)
Bra001656	Heera_4lane_51_NODE_280870_length_537_cov_105.074486(88-549->506-38/93.19)
Bra001659	Heera_4lane_51_NODE_197745_length_357_cov_10.464986(528-709->407-223/96.76)	Heera_4lane_51_NODE_214334_length_244_cov_13.881147(28-321->294-1/94.56)
Bra001661	Heera_4lane_51_NODE_113412_length_226_cov_431.668152(660-935->1-276/99.28)	Heera_4lane_51_NODE_15688_length_291_cov_299.965637(1-185->185-1/98.38)	Heera_4lane_51_NODE_217996_length_108_cov_438.120361(136-293->1-158/98.1)	Heera_4lane_51_NODE_45154_length_142_cov_378.570435(910-1101->1-192/96.88)	Heera_4lane_51_NODE_63360_length_352_cov_536.991455(274-675->402-1/96.27)
Bra001663	Heera_4lane_51_NODE_139935_length_102_cov_47.519608(613-764->152-1/98.68)	Heera_4lane_51_NODE_204132_length_256_cov_20.914062(303-608->1-306/95.75)	Heera_4lane_51_NODE_270564_length_200_cov_14.325000(715-816->1-102/98.04)
Bra001664	Heera_4lane_51_NODE_26755_length_1356_cov_22.123156(145-1550->1-1406/97.58)	Heera_4lane_51_NODE_46227_length_168_cov_24.583334(1510-1727->218-1/99.08)
Bra001665	Heera_4lane_51_NODE_128463_length_185_cov_33.189190(997-1231->1-235/99.15)	Heera_4lane_51_NODE_128464_length_180_cov_50.627777(790-1019->1-230/99.13)	Heera_4lane_51_NODE_160260_length_342_cov_33.555557(274-665->392-1/98.47)	Heera_4lane_51_NODE_200585_length_60_cov_48.916668(712-821->110-1/98.18)	Heera_4lane_51_NODE_51263_length_81_cov_28.851852(169-299->1-131/100)	Heera_4lane_51_NODE_51264_length_314_cov_21.328026(1-175->190-364/100)
Bra001670	Heera_4lane_51_NODE_288693_length_369_cov_12.699187(15-269->165-419/99.22)	Heera_4lane_51_NODE_290391_length_115_cov_11.452174(220-387->1-165/95.24)	Heera_4lane_51_NODE_290662_length_126_cov_14.904762(220-395->176-1/99.43)	Heera_4lane_51_NODE_293128_length_168_cov_16.011906(346-447->1-102/100)
Bra001671	Heera_4lane_51_NODE_105270_length_219_cov_82.438354(64-332->1-269/100)	Heera_4lane_51_NODE_24994_length_240_cov_61.187500(304-453->290-141/100)
Bra001673	Heera_4lane_51_NODE_149965_length_64_cov_10.390625(283-396->1-114/100)	Heera_4lane_51_NODE_25357_length_633_cov_13.026856(364-1046->683-1/100)
Bra001674	Heera_4lane_51_NODE_150998_length_740_cov_31.872972(1472-2142->790-126/96.13)	Heera_4lane_51_NODE_162165_length_603_cov_20.278606(841-1487->653-7/98.15)	Heera_4lane_51_NODE_190969_length_467_cov_14.481799(1-470->48-517/98.3)	Heera_4lane_51_NODE_91488_length_117_cov_10.358974(427-593->1-167/99.4)
Bra001676	Heera_4lane_51_NODE_126577_length_321_cov_69.685356(1889-2043->1-155/98.71)	Heera_4lane_51_NODE_40715_length_2037_cov_34.768288(1-1938->1938-1/99.85)
Bra001683	Heera_4lane_51_NODE_11837_length_486_cov_31.020576(1-380->154-536/96.34)	Heera_4lane_51_NODE_132362_length_418_cov_56.270336(348-818->468-1/97.03)	Heera_4lane_51_NODE_180748_length_156_cov_61.064102(775-971->1-206/91.75)	Heera_4lane_51_NODE_180749_length_180_cov_76.422226(922-1151->230-1/95.65)	Heera_4lane_51_NODE_211594_length_127_cov_38.968502(1108-1227->177-58/99.17)
Bra001685	Heera_4lane_51_NODE_11405_length_239_cov_59.502090(172-324->1-153/98.69)	Heera_4lane_51_NODE_48107_length_172_cov_88.273254(1-191->32-222/98.95)
Bra001686	Heera_4lane_51_NODE_121070_length_257_cov_74.466927(578-884->1-307/99.02)	Heera_4lane_51_NODE_238613_length_51_cov_84.039215(526-626->101-1/100)	Heera_4lane_51_NODE_4808_length_243_cov_72.037041(115-356->52-293/98.35)	Heera_4lane_51_NODE_4810_length_126_cov_67.150795(313-488->1-176/98.86)
Bra001687	Heera_4lane_51_NODE_22275_length_706_cov_22.158640(1014-1500->101-590/97.55)
Bra001688	Heera_4lane_51_NODE_113245_length_756_cov_34.337303(1876-2466->806-216/99.83)	Heera_4lane_51_NODE_153293_length_117_cov_34.230770(1759-1925->167-1/100)	Heera_4lane_51_NODE_153294_length_154_cov_18.616882(1588-1791->1-204/100)	Heera_4lane_51_NODE_176372_length_582_cov_13.883162(769-881->113-1/92.04)	Heera_4lane_51_NODE_197780_length_578_cov_18.268166(287-914->1-628/98.73)	Heera_4lane_51_NODE_53933_length_260_cov_23.980770(14-323->310-1/98.06)	Heera_4lane_51_NODE_56104_length_717_cov_25.345886(868-1634->767-1/98.7)
Bra001691	Heera_4lane_51_NODE_209625_length_353_cov_19.314447(34-426->403-11/99.24)
Bra001692	Heera_4lane_51_NODE_107527_length_104_cov_18.980770(521-674->154-1/98.7)	Heera_4lane_51_NODE_107530_length_130_cov_20.923077(384-563->1-180/96.67)	Heera_4lane_51_NODE_149435_length_591_cov_29.160744(1291-1776->641-156/98.15)	Heera_4lane_51_NODE_160472_length_123_cov_19.983740(505-674->170-1/96.47)	Heera_4lane_51_NODE_162783_length_449_cov_30.115812(203-424->278-499/96.4)	Heera_4lane_51_NODE_98925_length_655_cov_19.123665(633-1337->705-1/98.02)
Bra001695	Heera_4lane_51_NODE_160893_length_244_cov_72.471313(1-260->32-291/98.46)	Heera_4lane_51_NODE_217269_length_117_cov_29.247864(145-311->1-167/95.21)	Heera_4lane_51_NODE_45174_length_290_cov_28.375862(433-633->1-201/97.01)	Heera_4lane_51_NODE_68133_length_153_cov_32.196079(277-479->203-1/98.52)
Bra001697	Heera_4lane_51_NODE_114831_length_316_cov_20.952532(430-795->1-366/99.73)	Heera_4lane_51_NODE_213321_length_380_cov_31.836842(758-1017->1-260/99.62)	Heera_4lane_51_NODE_263065_length_102_cov_21.411764(250-401->152-1/100)	Heera_4lane_51_NODE_267228_length_170_cov_33.894119(1-185->36-220/100)	Heera_4lane_51_NODE_267229_length_54_cov_30.833334(195-298->104-1/100)	Heera_4lane_51_NODE_288208_length_78_cov_43.115383(352-479->1-128/100)
Bra001698	Heera_4lane_51_NODE_227433_length_195_cov_11.887179(856-1100->1-245/99.59)
Bra001700	Heera_4lane_51_NODE_101812_length_375_cov_18.005333(172-596->1-425/100)	Heera_4lane_51_NODE_114370_length_72_cov_67.916664(100-221->122-1/100)	Heera_4lane_51_NODE_141727_length_317_cov_28.823343(556-922->367-1/98.64)	Heera_4lane_51_NODE_176374_length_379_cov_20.638523(992-1167->429-254/100)
Bra001701	Heera_4lane_51_NODE_53975_length_129_cov_171.868210(140-291->1-152/100)
Bra001702	Heera_4lane_51_NODE_228300_length_365_cov_10.079453(10-370->37-397/99.45)
Bra001703	Heera_4lane_51_NODE_201482_length_868_cov_11.920506(1-737->178-917/97.03)
Bra001704	Heera_4lane_51_NODE_137433_length_180_cov_50.038887(1429-1658->230-1/97.39)	Heera_4lane_51_NODE_140296_length_326_cov_35.082821(1727-2102->376-1/99.73)	Heera_4lane_51_NODE_147313_length_147_cov_63.285713(2197-2384->1-188/98.4)	Heera_4lane_51_NODE_152847_length_99_cov_39.616161(1612-1760->149-1/96.64)	Heera_4lane_51_NODE_174250_length_489_cov_36.865032(886-1424->1-539/97.4)	Heera_4lane_51_NODE_216998_length_72_cov_31.152779(2092-2213->1-122/99.18)	Heera_4lane_51_NODE_270009_length_264_cov_27.367424(1-245->70-314/97.96)	Heera_4lane_51_NODE_33316_length_659_cov_64.403641(214-922->709-1/99.44)
Bra001706	Heera_4lane_51_NODE_114021_length_331_cov_127.933533(164-321->381-224/98.1)	Heera_4lane_51_NODE_92308_length_138_cov_191.550720(19-206->188-1/98.4)
Bra001707	Heera_4lane_51_NODE_148910_length_533_cov_60.133209(87-540->130-583/99.56)	Heera_4lane_51_NODE_46381_length_1036_cov_39.391891(506-1500->1-995/100)
Bra001709	Heera_4lane_51_NODE_138775_length_135_cov_10.518518(2320-2504->185-1/100)
Bra001710	Heera_4lane_51_NODE_173377_length_919_cov_10.143635(32-303->969-698/89.34)
Bra001713	Heera_4lane_51_NODE_100581_length_279_cov_17.354839(583-804->1-222/99.1)	Heera_4lane_51_NODE_100581_length_279_cov_17.354839(908-1016->221-329/100)	Heera_4lane_51_NODE_173299_length_679_cov_17.983799(1-620->630-5/93.64)	Heera_4lane_51_NODE_199144_length_164_cov_41.652439(1472-1685->214-1/100)	Heera_4lane_51_NODE_199145_length_150_cov_21.866667(1312-1511->1-200/100)	Heera_4lane_51_NODE_215766_length_100_cov_60.349998(1659-1808->1-150/100)	Heera_4lane_51_NODE_236357_length_87_cov_20.839081(1222-1358->1-137/100)	Heera_4lane_51_NODE_244488_length_246_cov_20.333334(973-1268->296-1/100)
Bra001715	Heera_4lane_51_NODE_206123_length_231_cov_25.125542(283-563->281-1/97.86)	Heera_4lane_51_NODE_34055_length_398_cov_27.432161(1-311->141-448/94.21)	Heera_4lane_51_NODE_69695_length_198_cov_33.494949(610-857->248-1/97.58)	Heera_4lane_51_NODE_82287_length_234_cov_18.991453(880-1005->284-159/100)
Bra001720	Heera_4lane_51_NODE_92736_length_287_cov_45.108013(202-405->337-134/100)	Heera_4lane_51_NODE_92737_length_280_cov_64.474998(1-183->65-247/98.91)
Bra001721	Heera_4lane_51_NODE_240519_length_828_cov_30.839373(1-651->842-192/100)
Bra001722	Heera_4lane_51_NODE_45682_length_377_cov_127.830238(346-450->427-323/100)
Bra001724	Heera_4lane_51_NODE_11287_length_210_cov_49.214287(181-440->260-1/98.08)	Heera_4lane_51_NODE_62193_length_272_cov_80.253677(421-621->322-122/96.02)
Bra001725	Heera_4lane_51_NODE_120963_length_1014_cov_23.524654(445-1508->1-1064/98.78)	Heera_4lane_51_NODE_121884_length_200_cov_23.184999(1459-1599->250-110/99.29)	Heera_4lane_51_NODE_196853_length_167_cov_23.203592(1-176->42-217/100)	Heera_4lane_51_NODE_89243_length_296_cov_17.483109(149-494->1-346/100)
Bra001726	Heera_4lane_51_NODE_104592_length_416_cov_34.966347(679-1144->1-466/98.5)	Heera_4lane_51_NODE_124057_length_568_cov_34.927818(1-566->53-618/98.23)	Heera_4lane_51_NODE_14034_length_79_cov_46.151897(1903-2031->1-129/100)	Heera_4lane_51_NODE_143450_length_310_cov_39.200001(1257-1616->1-360/98.06)	Heera_4lane_51_NODE_146874_length_89_cov_49.853931(1570-1706->139-3/95.62)	Heera_4lane_51_NODE_217288_length_322_cov_30.136646(2074-2233->372-213/98.75)	Heera_4lane_51_NODE_66189_length_96_cov_29.270834(1670-1815->1-146/95.89)
Bra001727	Heera_4lane_51_NODE_102151_length_573_cov_14.994764(43-665->623-1/99.04)	Heera_4lane_51_NODE_69200_length_224_cov_25.714285(693-849->1-157/98.73)
Bra001729	Heera_4lane_51_NODE_12290_length_428_cov_340.630829(1-463->16-478/100)	Heera_4lane_51_NODE_123122_length_403_cov_22.320099(1468-1734->1-267/100)	Heera_4lane_51_NODE_30660_length_63_cov_481.428558(441-553->113-1/100)	Heera_4lane_51_NODE_49928_length_103_cov_518.834961(660-804->153-9/99.31)	Heera_4lane_51_NODE_64143_length_137_cov_438.467163(523-709->1-187/100)	Heera_4lane_51_NODE_91127_length_513_cov_16.844055(946-1508->563-1/100)
Bra001734	Heera_4lane_51_NODE_179979_length_498_cov_19.767069(1-538->11-548/100)	Heera_4lane_51_NODE_179980_length_225_cov_16.360001(523-797->275-1/98.91)	Heera_4lane_51_NODE_204378_length_183_cov_17.300547(1315-1547->233-1/99.57)	Heera_4lane_51_NODE_204379_length_228_cov_16.719297(1009-1286->1-278/97.48)	Heera_4lane_51_NODE_256867_length_194_cov_19.726805(791-1034->1-244/98.77)	Heera_4lane_51_NODE_72325_length_824_cov_55.086166(1501-1720->1-220/98.64)
Bra001735	Heera_4lane_51_NODE_15950_length_254_cov_25.649607(1078-1239->304-143/100)	Heera_4lane_51_NODE_15951_length_639_cov_11.654147(352-1040->1-689/97.53)	Heera_4lane_51_NODE_220585_length_72_cov_24.638889(994-1115->1-122/100)	Heera_4lane_51_NODE_38287_length_443_cov_20.338600(1-350->144-493/100)	Heera_4lane_51_NODE_89631_length_55_cov_67.654549(994-1098->1-105/98.1)
Bra001738	Heera_4lane_51_NODE_110407_length_702_cov_53.514244(2059-2810->752-1/98.4)	Heera_4lane_51_NODE_121894_length_81_cov_91.814812(2872-3002->1-131/99.24)	Heera_4lane_51_NODE_128710_length_91_cov_17.890110(532-672->1-141/99.29)	Heera_4lane_51_NODE_147250_length_579_cov_27.949913(78-531->176-629/96.92)	Heera_4lane_51_NODE_181937_length_90_cov_95.766670(1876-2015->1-140/97.86)	Heera_4lane_51_NODE_198685_length_133_cov_73.263161(3003-3185->1-183/97.81)	Heera_4lane_51_NODE_260813_length_60_cov_19.600000(853-959->107-1/95.33)	Heera_4lane_51_NODE_39228_length_78_cov_99.384613(2788-2915->1-128/96.88)	Heera_4lane_51_NODE_75932_length_528_cov_26.553030(1324-1901->578-1/96.71)	Heera_4lane_51_NODE_75933_length_334_cov_24.625748(981-1364->1-384/96.88)
Bra001739	Heera_4lane_51_NODE_112435_length_382_cov_27.714659(87-518->432-1/99.07)	Heera_4lane_51_NODE_131416_length_501_cov_43.497005(573-1041->551-83/100)	Heera_4lane_51_NODE_220569_length_82_cov_33.439026(484-615->132-1/100)
Bra001740	Heera_4lane_51_NODE_140334_length_246_cov_15.808943(924-1059->57-192/100)
Bra001742	Heera_4lane_51_NODE_25950_length_376_cov_12.654255(1-314->332-1/86.45)
Bra001746	Heera_4lane_51_NODE_166559_length_594_cov_12.101010(880-1523->1-644/93.63)	Heera_4lane_51_NODE_222911_length_1032_cov_20.471899(1489-1728->1082-843/100)	Heera_4lane_51_NODE_249523_length_382_cov_10.099477(6-405->412-1/87.86)
Bra001747	Heera_4lane_51_NODE_176071_length_531_cov_31.299435(358-938->1-581/98.8)	Heera_4lane_51_NODE_176479_length_280_cov_29.753571(1-276->55-330/97.46)	Heera_4lane_51_NODE_222911_length_1032_cov_20.471899(1135-1764->1-630/97.94)	Heera_4lane_51_NODE_226989_length_102_cov_34.382355(1024-1175->152-1/99.34)	Heera_4lane_51_NODE_226990_length_111_cov_25.549549(904-1064->1-161/98.14)
Bra001748	Heera_4lane_51_NODE_259713_length_250_cov_13.132000(113-412->1-300/99.33)
Bra001757	Heera_4lane_51_NODE_156091_length_142_cov_22.605635(973-1103->189-59/98.47)	Heera_4lane_51_NODE_156092_length_174_cov_23.718391(793-1016->1-224/95.98)	Heera_4lane_51_NODE_80448_length_331_cov_28.531721(136-512->1-377/96.02)
Bra001767	Heera_4lane_51_NODE_31400_length_733_cov_14.611187(61-645->783-202/95.75)
Bra001768	Heera_4lane_51_NODE_160978_length_537_cov_10.381750(1753-2336->4-587/97.43)	Heera_4lane_51_NODE_182965_length_417_cov_15.453238(2291-2753->5-467/99.78)	Heera_4lane_51_NODE_253788_length_481_cov_14.114346(493-1020->4-531/94.7)	Heera_4lane_51_NODE_33388_length_578_cov_33.141869(2704-3331->1-628/99.84)	Heera_4lane_51_NODE_33389_length_70_cov_59.485714(3282-3401->1-120/99.17)
Bra001769	Heera_4lane_51_NODE_134719_length_482_cov_10.670124(952-1320->109-477/94.85)
Bra001770	Heera_4lane_51_NODE_186631_length_210_cov_14.957143(262-521->1-260/100)	Heera_4lane_51_NODE_39613_length_55_cov_35.981819(580-684->1-105/100)
Bra001771	Heera_4lane_51_NODE_130428_length_108_cov_15.814815(2013-2170->1-158/100)	Heera_4lane_51_NODE_152839_length_162_cov_19.228395(1691-1902->212-1/100)	Heera_4lane_51_NODE_205747_length_140_cov_28.521429(1853-2042->1-190/99.47)	Heera_4lane_51_NODE_66495_length_488_cov_15.733606(2227-2478->538-287/100)	Heera_4lane_51_NODE_75347_length_251_cov_14.956175(1435-1735->301-1/100)	Heera_4lane_51_NODE_99478_length_1015_cov_13.355665(1-316->533-845/96.2)
Bra001772	Heera_4lane_51_NODE_136532_length_102_cov_16.137255(493-644->1-152/100)	Heera_4lane_51_NODE_206822_length_432_cov_13.634259(1-389->389-1/97.17)	Heera_4lane_51_NODE_231371_length_51_cov_15.352942(421-521->101-1/100)	Heera_4lane_51_NODE_92279_length_464_cov_18.012932(1108-1305->1-198/100)
Bra001773	Heera_4lane_51_NODE_152970_length_382_cov_18.963350(655-807->120-267/91.5)	Heera_4lane_51_NODE_162435_length_185_cov_30.924324(575-806->235-4/97.84)	Heera_4lane_51_NODE_162436_length_124_cov_21.411291(307-480->1-174/100)	Heera_4lane_51_NODE_163523_length_298_cov_56.845638(1294-1641->348-1/99.43)	Heera_4lane_51_NODE_163524_length_113_cov_50.176991(1148-1310->1-163/99.39)	Heera_4lane_51_NODE_186141_length_99_cov_38.131313(766-917->1-149/97.37)	Heera_4lane_51_NODE_214351_length_102_cov_44.852940(1030-1181->152-1/98.03)	Heera_4lane_51_NODE_214354_length_72_cov_46.791668(883-1004->1-122/99.18)	Heera_4lane_51_NODE_223998_length_141_cov_53.333332(1-176->176-1/98.86)	Heera_4lane_51_NODE_229439_length_87_cov_41.517242(127-263->137-1/98.54)	Heera_4lane_51_NODE_57794_length_75_cov_151.399994(955-1079->1-125/100)
Bra001776	Heera_4lane_51_NODE_117893_length_723_cov_16.186722(1807-2579->773-1/98.19)	Heera_4lane_51_NODE_128253_length_334_cov_28.452095(2559-2942->1-384/100)	Heera_4lane_51_NODE_134172_length_547_cov_12.329067(1-449->149-597/98.66)	Heera_4lane_51_NODE_189795_length_252_cov_11.039682(934-1235->1-302/95.03)	Heera_4lane_51_NODE_263381_length_243_cov_10.193416(1555-1847->1-293/98.63)
Bra001778	Heera_4lane_51_NODE_284931_length_53_cov_10.113208(1253-1355->103-1/100)
Bra001781	Heera_4lane_51_NODE_150062_length_1062_cov_13.566855(904-1139->568-797/91.1)	Heera_4lane_51_NODE_150062_length_1062_cov_13.566855(401-532->107-235/88.15)	Heera_4lane_51_NODE_159666_length_655_cov_15.720611(1789-2478->1-690/98.7)	Heera_4lane_51_NODE_193085_length_240_cov_14.295834(1789-2078->1-290/94.48)
Bra001782	Heera_4lane_51_NODE_115260_length_1658_cov_15.376357(283-1269->1091-105/98.78)	Heera_4lane_51_NODE_115260_length_1658_cov_15.376357(1-216->1379-1164/97.69)	Heera_4lane_51_NODE_32287_length_1667_cov_15.805639(556-954->927-1316/88.97)
Bra001783	Heera_4lane_51_NODE_137077_length_181_cov_20.961327(607-720->1-114/98.25)
Bra001784	Heera_4lane_51_NODE_102081_length_729_cov_21.157751(67-648->1-582/98.63)
Bra001788	Heera_4lane_51_NODE_157766_length_447_cov_18.194632(268-540->1-273/100)
Bra001789	Heera_4lane_51_NODE_128216_length_111_cov_78.297295(1357-1517->1-161/100)	Heera_4lane_51_NODE_250262_length_63_cov_22.634920(793-905->1-113/100)	Heera_4lane_51_NODE_37902_length_537_cov_66.091248(130-716->1-587/98.98)	Heera_4lane_51_NODE_57298_length_291_cov_57.020618(880-1220->1-341/99.41)	Heera_4lane_51_NODE_57299_length_84_cov_65.202377(1201-1334->134-1/100)	Heera_4lane_51_NODE_64967_length_278_cov_52.115108(1474-1589->1-116/100)
Bra001790	Heera_4lane_51_NODE_128956_length_739_cov_37.660351(1-360->633-274/98.89)
Bra001792	Heera_4lane_51_NODE_108331_length_404_cov_35.477722(394-847->1-454/99.12)	Heera_4lane_51_NODE_167267_length_480_cov_33.854168(302-414->113-1/99.12)
Bra001794	Heera_4lane_51_NODE_176041_length_249_cov_24.485943(73-371->299-1/99.33)	Heera_4lane_51_NODE_238700_length_315_cov_24.939682(325-615->1-291/99.31)
Bra001796	Heera_4lane_51_NODE_200414_length_145_cov_16.475863(307-501->195-1/100)	Heera_4lane_51_NODE_200415_length_187_cov_19.106953(112-348->1-237/99.58)
Bra001797	Heera_4lane_51_NODE_166650_length_125_cov_56.231998(2000-2174->1-175/98.86)	Heera_4lane_51_NODE_178678_length_85_cov_75.305885(1915-2049->1-135/100)	Heera_4lane_51_NODE_228626_length_141_cov_21.539007(889-1079->1-191/100)	Heera_4lane_51_NODE_230857_length_242_cov_32.690083(2351-2463->292-180/100)	Heera_4lane_51_NODE_272668_length_52_cov_39.076923(820-921->1-102/100)	Heera_4lane_51_NODE_43119_length_474_cov_24.183544(1088-1611->524-1/99.81)	Heera_4lane_51_NODE_75832_length_228_cov_46.622807(165-428->264-1/99.24)	Heera_4lane_51_NODE_82405_length_117_cov_46.777779(1798-1964->167-1/100)	Heera_4lane_51_NODE_95858_length_186_cov_78.661293(2158-2393->1-236/99.15)	Heera_4lane_51_NODE_96736_length_417_cov_28.031176(403-869->1-467/97.86)
Bra001802	Heera_4lane_51_NODE_100829_length_108_cov_35.898148(595-752->158-1/100)	Heera_4lane_51_NODE_223169_length_54_cov_49.537037(1333-1436->104-1/100)	Heera_4lane_51_NODE_258868_length_52_cov_42.153847(739-840->1-102/100)	Heera_4lane_51_NODE_26921_length_650_cov_33.233845(1-635->66-700/100)	Heera_4lane_51_NODE_93213_length_526_cov_32.762356(1402-1746->1-345/98.84)	Heera_4lane_51_NODE_95847_length_516_cov_27.362404(799-1364->1-566/99.47)
Bra001804	Heera_4lane_51_NODE_58372_length_572_cov_19.152098(91-446->1-356/97.19)	Heera_4lane_51_NODE_58372_length_572_cov_19.152098(496-700->418-622/98.05)	Heera_4lane_51_NODE_58373_length_479_cov_18.275574(655-834->529-350/99.44)
Bra001806	Heera_4lane_51_NODE_211214_length_303_cov_15.376238(649-927->353-75/100)	Heera_4lane_51_NODE_234336_length_585_cov_14.164103(305-683->379-1/97.89)	Heera_4lane_51_NODE_234336_length_585_cov_14.164103(1-223->599-377/100)
Bra001807	Heera_4lane_51_NODE_183638_length_251_cov_14.462152(896-1035->301-162/98.57)	Heera_4lane_51_NODE_205441_length_127_cov_11.629921(493-669->177-1/100)	Heera_4lane_51_NODE_205442_length_151_cov_14.450331(339-539->201-1/100)	Heera_4lane_51_NODE_205443_length_275_cov_10.421818(64-388->1-325/100)	Heera_4lane_51_NODE_271341_length_54_cov_20.722221(628-728->1-101/100)
Bra001809	Heera_4lane_51_NODE_51884_length_151_cov_646.788086(99-296->198-1/97.47)
Bra001810	Heera_4lane_51_NODE_102929_length_279_cov_91.989250(874-1199->1-326/97.24)	Heera_4lane_51_NODE_130699_length_282_cov_16.641844(70-294->108-332/98.22)	Heera_4lane_51_NODE_136978_length_239_cov_44.518829(271-559->1-289/97.23)	Heera_4lane_51_NODE_136979_length_318_cov_40.930817(517-884->368-1/99.73)	Heera_4lane_51_NODE_13908_length_702_cov_78.424500(1153-1629->752-276/97.9)
Bra001811	Heera_4lane_51_NODE_206350_length_300_cov_10.666667(962-1161->350-151/96.5)
Bra001812	Heera_4lane_51_NODE_205117_length_78_cov_29.141026(1090-1217->1-128/97.66)	Heera_4lane_51_NODE_208319_length_51_cov_23.294117(628-728->101-1/99.01)	Heera_4lane_51_NODE_233582_length_115_cov_18.939131(691-855->165-1/99.39)	Heera_4lane_51_NODE_241049_length_177_cov_23.412430(877-1103->227-1/99.56)	Heera_4lane_51_NODE_27731_length_740_cov_18.356756(1-633->633-1/97)	Heera_4lane_51_NODE_284534_length_54_cov_30.277779(823-926->1-104/100)	Heera_4lane_51_NODE_77214_length_93_cov_28.440861(1075-1217->143-1/96.5)
Bra001813	Heera_4lane_51_NODE_22885_length_761_cov_13.864652(616-1383->811-44/97.53)	Heera_4lane_51_NODE_264479_length_238_cov_11.016807(376-663->288-1/98.61)
Bra001814	Heera_4lane_51_NODE_111435_length_681_cov_12.496329(1-593->587-1/91.28)	Heera_4lane_51_NODE_159893_length_282_cov_22.872341(595-926->1-332/99.7)	Heera_4lane_51_NODE_198286_length_86_cov_27.232557(893-1028->1-136/100)	Heera_4lane_51_NODE_256091_length_51_cov_50.274509(544-644->1-101/100)	Heera_4lane_51_NODE_7821_length_234_cov_37.940170(1001-1149->1-149/100)	Heera_4lane_51_NODE_86658_length_700_cov_12.854285(1-593->593-1/100)
Bra001815	Heera_4lane_51_NODE_148871_length_496_cov_26.709677(370-693->546-223/99.69)	Heera_4lane_51_NODE_173153_length_273_cov_29.868132(96-418->323-1/100)
Bra001816	Heera_4lane_51_NODE_104917_length_81_cov_37.086418(1384-1511->4-131/99.22)	Heera_4lane_51_NODE_104918_length_320_cov_40.134377(1471-1716->370-125/98.78)	Heera_4lane_51_NODE_110628_length_166_cov_16.048193(1015-1230->216-1/98.61)	Heera_4lane_51_NODE_110629_length_330_cov_14.190909(676-1055->1-380/97.89)	Heera_4lane_51_NODE_132084_length_464_cov_15.390086(1-398->117-514/95.98)	Heera_4lane_51_NODE_175949_length_93_cov_39.784946(1183-1325->1-143/97.9)	Heera_4lane_51_NODE_189132_length_129_cov_12.573644(535-713->1-179/99.44)	Heera_4lane_51_NODE_209030_length_96_cov_18.583334(1276-1421->1-146/98.63)
Bra001819	Heera_4lane_51_NODE_102445_length_127_cov_15.842520(1603-1725->1-123/96.75)	Heera_4lane_51_NODE_114857_length_595_cov_19.236975(312-956->1-645/98.76)	Heera_4lane_51_NODE_114858_length_72_cov_22.597221(1003-1124->122-1/100)	Heera_4lane_51_NODE_202368_length_171_cov_24.444445(1411-1631->1-221/98.64)	Heera_4lane_51_NODE_223938_length_90_cov_23.577778(913-1052->1-140/100)	Heera_4lane_51_NODE_255084_length_123_cov_26.390244(1264-1436->173-1/99.42)	Heera_4lane_51_NODE_255085_length_117_cov_29.247864(1117-1283->1-167/99.4)	Heera_4lane_51_NODE_257041_length_274_cov_16.445255(1-312->19-324/97.44)
Bra001820	Heera_4lane_51_NODE_25040_length_2017_cov_23.621220(1-923->268-1190/98.05)	Heera_4lane_51_NODE_25040_length_2017_cov_23.621220(927-1758->1134-1965/99.16)
Bra001822	Heera_4lane_51_NODE_115825_length_280_cov_39.007141(430-618->330-142/99.47)	Heera_4lane_51_NODE_193197_length_285_cov_42.252632(139-473->1-335/98.21)
Bra001828	Heera_4lane_51_NODE_67225_length_794_cov_18.420654(1-576->125-700/99.13)
Bra001834	Heera_4lane_51_NODE_106355_length_206_cov_18.713593(949-1155->256-50/100)	Heera_4lane_51_NODE_106356_length_666_cov_26.867868(259-974->1-716/100)	Heera_4lane_51_NODE_227329_length_210_cov_10.495238(49-308->1-260/100)
Bra001836	Heera_4lane_51_NODE_138072_length_328_cov_16.618902(319-519->378-178/99.5)
Bra001841	Heera_4lane_51_NODE_95327_length_311_cov_15.527331(556-849->361-68/100)
Bra001842	Heera_4lane_51_NODE_275056_length_807_cov_13.159851(1-642->23-664/100)
Bra001843	Heera_4lane_51_NODE_292426_length_213_cov_12.422535(349-611->263-1/100)	Heera_4lane_51_NODE_292445_length_413_cov_15.832930(586-1048->1-463/98.92)	Heera_4lane_51_NODE_292721_length_105_cov_24.371429(1213-1367->1-155/97.42)	Heera_4lane_51_NODE_293091_length_191_cov_12.764398(1016-1256->1-241/99.17)	Heera_4lane_51_NODE_293191_length_114_cov_17.929825(1351-1514->164-1/100)	Heera_4lane_51_NODE_293287_length_132_cov_18.606060(112-290->182-4/99.44)
Bra001845	Heera_4lane_51_NODE_156213_length_510_cov_16.960785(992-1467->1-476/97.27)	Heera_4lane_51_NODE_198480_length_936_cov_13.177350(43-1028->986-1/97.36)
Bra001848	Heera_4lane_51_NODE_182692_length_396_cov_34.810608(727-849->1-123/98.37)	Heera_4lane_51_NODE_31172_length_345_cov_68.228989(94-488->1-395/98.99)	Heera_4lane_51_NODE_31173_length_166_cov_47.060242(448-663->216-1/99.54)
Bra001851	Heera_4lane_51_NODE_12343_length_544_cov_99.064339(293-786->594-101/99.6)
Bra001852	Heera_4lane_51_NODE_35094_length_232_cov_542.206909(266-390->19-143/100)
Bra001857	Heera_4lane_51_NODE_4975_length_120_cov_331.891663(175-344->1-170/97.06)
Bra001862	Heera_4lane_51_NODE_121073_length_417_cov_36.175060(1-314->314-1/97.45)	Heera_4lane_51_NODE_183301_length_323_cov_46.733746(392-764->373-1/98.93)	Heera_4lane_51_NODE_224247_length_177_cov_48.836159(772-998->227-1/96.04)
Bra001864	Heera_4lane_51_NODE_151265_length_346_cov_86.361275(442-621->396-217/97.78)	Heera_4lane_51_NODE_57990_length_315_cov_109.488892(19-383->365-1/99.45)
Bra001865	Heera_4lane_51_NODE_213084_length_602_cov_19.903654(445-1041->1-597/98.32)	Heera_4lane_51_NODE_233959_length_362_cov_10.337016(1-385->385-1/97.4)
Bra001866	Heera_4lane_51_NODE_12727_length_1037_cov_63.081001(3028-3752->363-1087/99.45)	Heera_4lane_51_NODE_142696_length_329_cov_20.537994(100-478->1-379/99.21)	Heera_4lane_51_NODE_208150_length_479_cov_18.603340(1802-2001->529-333/93)	Heera_4lane_51_NODE_255764_length_95_cov_29.484211(1613-1757->1-145/100)	Heera_4lane_51_NODE_26744_length_218_cov_68.073395(3754-4012->268-10/100)	Heera_4lane_51_NODE_26745_length_51_cov_127.176468(3703-3803->101-1/100)	Heera_4lane_51_NODE_34906_length_401_cov_35.019951(1154-1604->1-451/98.89)	Heera_4lane_51_NODE_5226_length_270_cov_43.955555(2284-2603->320-1/97.19)	Heera_4lane_51_NODE_5227_length_564_cov_37.863476(1717-2330->1-614/98.05)	Heera_4lane_51_NODE_61189_length_58_cov_66.534485(1555-1662->108-1/99.07)	Heera_4lane_51_NODE_61190_length_99_cov_19.484848(1456-1604->1-149/95.3)	Heera_4lane_51_NODE_94103_length_630_cov_25.000000(429-1108->680-1/100)
Bra001867	Heera_4lane_51_NODE_96777_length_452_cov_11.661505(1210-1698->502-14/100)
Bra001868	Heera_4lane_51_NODE_61579_length_210_cov_128.199997(33-292->260-1/99.23)	Heera_4lane_51_NODE_68520_length_298_cov_60.976509(243-435->1-193/98.96)
Bra001873	Heera_4lane_51_NODE_151156_length_894_cov_14.440716(1-795->811-17/98.99)
Bra001877	Heera_4lane_51_NODE_3628_length_236_cov_42.237289(475-760->1-286/98.95)	Heera_4lane_51_NODE_3629_length_143_cov_49.181820(712-861->193-44/100)	Heera_4lane_51_NODE_61591_length_596_cov_29.647652(1-512->135-646/97.66)
Bra001882	Heera_4lane_51_NODE_162449_length_671_cov_24.460506(1-486->118-603/100)
Bra001884	Heera_4lane_51_NODE_115493_length_696_cov_31.455460(3079-3672->1-594/99.16)	Heera_4lane_51_NODE_115493_length_696_cov_31.455460(1148-1270->2-124/92.68)	Heera_4lane_51_NODE_152323_length_225_cov_29.275555(2854-3128->1-275/96)	Heera_4lane_51_NODE_152323_length_225_cov_29.275555(922-1196->4-275/85.45)	Heera_4lane_51_NODE_8344_length_1294_cov_22.640650(1666-2874->1209-1/99.92)
Bra001886	Heera_4lane_51_NODE_1659_length_228_cov_44.780701(169-446->1-278/99.28)	Heera_4lane_51_NODE_1660_length_245_cov_73.767349(402-588->295-109/100)	Heera_4lane_51_NODE_40983_length_231_cov_241.740265(1-218->64-281/99.54)
Bra001888	Heera_4lane_51_NODE_149470_length_399_cov_64.395988(407-660->1-254/98.03)	Heera_4lane_51_NODE_99053_length_117_cov_54.512821(223-389->1-167/100)	Heera_4lane_51_NODE_99054_length_289_cov_64.249138(1-260->80-339/100)
Bra001889	Heera_4lane_51_NODE_269538_length_226_cov_10.486726(250-525->1-276/97.46)
Bra001891	Heera_4lane_51_NODE_125787_length_130_cov_101.184616(1117-1292->176-1/97.73)	Heera_4lane_51_NODE_185065_length_253_cov_25.450592(1-275->275-1/97.82)	Heera_4lane_51_NODE_233938_length_72_cov_31.555555(250-371->1-122/100)	Heera_4lane_51_NODE_33597_length_123_cov_233.032516(859-1031->173-1/97.11)	Heera_4lane_51_NODE_39214_length_75_cov_349.106659(1243-1367->125-1/100)	Heera_4lane_51_NODE_50380_length_106_cov_62.066036(325-480->1-156/100)	Heera_4lane_51_NODE_84541_length_159_cov_65.094337(652-857->209-4/96.12)	Heera_4lane_51_NODE_87026_length_162_cov_84.487656(823-1034->1-212/97.64)
Bra001894	Heera_4lane_51_NODE_144723_length_625_cov_17.520000(1-306->226-531/98.69)
Bra001896	Heera_4lane_51_NODE_105486_length_369_cov_108.598915(823-1241->1-419/99.05)	Heera_4lane_51_NODE_128626_length_381_cov_89.960632(313-743->431-1/99.54)	Heera_4lane_51_NODE_25073_length_415_cov_109.021690(90-361->272-1/99.26)	Heera_4lane_51_NODE_49860_length_139_cov_86.848923(1213-1401->1-189/100)	Heera_4lane_51_NODE_49861_length_389_cov_113.920311(1357-1698->439-98/100)
Bra001897	Heera_4lane_51_NODE_78141_length_358_cov_81.050278(219-626->1-408/100)	Heera_4lane_51_NODE_95507_length_382_cov_39.180630(1-257->257-1/100)	Heera_4lane_51_NODE_98941_length_427_cov_46.203747(578-1002->477-53/99.76)
Bra001899	Heera_4lane_51_NODE_150355_length_296_cov_16.956081(1-227->120-346/95.59)	Heera_4lane_51_NODE_268469_length_90_cov_24.700001(178-317->1-140/100)	Heera_4lane_51_NODE_287098_length_156_cov_13.987180(22-227->206-1/100)	Heera_4lane_51_NODE_61287_length_117_cov_12.333333(268-432->1-167/98.8)
Bra001900	Heera_4lane_51_NODE_141565_length_99_cov_127.585861(256-404->1-149/100)	Heera_4lane_51_NODE_141566_length_56_cov_155.571426(355-460->1-106/100)	Heera_4lane_51_NODE_49569_length_108_cov_112.527779(475-632->1-158/100)	Heera_4lane_51_NODE_49570_length_310_cov_58.254837(607-714->360-253/100)	Heera_4lane_51_NODE_78897_length_192_cov_108.677086(10-251->242-1/100)
Bra001905	Heera_4lane_51_NODE_174638_length_446_cov_11.139013(1-312->104-415/100)
Bra001909	Heera_4lane_51_NODE_105196_length_132_cov_33.765152(262-443->1-182/98.35)	Heera_4lane_51_NODE_105197_length_129_cov_34.837208(550-728->1-179/100)	Heera_4lane_51_NODE_138971_length_189_cov_48.380951(958-1196->1-239/100)	Heera_4lane_51_NODE_138972_length_302_cov_35.880795(1175-1526->352-1/100)	Heera_4lane_51_NODE_232543_length_156_cov_51.532051(394-599->1-206/100)	Heera_4lane_51_NODE_24445_length_404_cov_32.022278(1-302->302-1/100)	Heera_4lane_51_NODE_74359_length_477_cov_45.752621(1498-1821->1-324/100)	Heera_4lane_51_NODE_90332_length_78_cov_74.948715(880-1007->128-1/100)	Heera_4lane_51_NODE_90335_length_144_cov_52.819443(721-914->1-194/100)
Bra001911	Heera_4lane_51_NODE_34067_length_214_cov_110.443924(169-318->1-150/100)
Bra001913	Heera_4lane_51_NODE_262816_length_274_cov_14.656935(187-360->324-151/100)	Heera_4lane_51_NODE_61798_length_650_cov_18.443077(1-219->219-1/100)
Bra001918	Heera_4lane_51_NODE_16844_length_318_cov_304.984283(1003-1370->1-368/98.1)	Heera_4lane_51_NODE_47259_length_124_cov_377.725800(318-488->1-171/97.08)	Heera_4lane_51_NODE_56728_length_61_cov_204.377045(836-946->111-1/96.4)	Heera_4lane_51_NODE_56738_length_93_cov_256.430115(478-620->143-1/97.2)	Heera_4lane_51_NODE_61653_length_53_cov_537.849060(1321-1420->103-4/98)
Bra001919	Heera_4lane_51_NODE_207740_length_92_cov_15.728261(1832-1973->1-142/97.89)	Heera_4lane_51_NODE_238855_length_111_cov_12.576576(1600-1760->161-1/98.76)	Heera_4lane_51_NODE_83163_length_427_cov_13.100702(1928-2157->477-248/99.57)
Bra001920	Heera_4lane_51_NODE_122870_length_247_cov_17.878542(1-195->272-75/98.48)
Bra001921	Heera_4lane_51_NODE_142751_length_171_cov_12.637427(778-998->221-1/97.74)	Heera_4lane_51_NODE_164897_length_432_cov_12.678241(1093-1458->482-117/98.36)	Heera_4lane_51_NODE_164898_length_107_cov_23.897196(982-1138->1-157/99.36)	Heera_4lane_51_NODE_245601_length_303_cov_10.211221(43-395->353-1/97.73)
Bra001923	Heera_4lane_51_NODE_126869_length_285_cov_77.789474(538-872->1-335/98.81)	Heera_4lane_51_NODE_126870_length_114_cov_75.184212(826-989->1-164/98.17)	Heera_4lane_51_NODE_12717_length_369_cov_64.189705(163-575->419-1/96.42)	Heera_4lane_51_NODE_287630_length_126_cov_74.611115(37-212->1-176/98.86)	Heera_4lane_51_NODE_94554_length_87_cov_74.471268(1159-1295->137-1/98.54)	Heera_4lane_51_NODE_94555_length_158_cov_78.854431(983-1190->1-208/98.08)
Bra001925	Heera_4lane_51_NODE_166534_length_253_cov_14.304348(1-212->89-300/99.06)	Heera_4lane_51_NODE_50146_length_654_cov_58.642200(531-816->360-645/99.65)	Heera_4lane_51_NODE_50146_length_654_cov_58.642200(166-456->1-291/96.91)
Bra001926	Heera_4lane_51_NODE_199395_length_57_cov_28.350878(1276-1382->1-107/99.07)	Heera_4lane_51_NODE_270849_length_189_cov_13.021164(1333-1568->1-236/97.03)	Heera_4lane_51_NODE_37688_length_420_cov_16.461905(1541-2010->1-470/98.09)	Heera_4lane_51_NODE_56159_length_105_cov_10.819048(1171-1325->1-155/98.71)
Bra001927	Heera_4lane_51_NODE_40831_length_219_cov_41.292236(1-206->206-1/99.03)	Heera_4lane_51_NODE_91260_length_166_cov_47.506023(253-468->1-216/97.69)	Heera_4lane_51_NODE_96091_length_370_cov_75.905403(691-885->1-195/98.46)	Heera_4lane_51_NODE_97783_length_221_cov_63.257919(467-737->1-271/98.52)
Bra001929	Heera_4lane_51_NODE_128351_length_255_cov_14.709804(664-968->1-305/100)	Heera_4lane_51_NODE_180885_length_297_cov_15.676767(565-704->208-347/100)	Heera_4lane_51_NODE_180885_length_297_cov_15.676767(358-463->1-106/100)	Heera_4lane_51_NODE_272690_length_99_cov_25.939394(919-1067->1-149/100)
Bra001930	Heera_4lane_51_NODE_107706_length_563_cov_96.129662(1-476->138-613/98.95)	Heera_4lane_51_NODE_119000_length_873_cov_95.368843(1-313->846-531/94.3)	Heera_4lane_51_NODE_44548_length_883_cov_106.261612(430-1074->933-289/97.21)
Bra001931	Heera_4lane_51_NODE_102521_length_132_cov_125.295456(661-842->182-1/100)	Heera_4lane_51_NODE_102522_length_237_cov_174.907166(421-707->1-287/99.3)	Heera_4lane_51_NODE_110379_length_144_cov_276.791656(103-296->194-1/99.48)	Heera_4lane_51_NODE_1397_length_132_cov_119.674240(661-842->1-182/97.25)	Heera_4lane_51_NODE_18852_length_96_cov_219.552078(1309-1454->1-146/98.63)	Heera_4lane_51_NODE_39797_length_153_cov_185.614380(1150-1306->203-47/100)	Heera_4lane_51_NODE_39798_length_198_cov_166.080811(928-1175->1-248/99.6)	Heera_4lane_51_NODE_81028_length_66_cov_217.075760(1309-1424->1-116/100)	Heera_4lane_51_NODE_99285_length_126_cov_128.960312(796-971->1-176/100)
Bra001933	Heera_4lane_51_NODE_236199_length_591_cov_25.737732(1-393->61-453/90.33)	Heera_4lane_51_NODE_284813_length_550_cov_15.558182(1-393->37-429/96.44)
Bra001934	Heera_4lane_51_NODE_122652_length_75_cov_211.586670(1312-1436->125-1/99.2)	Heera_4lane_51_NODE_123580_length_135_cov_170.644440(1387-1571->1-185/97.3)	Heera_4lane_51_NODE_131401_length_309_cov_145.831711(205-563->1-359/99.72)	Heera_4lane_51_NODE_151492_length_195_cov_85.184616(526-770->1-245/99.18)	Heera_4lane_51_NODE_160195_length_90_cov_393.777771(1522-1661->1-140/97.14)	Heera_4lane_51_NODE_27977_length_135_cov_196.955551(1387-1571->1-185/99.46)	Heera_4lane_51_NODE_28385_length_240_cov_110.720833(736-1025->1-290/97.93)	Heera_4lane_51_NODE_39155_length_270_cov_118.225929(1612-1734->320-198/98.37)	Heera_4lane_51_NODE_4011_length_81_cov_136.913574(82-212->131-1/100)	Heera_4lane_51_NODE_55486_length_108_cov_143.972229(1207-1361->155-1/98.71)
Bra001935	Heera_4lane_51_NODE_137196_length_107_cov_15.327103(1264-1420->1-157/100)	Heera_4lane_51_NODE_189762_length_286_cov_12.115385(1477-1818->336-1/97.95)	Heera_4lane_51_NODE_199456_length_228_cov_17.346491(1771-2048->278-1/100)	Heera_4lane_51_NODE_228360_length_124_cov_10.677420(589-762->1-174/97.7)
Bra001937	Heera_4lane_51_NODE_172197_length_148_cov_41.804054(1513-1695->1-183/95.63)	Heera_4lane_51_NODE_191572_length_493_cov_14.707911(234-541->308-1/98.38)	Heera_4lane_51_NODE_221094_length_117_cov_23.478632(1513-1679->167-1/100)	Heera_4lane_51_NODE_22383_length_1117_cov_14.876454(651-788->138-1/94.2)	Heera_4lane_51_NODE_248212_length_200_cov_18.395000(959-1208->1-250/92.8)	Heera_4lane_51_NODE_263892_length_144_cov_19.548611(595-788->194-1/97.42)	Heera_4lane_51_NODE_285087_length_53_cov_16.075472(890-992->1-103/99.03)
Bra001940	Heera_4lane_51_NODE_292999_length_983_cov_10.426247(28-1060->1033-1/93.03)
Bra001942	Heera_4lane_51_NODE_128261_length_600_cov_37.918335(645-1286->642-1/97.98)	Heera_4lane_51_NODE_132927_length_120_cov_26.350000(1243-1401->170-12/98.11)	Heera_4lane_51_NODE_20740_length_457_cov_30.905909(1396-1596->97-297/99.5)	Heera_4lane_51_NODE_231310_length_604_cov_36.193710(1-619->651-33/98.06)
Bra001943	Heera_4lane_51_NODE_61158_length_293_cov_14.122867(355-609->1-261/96.17)
Bra001945	Heera_4lane_51_NODE_174590_length_325_cov_19.778461(814-1104->375-85/99.66)	Heera_4lane_51_NODE_190483_length_474_cov_14.329114(320-786->5-471/98.72)	Heera_4lane_51_NODE_211422_length_72_cov_39.902779(931-1049->4-122/96.64)	Heera_4lane_51_NODE_244903_length_440_cov_15.254545(1-236->257-22/98.31)	Heera_4lane_51_NODE_248863_length_278_cov_12.266187(25-236->87-307/90.95)
Bra001946	Heera_4lane_51_NODE_165796_length_204_cov_15.602942(205-458->1-254/98.82)	Heera_4lane_51_NODE_18955_length_194_cov_33.752579(1126-1272->1-147/100)	Heera_4lane_51_NODE_240313_length_150_cov_16.580000(409-608->200-1/97)	Heera_4lane_51_NODE_68069_length_552_cov_23.228260(559-1160->1-602/98.67)	Heera_4lane_51_NODE_98032_length_267_cov_14.071161(1-248->248-1/98.79)
Bra001948	Heera_4lane_51_NODE_163375_length_234_cov_27.816238(289-423->284-150/100)	Heera_4lane_51_NODE_175256_length_88_cov_59.659092(133-270->1-138/100)	Heera_4lane_51_NODE_73247_length_246_cov_24.756098(1-182->115-296/100)
Bra001949	Heera_4lane_51_NODE_197377_length_83_cov_15.506024(889-1021->1-133/100)
Bra001950	Heera_4lane_51_NODE_62287_length_198_cov_794.055542(2035-2271->248-12/100)	Heera_4lane_51_NODE_73880_length_564_cov_271.242920(856-1217->614-253/99.45)	Heera_4lane_51_NODE_73881_length_600_cov_356.649994(248-897->1-650/98.62)	Heera_4lane_51_NODE_83724_length_156_cov_555.403870(70-240->171-1/100)
Bra001951	Heera_4lane_51_NODE_44633_length_1316_cov_65.340424(181-641->1004-544/98.26)	Heera_4lane_51_NODE_44633_length_1316_cov_65.340424(850-1020->335-165/98.83)
Bra001952	Heera_4lane_51_NODE_182515_length_94_cov_270.000000(127-270->1-144/100)	Heera_4lane_51_NODE_20795_length_184_cov_146.864136(1-176->176-1/100)	Heera_4lane_51_NODE_32799_length_150_cov_173.080002(908-1107->200-1/99.5)	Heera_4lane_51_NODE_35160_length_168_cov_133.898804(673-890->1-218/99.08)	Heera_4lane_51_NODE_37847_length_156_cov_126.435898(439-644->1-206/99.51)	Heera_4lane_51_NODE_50959_length_186_cov_101.091400(245-480->236-1/100)	Heera_4lane_51_NODE_9862_length_281_cov_284.512451(1060-1388->1-329/99.39)
Bra001953	Heera_4lane_51_NODE_15600_length_160_cov_408.962494(348-557->210-1/99.52)
Bra001958	Heera_4lane_51_NODE_245403_length_286_cov_22.552448(94-429->336-1/99.7)
Bra001959	Heera_4lane_51_NODE_118323_length_534_cov_34.960674(736-864->281-153/89.15)	Heera_4lane_51_NODE_178169_length_248_cov_21.762096(1-239->60-298/100)	Heera_4lane_51_NODE_227171_length_156_cov_36.935898(223-413->206-16/99.48)	Heera_4lane_51_NODE_242286_length_96_cov_56.250000(172-314->4-146/96.5)	Heera_4lane_51_NODE_39910_length_350_cov_38.320000(460-785->75-400/99.39)
Bra001960	Heera_4lane_51_NODE_144246_length_402_cov_10.022388(1487-1749->1-263/100)
Bra001970	Heera_4lane_51_NODE_15440_length_243_cov_37.168724(79-371->1-293/100)	Heera_4lane_51_NODE_15441_length_188_cov_55.553192(376-613->238-1/99.58)	Heera_4lane_51_NODE_234119_length_209_cov_69.818184(1703-1961->1-259/99.23)	Heera_4lane_51_NODE_292528_length_78_cov_16.128204(586-713->128-1/100)	Heera_4lane_51_NODE_49999_length_63_cov_78.142860(994-1106->113-1/100)	Heera_4lane_51_NODE_50002_length_279_cov_93.670250(700-1028->329-1/99.09)	Heera_4lane_51_NODE_50582_length_234_cov_60.931625(2559-2664->284-179/99.06)	Heera_4lane_51_NODE_50583_length_144_cov_149.159729(2350-2543->1-194/99.48)	Heera_4lane_51_NODE_65432_length_507_cov_83.047340(1057-1613->1-557/99.28)	Heera_4lane_51_NODE_65433_length_139_cov_28.309353(1564-1752->1-189/97.35)	Heera_4lane_51_NODE_68373_length_119_cov_106.941177(2213-2381->1-169/98.82)	Heera_4lane_51_NODE_75679_length_139_cov_54.352516(1564-1752->189-1/100)	Heera_4lane_51_NODE_82354_length_297_cov_129.178452(1916-2262->1-347/100)
Bra001971	Heera_4lane_51_NODE_182419_length_149_cov_16.563759(2333-2531->1-199/100)	Heera_4lane_51_NODE_183795_length_723_cov_12.525588(1495-2267->1-773/99.74)	Heera_4lane_51_NODE_204167_length_114_cov_16.736841(2218-2381->164-1/100)
Bra001972	Heera_4lane_51_NODE_53115_length_379_cov_63.506596(112-326->429-215/100)
Bra001973	Heera_4lane_51_NODE_165421_length_531_cov_18.252354(1759-2101->96-432/97.08)	Heera_4lane_51_NODE_54021_length_430_cov_12.751163(1-356->356-1/99.72)	Heera_4lane_51_NODE_55736_length_1329_cov_14.170805(309-1687->1379-1/99.13)
Bra001974	Heera_4lane_51_NODE_58869_length_1895_cov_43.545647(1-1524->1765-242/98.36)
Bra001975	Heera_4lane_51_NODE_223108_length_387_cov_11.571059(17-179->270-108/98.77)
Bra001977	Heera_4lane_51_NODE_29628_length_1597_cov_19.741390(1-1365->131-1495/99.63)
Bra001978	Heera_4lane_51_NODE_29628_length_1597_cov_19.741390(1-564->8-571/99.65)
Bra001980	Heera_4lane_51_NODE_115271_length_301_cov_20.066444(1325-1674->1-350/100)	Heera_4lane_51_NODE_215942_length_160_cov_17.837500(1168-1374->4-210/99.03)	Heera_4lane_51_NODE_89246_length_1250_cov_16.037600(160-1181->1031-1/98.25)
Bra001982	Heera_4lane_51_NODE_121344_length_510_cov_20.611765(27-584->558-1/98.92)	Heera_4lane_51_NODE_235363_length_93_cov_22.516129(542-684->1-143/98.6)	Heera_4lane_51_NODE_94154_length_223_cov_31.004484(637-771->1-135/100)
Bra001983	Heera_4lane_51_NODE_214503_length_419_cov_20.372314(284-752->1-469/99.57)	Heera_4lane_51_NODE_250982_length_268_cov_17.552238(6-323->1-318/99.69)	Heera_4lane_51_NODE_73392_length_237_cov_59.278481(842-1014->1-173/99.42)
Bra001986	Heera_4lane_51_NODE_258115_length_846_cov_13.192672(143-954->1-812/99.75)
Bra001988	Heera_4lane_51_NODE_113116_length_573_cov_12.755672(401-1023->623-1/100)	Heera_4lane_51_NODE_134271_length_192_cov_10.791667(22-263->242-1/100)
Bra001994	Heera_4lane_51_NODE_130510_length_264_cov_116.681816(240-553->314-1/99.36)
Bra001995	Heera_4lane_51_NODE_219977_length_207_cov_10.458938(46-302->1-257/100)	Heera_4lane_51_NODE_63077_length_138_cov_13.115942(262-431->1-170/100)
Bra001997	Heera_4lane_51_NODE_102825_length_51_cov_40.313725(970-1070->1-101/100)	Heera_4lane_51_NODE_189230_length_207_cov_64.599037(22-278->257-1/99.61)	Heera_4lane_51_NODE_211381_length_90_cov_93.311111(229-368->140-1/100)	Heera_4lane_51_NODE_224452_length_141_cov_36.773048(319-509->191-1/98.95)	Heera_4lane_51_NODE_47632_length_344_cov_35.058140(1120-1257->1-138/100)	Heera_4lane_51_NODE_49067_length_339_cov_36.657818(610-998->389-1/100)	Heera_4lane_51_NODE_49068_length_96_cov_34.916668(487-632->1-146/100)
Bra001999	Heera_4lane_51_NODE_142818_length_108_cov_182.398148(559-716->1-158/100)	Heera_4lane_51_NODE_23979_length_340_cov_117.423531(667-897->1-231/100)	Heera_4lane_51_NODE_52426_length_275_cov_110.639999(68-392->1-325/98.46)	Heera_4lane_51_NODE_52428_length_192_cov_107.119789(367-608->242-1/99.59)
Bra002001	Heera_4lane_51_NODE_173747_length_389_cov_23.604113(1204-1563->1-360/100)	Heera_4lane_51_NODE_201060_length_411_cov_10.201946(394-854->1-461/100)	Heera_4lane_51_NODE_226203_length_168_cov_30.589285(949-1166->1-218/100)	Heera_4lane_51_NODE_226204_length_87_cov_63.862068(1117-1253->137-1/100)	Heera_4lane_51_NODE_257361_length_120_cov_21.033333(820-989->1-170/100)	Heera_4lane_51_NODE_262966_length_436_cov_13.809633(1-407->80-486/100)
Bra002003	Heera_4lane_51_NODE_109292_length_114_cov_38.377193(547-712->164-2/98.19)	Heera_4lane_51_NODE_109293_length_509_cov_16.375246(136-595->100-559/99.78)	Heera_4lane_51_NODE_178532_length_74_cov_46.256756(1103-1226->124-1/100)	Heera_4lane_51_NODE_201985_length_51_cov_38.921570(784-884->1-101/100)	Heera_4lane_51_NODE_93834_length_158_cov_41.329113(970-1142->173-1/98.84)	Heera_4lane_51_NODE_93835_length_132_cov_33.659092(844-970->1-127/99.21)
Bra002004	Heera_4lane_51_NODE_119737_length_229_cov_161.052399(1006-1284->1-279/99.64)	Heera_4lane_51_NODE_126113_length_129_cov_126.511627(862-1040->1-179/99.44)	Heera_4lane_51_NODE_1360_length_334_cov_87.491020(1-321->321-1/99.38)	Heera_4lane_51_NODE_22120_length_4209_cov_43.121170(1325-1704->1-380/99.21)	Heera_4lane_51_NODE_2434_length_123_cov_162.333328(364-536->1-173/99.42)	Heera_4lane_51_NODE_2435_length_314_cov_142.748413(536-899->364-1/98.63)	Heera_4lane_51_NODE_74345_length_184_cov_161.853256(1042-1284->1-234/91.36)
Bra002005	Heera_4lane_51_NODE_54284_length_2149_cov_81.804092(330-1672->552-1894/99.85)	Heera_4lane_51_NODE_54284_length_2149_cov_81.804092(1-200->223-422/99.5)
Bra002009	Heera_4lane_51_NODE_132346_length_135_cov_308.451843(961-1071->75-185/99.1)	Heera_4lane_51_NODE_132347_length_418_cov_148.385162(438-905->1-468/99.57)	Heera_4lane_51_NODE_255521_length_105_cov_36.180954(1159-1285->1-127/98.43)
Bra002010	Heera_4lane_51_NODE_12045_length_1740_cov_23.333334(1-1497->215-1711/99.53)
Bra002011	Heera_4lane_51_NODE_122881_length_109_cov_70.275230(2119-2277->159-1/100)	Heera_4lane_51_NODE_122882_length_51_cov_48.196079(2068-2168->101-1/100)	Heera_4lane_51_NODE_138549_length_263_cov_22.973385(1-182->132-313/98.9)	Heera_4lane_51_NODE_147912_length_416_cov_29.173077(140-605->466-1/100)	Heera_4lane_51_NODE_191332_length_155_cov_63.974194(1618-1822->1-205/100)	Heera_4lane_51_NODE_207053_length_93_cov_28.494623(637-779->143-1/100)	Heera_4lane_51_NODE_213560_length_186_cov_29.956989(775-1010->1-236/100)	Heera_4lane_51_NODE_214508_length_81_cov_90.641975(2257-2387->1-131/100)	Heera_4lane_51_NODE_221731_length_51_cov_28.333334(577-677->1-101/100)	Heera_4lane_51_NODE_238641_length_75_cov_62.453335(982-1106->1-125/100)	Heera_4lane_51_NODE_262375_length_59_cov_30.186441(1538-1646->1-109/100)	Heera_4lane_51_NODE_263158_length_90_cov_18.500000(1345-1484->1-140/100)	Heera_4lane_51_NODE_264203_length_84_cov_52.690475(1126-1259->1-134/100)	Heera_4lane_51_NODE_8812_length_172_cov_54.819767(1782-2003->1-222/100)
Bra002021	Heera_4lane_51_NODE_156246_length_378_cov_40.436508(902-1095->1-194/100)	Heera_4lane_51_NODE_211815_length_166_cov_37.391567(625-840->1-216/99.07)	Heera_4lane_51_NODE_214200_length_105_cov_31.714285(517-671->155-1/98.71)	Heera_4lane_51_NODE_47755_length_259_cov_35.660233(253-561->1-309/99.03)	Heera_4lane_51_NODE_88557_length_187_cov_29.358290(61-297->1-237/99.58)
Bra002022	Heera_4lane_51_NODE_183055_length_128_cov_19.703125(1130-1307->178-1/100)	Heera_4lane_51_NODE_183056_length_138_cov_13.702899(958-1145->1-188/98.94)	Heera_4lane_51_NODE_245335_length_378_cov_30.576719(1-383->46-428/97.39)	Heera_4lane_51_NODE_258904_length_159_cov_10.918239(310-518->209-1/99.04)
Bra002023	Heera_4lane_51_NODE_102184_length_150_cov_39.633335(478-677->1-200/99.5)	Heera_4lane_51_NODE_102186_length_114_cov_69.561401(631-794->1-164/100)	Heera_4lane_51_NODE_75539_length_360_cov_39.355556(85-494->410-1/100)	Heera_4lane_51_NODE_75793_length_359_cov_43.922005(913-1107->409-215/100)	Heera_4lane_51_NODE_75794_length_93_cov_109.268814(787-929->1-143/100)
Bra002025	Heera_4lane_51_NODE_104853_length_234_cov_20.632479(2590-2691->284-183/100)	Heera_4lane_51_NODE_116101_length_510_cov_14.800000(1885-2444->560-1/100)	Heera_4lane_51_NODE_157991_length_178_cov_17.544945(2412-2639->228-1/100)	Heera_4lane_51_NODE_233309_length_133_cov_12.624060(1135-1317->183-1/100)
Bra002028	Heera_4lane_51_NODE_101284_length_186_cov_65.876343(328-563->1-236/100)	Heera_4lane_51_NODE_10399_length_224_cov_101.183037(1307-1580->1-274/100)	Heera_4lane_51_NODE_117439_length_429_cov_70.109558(694-1022->479-151/99.7)	Heera_4lane_51_NODE_126133_length_92_cov_99.695656(1133-1274->1-142/100)	Heera_4lane_51_NODE_13545_length_227_cov_77.502205(1307-1580->1-277/94.22)	Heera_4lane_51_NODE_214485_length_108_cov_101.277779(526-683->1-158/100)	Heera_4lane_51_NODE_56084_length_467_cov_67.935760(1-374->144-517/100)
Bra002031	Heera_4lane_51_NODE_123709_length_318_cov_11.371069(959-1233->368-94/100)	Heera_4lane_51_NODE_174041_length_102_cov_19.911764(841-992->152-1/100)	Heera_4lane_51_NODE_174042_length_84_cov_29.845238(757-890->134-1/100)	Heera_4lane_51_NODE_174043_length_192_cov_12.067708(565-806->1-242/100)	Heera_4lane_51_NODE_260213_length_102_cov_11.598040(841-992->152-1/96.71)
Bra002034	Heera_4lane_51_NODE_126210_length_66_cov_173.575760(616-731->116-1/100)	Heera_4lane_51_NODE_134948_length_201_cov_131.248749(364-614->1-251/99.6)	Heera_4lane_51_NODE_17598_length_228_cov_98.504387(685-962->1-278/100)	Heera_4lane_51_NODE_17600_length_51_cov_168.568634(925-1025->101-1/100)	Heera_4lane_51_NODE_207381_length_232_cov_44.409481(84-215->132-1/100)	Heera_4lane_51_NODE_263444_length_165_cov_69.230301(181-395->215-1/98.6)	Heera_4lane_51_NODE_48547_length_51_cov_456.098053(565-665->1-101/100)
Bra002035	Heera_4lane_51_NODE_93787_length_270_cov_95.407410(90-241->152-1/100)
Bra002038	Heera_4lane_51_NODE_112306_length_143_cov_45.111889(1025-1143->193-75/99.16)	Heera_4lane_51_NODE_129034_length_496_cov_28.941532(1-422->125-546/97.63)	Heera_4lane_51_NODE_64640_length_645_cov_75.724030(380-1074->1-695/98.71)
Bra002042	Heera_4lane_51_NODE_106690_length_595_cov_17.252100(1217-1413->398-202/90.5)	Heera_4lane_51_NODE_135404_length_591_cov_10.419628(145-785->641-1/99.06)	Heera_4lane_51_NODE_204646_length_473_cov_18.452431(1235-1413->182-360/97.21)	Heera_4lane_51_NODE_204646_length_473_cov_18.452431(1039-1222->1-184/96.2)
Bra002043	Heera_4lane_51_NODE_241680_length_369_cov_10.859078(913-1153->1-241/97.51)	Heera_4lane_51_NODE_248316_length_144_cov_10.812500(391-539->46-194/97.32)
Bra002045	Heera_4lane_51_NODE_20413_length_241_cov_450.560181(280-489->1-210/98.1)
Bra002046	Heera_4lane_51_NODE_126121_length_515_cov_37.454369(1-167->96-259/97.6)	Heera_4lane_51_NODE_126121_length_515_cov_37.454369(166-324->276-434/98.11)	Heera_4lane_51_NODE_126121_length_515_cov_37.454369(330-467->428-565/97.1)	Heera_4lane_51_NODE_139934_length_150_cov_42.293335(1045-1182->200-63/100)	Heera_4lane_51_NODE_88974_length_552_cov_43.614132(481-1082->1-602/98.34)
Bra002047	Heera_4lane_51_NODE_162519_length_396_cov_24.616161(1-380->67-446/99.47)	Heera_4lane_51_NODE_162521_length_503_cov_19.409542(332-884->1-553/99.46)	Heera_4lane_51_NODE_204488_length_225_cov_25.408890(835-1109->275-1/100)
Bra002049	Heera_4lane_51_NODE_266299_length_170_cov_28.223530(332-432->220-120/100)	Heera_4lane_51_NODE_280639_length_202_cov_17.995050(7-258->1-252/100)	Heera_4lane_51_NODE_287188_length_103_cov_26.592234(218-370->1-153/99.35)
Bra002050	Heera_4lane_51_NODE_198335_length_205_cov_25.209757(214-354->255-115/99.29)
Bra002053	Heera_4lane_51_NODE_156984_length_772_cov_16.155441(825-1646->822-1/100)
Bra002054	Heera_4lane_51_NODE_26193_length_529_cov_157.867676(1-380->380-1/99.74)
Bra002055	Heera_4lane_51_NODE_127734_length_1102_cov_43.602539(99-248->985-1134/88.67)
Bra002058	Heera_4lane_51_NODE_258998_length_51_cov_17.392157(1805-1905->101-1/100)	Heera_4lane_51_NODE_41865_length_222_cov_43.220722(2287-2558->1-272/100)	Heera_4lane_51_NODE_42571_length_1309_cov_20.594347(15-1313->1299-1/99.31)	Heera_4lane_51_NODE_72973_length_297_cov_33.303032(1936-2285->347-1/98.86)	Heera_4lane_51_NODE_72974_length_80_cov_66.937500(1856-1985->1-130/99.23)	Heera_4lane_51_NODE_81327_length_52_cov_36.134617(1749-1850->1-102/100)	Heera_4lane_51_NODE_89668_length_479_cov_23.929018(1270-1798->529-1/97.93)
Bra002060	Heera_4lane_51_NODE_76385_length_557_cov_11.468582(31-342->96-407/97.76)
Bra002061	Heera_4lane_51_NODE_106742_length_88_cov_47.590908(107-244->138-1/100)	Heera_4lane_51_NODE_120435_length_88_cov_22.431818(107-244->1-138/97.1)	Heera_4lane_51_NODE_250392_length_302_cov_33.208611(397-567->352-182/97.08)	Heera_4lane_51_NODE_98351_length_104_cov_47.884617(275-428->154-1/98.7)	Heera_4lane_51_NODE_98352_length_80_cov_57.099998(195-324->130-1/100)
Bra002068	Heera_4lane_51_NODE_229847_length_112_cov_18.008928(964-1125->1-162/100)
Bra002070	Heera_4lane_51_NODE_260080_length_125_cov_11.576000(1171-1314->1-144/100)	Heera_4lane_51_NODE_266249_length_169_cov_10.366864(1002-1220->1-219/100)
Bra002071	Heera_4lane_51_NODE_147044_length_116_cov_17.767241(394-559->1-166/98.8)	Heera_4lane_51_NODE_192438_length_467_cov_21.115631(560-858->1-299/99)	Heera_4lane_51_NODE_57144_length_331_cov_11.586102(34-414->381-1/97.4)
Bra002073	Heera_4lane_51_NODE_55539_length_273_cov_63.391941(89-411->323-1/99.69)
Bra002075	Heera_4lane_51_NODE_129476_length_270_cov_13.600000(178-496->1-319/100)	Heera_4lane_51_NODE_246808_length_543_cov_14.046041(929-1521->1-593/100)
Bra002078	Heera_4lane_51_NODE_201387_length_133_cov_20.699247(1302-1434->1-133/96.99)	Heera_4lane_51_NODE_83615_length_551_cov_18.745916(673-961->301-13/94.18)
Bra002079	Heera_4lane_51_NODE_15262_length_318_cov_14.845912(244-384->1-141/99.29)	Heera_4lane_51_NODE_209392_length_348_cov_33.250000(1-279->120-398/99.28)
Bra002080	Heera_4lane_51_NODE_83991_length_278_cov_53.834534(1-176->176-1/98.3)	Heera_4lane_51_NODE_97679_length_373_cov_91.158180(262-471->423-214/98.57)
Bra002081	Heera_4lane_51_NODE_130975_length_292_cov_28.448629(1-263->80-342/99.62)
Bra002086	Heera_4lane_51_NODE_123293_length_306_cov_40.101307(1066-1421->356-1/99.44)	Heera_4lane_51_NODE_135421_length_249_cov_30.008032(634-929->296-1/99.66)	Heera_4lane_51_NODE_135422_length_275_cov_20.916363(351-675->1-325/99.08)	Heera_4lane_51_NODE_154161_length_586_cov_17.687714(1-389->389-1/99.74)	Heera_4lane_51_NODE_260317_length_89_cov_21.393259(890-1028->1-139/99.28)
Bra002092	Heera_4lane_51_NODE_108625_length_371_cov_64.851753(2212-2367->421-266/100)	Heera_4lane_51_NODE_108626_length_460_cov_49.860870(1741-2250->1-510/99.8)	Heera_4lane_51_NODE_164524_length_120_cov_48.974998(1180-1349->1-170/100)	Heera_4lane_51_NODE_172358_length_96_cov_35.843750(754-899->146-1/100)	Heera_4lane_51_NODE_186396_length_86_cov_41.616280(857-992->136-1/100)	Heera_4lane_51_NODE_207893_length_135_cov_26.451853(214-398->1-185/98.38)	Heera_4lane_51_NODE_207894_length_171_cov_46.654972(43-263->1-221/99.55)	Heera_4lane_51_NODE_235326_length_441_cov_59.170067(1300-1790->1-491/100)	Heera_4lane_51_NODE_249947_length_117_cov_64.547012(943-1109->1-167/100)	Heera_4lane_51_NODE_68525_length_162_cov_33.308643(388-599->1-212/98.11)	Heera_4lane_51_NODE_68526_length_204_cov_71.936272(550-803->1-254/100)	Heera_4lane_51_NODE_98877_length_111_cov_42.414413(1060-1220->1-161/100)
Bra002093	Heera_4lane_51_NODE_130409_length_129_cov_41.147285(70-248->1-179/98.88)	Heera_4lane_51_NODE_148810_length_51_cov_75.862747(388-488->101-1/100)	Heera_4lane_51_NODE_152159_length_247_cov_32.663967(474-594->297-177/100)	Heera_4lane_51_NODE_181369_length_54_cov_132.981476(262-365->1-104/100)	Heera_4lane_51_NODE_234181_length_63_cov_59.507938(199-311->1-113/100)
Bra002096	Heera_4lane_51_NODE_238280_length_263_cov_12.517110(976-1288->1-313/96.17)	Heera_4lane_51_NODE_251326_length_225_cov_13.488889(745-1019->1-275/98.18)	Heera_4lane_51_NODE_48071_length_721_cov_12.302358(25-794->770-1/98.44)
Bra002099	Heera_4lane_51_NODE_200541_length_650_cov_41.729229(2212-2438->700-474/99.12)	Heera_4lane_51_NODE_200541_length_650_cov_41.729229(2434-2685->463-221/93.25)	Heera_4lane_51_NODE_200542_length_141_cov_27.666666(2056-2246->1-191/99.48)	Heera_4lane_51_NODE_209791_length_360_cov_35.025002(1699-2104->5-410/98.52)
Bra002101	Heera_4lane_51_NODE_11700_length_694_cov_31.129683(1-665->80-744/96.84)	Heera_4lane_51_NODE_11703_length_63_cov_57.793652(715-827->113-1/100)	Heera_4lane_51_NODE_129874_length_252_cov_32.722221(790-960->1-171/99.42)
Bra002103	Heera_4lane_51_NODE_113249_length_271_cov_28.509226(1066-1386->1-321/98.44)	Heera_4lane_51_NODE_117720_length_165_cov_16.690908(661-875->1-215/97.21)	Heera_4lane_51_NODE_232747_length_216_cov_24.601852(847-1112->266-1/98.12)	Heera_4lane_51_NODE_49444_length_210_cov_29.447618(1-194->67-260/98.97)	Heera_4lane_51_NODE_66512_length_280_cov_31.592857(1344-1536->330-138/98.45)	Heera_4lane_51_NODE_93006_length_474_cov_24.145569(468-707->285-524/99.17)	Heera_4lane_51_NODE_93006_length_474_cov_24.145569(184-386->1-203/98.52)
Bra002104	Heera_4lane_51_NODE_11547_length_311_cov_141.334412(467-827->361-1/98.89)	Heera_4lane_51_NODE_4145_length_346_cov_87.251442(1-248->248-1/97.18)
Bra002105	Heera_4lane_51_NODE_118727_length_532_cov_20.317669(769-1002->7-240/97.44)	Heera_4lane_51_NODE_160227_length_106_cov_12.132075(529-677->8-156/97.32)
Bra002106	Heera_4lane_51_NODE_22824_length_525_cov_11.681905(49-525->99-575/97.06)	Heera_4lane_51_NODE_91766_length_228_cov_10.627193(1924-2151->278-51/94.3)
Bra002107	Heera_4lane_51_NODE_269060_length_304_cov_14.855263(508-861->1-354/99.44)	Heera_4lane_51_NODE_285479_length_63_cov_35.365078(445-557->1-113/100)
Bra002111	Heera_4lane_51_NODE_172135_length_718_cov_27.647633(1-345->483-138/97.69)
Bra002112	Heera_4lane_51_NODE_123203_length_372_cov_17.846775(1231-1652->1-422/99.05)	Heera_4lane_51_NODE_141021_length_221_cov_22.981901(97-311->57-271/97.21)	Heera_4lane_51_NODE_141023_length_51_cov_10.823529(271-371->1-101/99.01)	Heera_4lane_51_NODE_180720_length_51_cov_12.745098(271-371->1-101/100)	Heera_4lane_51_NODE_188697_length_501_cov_13.065868(361-907->1-547/97.07)	Heera_4lane_51_NODE_201348_length_315_cov_13.482540(908-1272->1-365/97.53)
Bra002113	Heera_4lane_51_NODE_56702_length_315_cov_85.806351(91-333->365-123/98.35)
Bra002114	Heera_4lane_51_NODE_104464_length_164_cov_30.292683(908-1070->52-214/99.39)	Heera_4lane_51_NODE_203760_length_114_cov_31.184210(73-236->164-1/100)	Heera_4lane_51_NODE_280270_length_78_cov_73.910255(1021-1148->1-128/99.22)
Bra002115	Heera_4lane_51_NODE_161164_length_1222_cov_11.301146(3194-3296->365-467/96.12)
Bra002116	Heera_4lane_51_NODE_29528_length_114_cov_472.482452(856-1019->1-164/98.78)	Heera_4lane_51_NODE_49240_length_70_cov_957.471436(1323-1442->1-120/99.17)	Heera_4lane_51_NODE_49244_length_84_cov_512.214294(1480-1613->134-1/98.51)
Bra002119	Heera_4lane_51_NODE_154362_length_711_cov_18.465542(280-1040->1-761/99.08)	Heera_4lane_51_NODE_158198_length_149_cov_26.375839(1067-1265->1-199/98.49)	Heera_4lane_51_NODE_255867_length_298_cov_14.902684(1-309->40-348/99.68)
Bra002120	Heera_4lane_51_NODE_129699_length_298_cov_24.013422(134-292->1-159/96.86)
Bra002124	Heera_4lane_51_NODE_155388_length_289_cov_15.463668(22-286->334-70/92.83)
Bra002129	Heera_4lane_51_NODE_47191_length_1850_cov_24.130270(1-1638->48-1688/95.26)
Bra002131	Heera_4lane_51_NODE_194024_length_417_cov_21.067146(1-300->97-396/98.33)
Bra002132	Heera_4lane_51_NODE_86262_length_722_cov_12.754848(425-945->39-559/100)
Bra002133	Heera_4lane_51_NODE_39441_length_72_cov_89.472221(286-407->1-122/100)	Heera_4lane_51_NODE_39443_length_271_cov_100.450188(376-489->321-208/100)
Bra002135	Heera_4lane_51_NODE_109261_length_956_cov_21.784519(1-750->263-1006/97.73)	Heera_4lane_51_NODE_168919_length_78_cov_26.987179(736-863->1-128/99.22)	Heera_4lane_51_NODE_269490_length_62_cov_10.403226(313-422->1-110/96.36)
Bra002137	Heera_4lane_51_NODE_128770_length_978_cov_44.792435(1-625->51-672/99.52)	Heera_4lane_51_NODE_128770_length_978_cov_44.792435(675-966->722-1013/100)
Bra002138	Heera_4lane_51_NODE_160282_length_475_cov_17.753685(103-245->227-85/95.1)
Bra002139	Heera_4lane_51_NODE_104282_length_78_cov_99.923080(370-497->1-128/100)	Heera_4lane_51_NODE_104283_length_405_cov_55.671604(448-902->455-1/100)	Heera_4lane_51_NODE_130762_length_159_cov_48.603775(1024-1232->1-209/98.56)	Heera_4lane_51_NODE_134170_length_131_cov_67.442749(883-1063->1-181/100)	Heera_4lane_51_NODE_206141_length_425_cov_38.992943(1-419->419-1/99.76)	Heera_4lane_51_NODE_63633_length_159_cov_89.647797(1024-1232->209-1/96.65)
Bra002140	Heera_4lane_51_NODE_183347_length_123_cov_31.154472(1879-2051->173-1/98.84)	Heera_4lane_51_NODE_212956_length_207_cov_10.328503(415-671->257-1/98.44)	Heera_4lane_51_NODE_218821_length_585_cov_13.967522(997-1631->635-1/99.69)	Heera_4lane_51_NODE_218822_length_109_cov_14.577982(888-1046->1-159/99.37)	Heera_4lane_51_NODE_234844_length_97_cov_11.969072(791-937->1-147/100)	Heera_4lane_51_NODE_251934_length_192_cov_16.838541(1600-1841->1-242/97.93)	Heera_4lane_51_NODE_263915_length_74_cov_12.878378(698-821->1-124/98.39)	Heera_4lane_51_NODE_276352_length_72_cov_10.569445(625-746->122-1/100)
Bra002141	Heera_4lane_51_NODE_116695_length_260_cov_26.900000(706-1015->310-1/95.81)	Heera_4lane_51_NODE_116696_length_701_cov_20.473610(3-753->1-751/96.94)
Bra002142	Heera_4lane_51_NODE_164321_length_532_cov_21.287594(277-795->1-519/97.11)	Heera_4lane_51_NODE_211892_length_560_cov_16.612499(277-795->610-92/94.99)	Heera_4lane_51_NODE_211894_length_78_cov_13.269231(185-308->5-128/94.35)	Heera_4lane_51_NODE_272105_length_78_cov_11.756411(185-308->124-1/95.16)	Heera_4lane_51_NODE_272106_length_191_cov_11.916230(1-216->26-241/97.69)
Bra002144	Heera_4lane_51_NODE_133952_length_176_cov_18.465910(437-662->1-226/100)	Heera_4lane_51_NODE_139401_length_68_cov_48.970589(2373-2490->118-1/100)	Heera_4lane_51_NODE_192627_length_410_cov_41.978050(1438-1897->1-460/100)	Heera_4lane_51_NODE_192628_length_51_cov_40.980392(1386-1486->1-101/100)	Heera_4lane_51_NODE_213765_length_136_cov_66.720589(1852-2037->1-186/100)	Heera_4lane_51_NODE_218717_length_162_cov_24.617285(271-482->1-212/100)	Heera_4lane_51_NODE_247268_length_60_cov_20.916666(187-296->1-110/100)	Heera_4lane_51_NODE_38554_length_132_cov_80.143936(2014-2195->1-182/100)	Heera_4lane_51_NODE_42318_length_565_cov_36.927433(637-1251->615-1/100)	Heera_4lane_51_NODE_66158_length_154_cov_42.837662(1221-1424->204-1/100)
Bra002146	Heera_4lane_51_NODE_171946_length_402_cov_28.452736(112-402->452-162/98.28)
Bra002150	Heera_4lane_51_NODE_140422_length_143_cov_14.566434(287-479->1-193/100)	Heera_4lane_51_NODE_140424_length_193_cov_17.093264(436-678->1-243/100)	Heera_4lane_51_NODE_176976_length_282_cov_33.081562(1027-1358->1-332/100)	Heera_4lane_51_NODE_176977_length_97_cov_12.886598(1309-1410->147-46/100)	Heera_4lane_51_NODE_217664_length_228_cov_18.732456(784-1061->1-278/100)	Heera_4lane_51_NODE_240994_length_271_cov_17.254612(16-336->1-321/100)	Heera_4lane_51_NODE_255399_length_118_cov_15.720339(634-801->168-1/100)	Heera_4lane_51_NODE_269786_length_222_cov_11.531531(790-1061->272-1/96.69)
Bra002152	Heera_4lane_51_NODE_231295_length_122_cov_113.926231(202-332->42-172/100)
Bra002153	Heera_4lane_51_NODE_111439_length_1613_cov_14.664600(2359-2533->1-175/95.43)	Heera_4lane_51_NODE_117455_length_144_cov_10.840278(178-366->194-3/90.62)
Bra002154	Heera_4lane_51_NODE_100007_length_400_cov_12.512500(3756-4029->1-274/99.64)	Heera_4lane_51_NODE_164814_length_311_cov_12.781350(3756-3875->361-242/97.5)	Heera_4lane_51_NODE_250284_length_299_cov_14.197325(3373-3575->147-349/100)	Heera_4lane_51_NODE_250284_length_299_cov_14.197325(2828-2950->157-279/82.93)	Heera_4lane_51_NODE_258151_length_86_cov_11.465117(3670-3805->1-136/98.53)	Heera_4lane_51_NODE_266999_length_118_cov_14.338983(3552-3719->168-1/99.4)
Bra002156	Heera_4lane_51_NODE_62066_length_358_cov_200.594971(700-1058->50-408/97.21)
Bra002157	Heera_4lane_51_NODE_143781_length_134_cov_32.985073(458-641->1-184/98.37)	Heera_4lane_51_NODE_193735_length_128_cov_32.367188(1007-1184->1-178/99.44)	Heera_4lane_51_NODE_229546_length_120_cov_17.825001(333-502->1-170/97.06)	Heera_4lane_51_NODE_241511_length_182_cov_25.642857(209-362->79-232/97.4)	Heera_4lane_51_NODE_244502_length_120_cov_24.708334(333-502->1-170/98.82)	Heera_4lane_51_NODE_246998_length_55_cov_55.345455(952-1056->1-105/100)	Heera_4lane_51_NODE_254470_length_118_cov_29.550848(801-968->1-168/98.21)
Bra002158	Heera_4lane_51_NODE_138661_length_63_cov_10.952381(517-629->1-113/99.12)	Heera_4lane_51_NODE_185859_length_415_cov_22.522892(161-563->403-1/99.26)	Heera_4lane_51_NODE_242687_length_122_cov_12.942623(626-800->1-172/95.43)	Heera_4lane_51_NODE_29440_length_709_cov_21.833569(772-1326->1-555/98.92)
Bra002160	Heera_4lane_51_NODE_100653_length_114_cov_26.035088(268-431->1-164/99.39)
Bra002163	Heera_4lane_51_NODE_133508_length_360_cov_35.097221(541-950->1-410/99.27)	Heera_4lane_51_NODE_14503_length_824_cov_40.955097(949-1461->874-362/99.61)	Heera_4lane_51_NODE_33667_length_758_cov_19.188654(1-581->228-808/98.8)
Bra002166	Heera_4lane_51_NODE_115754_length_280_cov_19.185715(3298-3627->330-1/100)	Heera_4lane_51_NODE_123808_length_441_cov_16.653061(2857-3347->1-491/100)	Heera_4lane_51_NODE_129339_length_207_cov_14.652174(2322-2578->1-257/100)	Heera_4lane_51_NODE_167451_length_306_cov_27.611111(4655-4791->259-123/99.27)	Heera_4lane_51_NODE_167452_length_425_cov_19.265882(4126-4600->1-475/98.32)	Heera_4lane_51_NODE_175247_length_970_cov_10.007216(1209-1622->414-1/98.31)	Heera_4lane_51_NODE_222876_length_104_cov_19.740385(3803-3956->154-1/100)	Heera_4lane_51_NODE_240489_length_180_cov_22.827778(3913-4142->230-1/100)	Heera_4lane_51_NODE_256510_length_95_cov_12.705263(3584-3728->145-1/100)	Heera_4lane_51_NODE_263129_length_227_cov_18.837004(2095-2371->1-277/100)
Bra002167	Heera_4lane_51_NODE_128160_length_118_cov_27.186441(312-479->168-1/100)	Heera_4lane_51_NODE_177828_length_560_cov_20.155357(1-359->249-610/94.75)	Heera_4lane_51_NODE_202587_length_138_cov_39.289856(466-653->1-188/96.81)	Heera_4lane_51_NODE_52413_length_927_cov_33.217907(613-1293->4-684/97.36)	Heera_4lane_51_NODE_58960_length_537_cov_31.037245(1-359->359-1/99.44)
Bra002170	Heera_4lane_51_NODE_159732_length_438_cov_52.034248(1324-1811->1-488/99.8)	Heera_4lane_51_NODE_172867_length_195_cov_75.661537(1780-2024->1-245/100)	Heera_4lane_51_NODE_184982_length_113_cov_17.539824(14-176->1-163/100)	Heera_4lane_51_NODE_222566_length_227_cov_26.312775(245-521->1-277/100)	Heera_4lane_51_NODE_243043_length_348_cov_22.977011(955-1352->398-1/100)	Heera_4lane_51_NODE_272489_length_85_cov_23.211765(130-264->1-135/100)	Heera_4lane_51_NODE_68819_length_296_cov_31.118244(653-998->346-1/99.71)	Heera_4lane_51_NODE_68820_length_66_cov_66.469696(472-587->1-116/100)	Heera_4lane_51_NODE_68821_length_89_cov_41.820225(538-676->1-139/100)
Bra002172	Heera_4lane_51_NODE_110291_length_135_cov_25.733334(532-716->1-185/100)	Heera_4lane_51_NODE_110292_length_195_cov_29.779488(691-935->245-1/100)	Heera_4lane_51_NODE_113342_length_164_cov_33.213413(1549-1662->214-101/100)	Heera_4lane_51_NODE_114972_length_597_cov_36.618092(895-1511->647-31/100)	Heera_4lane_51_NODE_194576_length_117_cov_26.589743(412-578->167-1/100)	Heera_4lane_51_NODE_22521_length_433_cov_16.020784(1531-1636->208-311/91.67)
Bra002173	Heera_4lane_51_NODE_119644_length_690_cov_21.466667(1-621->120-740/100)	Heera_4lane_51_NODE_141202_length_183_cov_33.972679(2252-2484->1-233/100)	Heera_4lane_51_NODE_182402_length_183_cov_43.672131(2252-2484->1-233/95.71)	Heera_4lane_51_NODE_19189_length_143_cov_35.370628(2509-2641->61-193/99.25)	Heera_4lane_51_NODE_2257_length_243_cov_66.958847(2914-3195->293-12/100)	Heera_4lane_51_NODE_2258_length_128_cov_44.421875(2730-2907->1-178/100)	Heera_4lane_51_NODE_242447_length_159_cov_10.918239(586-794->1-209/100)	Heera_4lane_51_NODE_254919_length_56_cov_74.035713(2858-2963->1-106/100)	Heera_4lane_51_NODE_265543_length_114_cov_21.315790(2056-2219->1-164/100)	Heera_4lane_51_NODE_269204_length_121_cov_35.173553(882-1052->171-1/100)	Heera_4lane_51_NODE_269205_length_131_cov_16.916031(751-931->1-181/100)	Heera_4lane_51_NODE_279261_length_141_cov_25.517731(1657-1847->1-191/100)	Heera_4lane_51_NODE_51493_length_391_cov_20.450129(1213-1653->1-441/100)	Heera_4lane_51_NODE_91542_length_114_cov_31.184210(2056-2219->1-164/96.95)	Heera_4lane_51_NODE_91543_length_82_cov_44.134148(2170-2301->1-132/100)
Bra002174	Heera_4lane_51_NODE_14689_length_99_cov_13.848485(295-443->1-149/100)	Heera_4lane_51_NODE_14690_length_252_cov_16.511906(397-698->302-1/100)	Heera_4lane_51_NODE_173547_length_469_cov_13.471215(741-1071->1-331/100)	Heera_4lane_51_NODE_198382_length_361_cov_10.099723(1-329->326-1/98.48)	Heera_4lane_51_NODE_262771_length_70_cov_15.185715(658-777->1-120/99.17)
Bra002175	Heera_4lane_51_NODE_121472_length_90_cov_22.000000(514-653->1-140/97.86)	Heera_4lane_51_NODE_167419_length_258_cov_25.228682(85-392->308-1/99.03)	Heera_4lane_51_NODE_211337_length_360_cov_32.227779(850-1080->410-180/95.67)	Heera_4lane_51_NODE_268031_length_102_cov_18.137255(632-783->152-1/97.37)	Heera_4lane_51_NODE_268579_length_51_cov_27.607843(427-527->1-101/97.03)	Heera_4lane_51_NODE_273773_length_54_cov_50.777779(346-446->4-104/98.02)
Bra002176	Heera_4lane_51_NODE_131196_length_429_cov_21.969696(1-257->223-479/97.67)	Heera_4lane_51_NODE_203794_length_264_cov_30.287878(346-656->1-311/97.75)	Heera_4lane_51_NODE_263142_length_91_cov_33.417583(226-366->1-141/98.58)	Heera_4lane_51_NODE_77914_length_241_cov_31.556017(640-804->1-165/96.97)
Bra002177	Heera_4lane_51_NODE_134557_length_75_cov_96.226669(685-809->125-1/98.4)	Heera_4lane_51_NODE_137991_length_492_cov_66.766258(776-1229->542-89/98.46)	Heera_4lane_51_NODE_25743_length_804_cov_56.041046(1-731->737-1/96.22)
Bra002178	Heera_4lane_51_NODE_4366_length_852_cov_20.336855(1-860->857-1/96.98)	Heera_4lane_51_NODE_74395_length_800_cov_38.438751(817-1614->1-798/98.5)
Bra002179	Heera_4lane_51_NODE_141355_length_150_cov_21.379999(319-518->1-200/98)	Heera_4lane_51_NODE_157305_length_205_cov_35.639023(31-285->255-1/99.61)	Heera_4lane_51_NODE_180949_length_222_cov_38.572071(925-1196->272-1/99.63)	Heera_4lane_51_NODE_18473_length_438_cov_54.157536(478-968->1-488/98.37)	Heera_4lane_51_NODE_211639_length_83_cov_36.060242(236-368->1-133/99.25)	Heera_4lane_51_NODE_248610_length_150_cov_30.433332(319-518->1-200/97)
Bra002181	Heera_4lane_51_NODE_149657_length_178_cov_13.241573(1569-1796->1-228/98.25)	Heera_4lane_51_NODE_150128_length_93_cov_28.817204(3268-3410->1-143/100)	Heera_4lane_51_NODE_190333_length_302_cov_13.986755(40-376->352-16/99.41)	Heera_4lane_51_NODE_208755_length_133_cov_14.270677(2453-2635->1-183/98.91)	Heera_4lane_51_NODE_208756_length_324_cov_15.379630(2614-2987->374-1/99.2)	Heera_4lane_51_NODE_215696_length_70_cov_31.285715(2383-2502->1-120/100)	Heera_4lane_51_NODE_235267_length_457_cov_20.831511(933-1439->507-1/99.61)	Heera_4lane_51_NODE_239983_length_282_cov_18.042553(2959-3290->1-332/97.59)	Heera_4lane_51_NODE_4369_length_523_cov_22.518164(3376-3948->1-573/99.3)	Heera_4lane_51_NODE_67953_length_636_cov_15.922956(1747-2432->1-686/98.83)	Heera_4lane_51_NODE_97688_length_105_cov_16.457144(828-982->1-155/98.06)
Bra002184	Heera_4lane_51_NODE_42776_length_2296_cov_19.190331(1-494->1853-2346/100)	Heera_4lane_51_NODE_44951_length_442_cov_69.237556(454-789->492-157/100)
Bra002185	Heera_4lane_51_NODE_182528_length_204_cov_46.250000(1-177->76-252/100)
Bra002186	Heera_4lane_51_NODE_125219_length_51_cov_280.411774(82-182->1-101/100)
Bra002188	Heera_4lane_51_NODE_114807_length_544_cov_11.806985(1315-1908->1-594/99.49)	Heera_4lane_51_NODE_162279_length_470_cov_13.836170(44-560->1-517/97.87)	Heera_4lane_51_NODE_190516_length_196_cov_13.147959(648-891->1-244/94.67)	Heera_4lane_51_NODE_283466_length_84_cov_10.404762(844-977->1-134/97.01)	Heera_4lane_51_NODE_37682_length_786_cov_21.828245(1879-2322->1-444/99.55)
Bra002189	Heera_4lane_51_NODE_265184_length_1578_cov_19.442331(33-1458->1628-203/99.72)
Bra002191	Heera_4lane_51_NODE_15265_length_1688_cov_33.252960(1996-2592->551-1147/96.15)	Heera_4lane_51_NODE_15265_length_1688_cov_33.252960(1521-1996->1-476/96.85)	Heera_4lane_51_NODE_219444_length_929_cov_15.273413(79-1057->979-1/99.49)
Bra002192	Heera_4lane_51_NODE_145822_length_136_cov_43.647060(357-542->1-186/99.46)	Heera_4lane_51_NODE_15265_length_1688_cov_33.252960(628-900->1738-1466/96.7)	Heera_4lane_51_NODE_15266_length_108_cov_71.185188(496-653->1-158/98.1)	Heera_4lane_51_NODE_70266_length_462_cov_39.502163(1-358->155-512/99.72)
Bra002195	Heera_4lane_51_NODE_174866_length_72_cov_34.097221(757-878->1-122/100)	Heera_4lane_51_NODE_218006_length_315_cov_26.380953(112-476->365-1/100)	Heera_4lane_51_NODE_49515_length_400_cov_35.525002(879-1038->450-291/100)	Heera_4lane_51_NODE_87271_length_216_cov_31.328703(460-725->1-266/100)
Bra002196	Heera_4lane_51_NODE_135388_length_427_cov_10.077283(1-446->32-477/100)	Heera_4lane_51_NODE_69309_length_1078_cov_13.528757(438-1509->1-1072/99.91)
Bra002198	Heera_4lane_51_NODE_128254_length_236_cov_14.326271(362-513->286-135/100)	Heera_4lane_51_NODE_128255_length_168_cov_20.154762(154-278->1-125/100)
Bra002199	Heera_4lane_51_NODE_128950_length_457_cov_20.041576(2062-2478->1-417/99.52)	Heera_4lane_51_NODE_97059_length_1702_cov_14.973560(334-2085->1-1752/98.57)
Bra002200	Heera_4lane_51_NODE_144893_length_578_cov_43.435986(1-473->150-622/98.1)	Heera_4lane_51_NODE_152898_length_74_cov_184.364868(1011-1134->1-124/98.39)	Heera_4lane_51_NODE_184125_length_287_cov_32.306622(434-770->337-1/96.74)	Heera_4lane_51_NODE_81669_length_281_cov_48.491104(730-1060->1-331/97.58)	Heera_4lane_51_NODE_90350_length_147_cov_69.340134(1085-1203->1-119/98.32)
Bra002201	Heera_4lane_51_NODE_168463_length_1015_cov_24.939901(1-561->491-1051/97.33)	Heera_4lane_51_NODE_251408_length_327_cov_26.443424(562-854->293-1/98.63)	Heera_4lane_51_NODE_86909_length_451_cov_55.878048(1224-1512->501-213/99.31)
Bra002202	Heera_4lane_51_NODE_108447_length_260_cov_11.296154(176-485->310-1/100)	Heera_4lane_51_NODE_207395_length_477_cov_14.096437(1153-1676->1-527/95.27)
Bra002205	Heera_4lane_51_NODE_157614_length_149_cov_22.241611(668-866->199-1/97.49)	Heera_4lane_51_NODE_210545_length_127_cov_19.645670(853-1029->1-177/96.61)	Heera_4lane_51_NODE_64871_length_266_cov_24.872181(457-650->119-312/93.3)	Heera_4lane_51_NODE_82494_length_119_cov_26.210085(408-576->1-169/98.22)
Bra002207	Heera_4lane_51_NODE_171932_length_469_cov_23.004265(418-843->519-94/100)	Heera_4lane_51_NODE_98763_length_198_cov_17.944445(217-464->1-248/100)
Bra002208	Heera_4lane_51_NODE_102288_length_303_cov_42.125412(121-473->1-353/99.72)	Heera_4lane_51_NODE_87404_length_882_cov_21.197279(448-1125->1-678/99.71)
Bra002209	Heera_4lane_51_NODE_175357_length_81_cov_85.320984(424-554->1-131/99.24)	Heera_4lane_51_NODE_39073_length_384_cov_125.981773(784-928->434-290/99.31)	Heera_4lane_51_NODE_39073_length_384_cov_125.981773(1090-1199->110-1/100)	Heera_4lane_51_NODE_52039_length_206_cov_65.932037(551-678->256-129/99.22)	Heera_4lane_51_NODE_58292_length_798_cov_120.461151(1443-1739->556-260/99.66)	Heera_4lane_51_NODE_58292_length_798_cov_120.461151(1151-1416->848-583/100)	Heera_4lane_51_NODE_58292_length_798_cov_120.461151(1771-1992->228-7/100)
Bra002214	Heera_4lane_51_NODE_114930_length_283_cov_82.215546(1-239->95-333/92.47)	Heera_4lane_51_NODE_178006_length_83_cov_36.662651(962-1092->132-2/91.6)	Heera_4lane_51_NODE_49972_length_1208_cov_92.423012(196-1152->1258-311/94.78)
Bra002215	Heera_4lane_51_NODE_166080_length_311_cov_33.556271(1699-2059->1-361/95.57)	Heera_4lane_51_NODE_94191_length_337_cov_23.842730(1357-1743->387-1/96.64)	Heera_4lane_51_NODE_94192_length_492_cov_14.754066(865-1406->1-542/97.05)	Heera_4lane_51_NODE_95203_length_283_cov_23.766785(1-276->58-333/100)	Heera_4lane_51_NODE_95205_length_535_cov_16.646729(233-817->585-1/97.78)
Bra002216	Heera_4lane_51_NODE_14379_length_162_cov_583.629639(402-613->212-1/99.53)	Heera_4lane_51_NODE_14380_length_117_cov_717.743591(196-362->1-167/99.4)	Heera_4lane_51_NODE_44367_length_212_cov_506.768860(1-221->42-262/100)
Bra002218	Heera_4lane_51_NODE_108948_length_173_cov_22.658960(1118-1340->223-1/100)	Heera_4lane_51_NODE_127898_length_186_cov_16.806452(1293-1410->236-119/100)	Heera_4lane_51_NODE_161298_length_114_cov_13.017544(721-884->1-164/100)
Bra002219	Heera_4lane_51_NODE_113188_length_93_cov_29.290323(361-503->1-143/100)	Heera_4lane_51_NODE_113189_length_102_cov_35.392159(466-617->1-152/100)	Heera_4lane_51_NODE_119056_length_51_cov_36.372547(1036-1136->1-101/100)	Heera_4lane_51_NODE_13199_length_72_cov_91.833336(817-938->1-122/100)	Heera_4lane_51_NODE_158812_length_144_cov_44.284721(889-1082->1-194/100)	Heera_4lane_51_NODE_194000_length_345_cov_42.637680(1-269->127-395/99.63)	Heera_4lane_51_NODE_198937_length_60_cov_30.616667(583-692->1-110/100)	Heera_4lane_51_NODE_198938_length_78_cov_40.320515(739-866->128-1/100)	Heera_4lane_51_NODE_43598_length_399_cov_36.624062(1160-1368->1-209/99.52)
Bra002220	Heera_4lane_51_NODE_113231_length_485_cov_64.107216(184-450->1-267/100)	Heera_4lane_51_NODE_80005_length_139_cov_109.172661(39-227->189-1/100)
Bra002221	Heera_4lane_51_NODE_100630_length_53_cov_159.018875(1237-1339->1-103/100)	Heera_4lane_51_NODE_10280_length_411_cov_105.513382(1290-1551->1-262/100)	Heera_4lane_51_NODE_132258_length_120_cov_110.908333(265-434->1-170/100)	Heera_4lane_51_NODE_152268_length_102_cov_100.235291(592-743->1-152/100)	Heera_4lane_51_NODE_162657_length_99_cov_146.303024(385-533->149-1/100)	Heera_4lane_51_NODE_196822_length_68_cov_103.441177(515-632->1-118/100)	Heera_4lane_51_NODE_215940_length_151_cov_94.324501(718-918->1-201/100)	Heera_4lane_51_NODE_221067_length_90_cov_72.044441(952-1091->1-140/100)	Heera_4lane_51_NODE_221068_length_65_cov_64.892311(869-983->1-115/100)	Heera_4lane_51_NODE_52777_length_61_cov_230.393448(1111-1221->1-111/100)	Heera_4lane_51_NODE_74524_length_357_cov_61.523811(1-305->305-1/100)	Heera_4lane_51_NODE_88993_length_54_cov_215.870377(1042-1145->104-1/100)
Bra002222	Heera_4lane_51_NODE_157319_length_654_cov_10.227829(283-442->110-269/95.62)	Heera_4lane_51_NODE_187969_length_130_cov_11.830770(686-840->172-24/89.68)	Heera_4lane_51_NODE_255702_length_126_cov_12.000000(10-185->176-1/94.89)
Bra002223	Heera_4lane_51_NODE_152234_length_546_cov_34.031136(988-1583->596-1/100)	Heera_4lane_51_NODE_177630_length_352_cov_32.599430(631-1032->1-402/100)	Heera_4lane_51_NODE_196239_length_51_cov_57.647060(1558-1658->101-1/100)	Heera_4lane_51_NODE_197781_length_525_cov_25.441904(322-665->232-575/99.71)	Heera_4lane_51_NODE_197781_length_525_cov_25.441904(91-300->1-210/100)	Heera_4lane_51_NODE_237346_length_161_cov_35.614906(1609-1716->1-108/100)
Bra002224	Heera_4lane_51_NODE_23149_length_228_cov_86.311401(1-213->66-278/100)	Heera_4lane_51_NODE_42499_length_791_cov_146.738312(235-1008->1-774/99.87)
Bra002225	Heera_4lane_51_NODE_15146_length_1089_cov_23.945822(239-1094->284-1139/100)
Bra002226	Heera_4lane_51_NODE_184396_length_388_cov_13.600515(196-546->438-88/100)	Heera_4lane_51_NODE_24771_length_231_cov_18.298702(1-240->240-1/100)
Bra002227	Heera_4lane_51_NODE_103065_length_312_cov_80.516029(1234-1497->362-99/100)	Heera_4lane_51_NODE_103066_length_529_cov_27.355387(697-1275->1-579/100)	Heera_4lane_51_NODE_143983_length_765_cov_32.828758(1-689->127-815/99.85)
Bra002228	Heera_4lane_51_NODE_122452_length_356_cov_44.140450(1483-1706->183-406/99.11)	Heera_4lane_51_NODE_122452_length_356_cov_44.140450(1271-1454->1-184/100)	Heera_4lane_51_NODE_139323_length_63_cov_94.793648(2029-2141->113-1/100)	Heera_4lane_51_NODE_139324_length_147_cov_82.510201(1858-2054->1-197/100)	Heera_4lane_51_NODE_154231_length_105_cov_104.942856(1753-1907->155-1/100)	Heera_4lane_51_NODE_154233_length_90_cov_59.766666(1663-1802->1-140/100)	Heera_4lane_51_NODE_173520_length_103_cov_41.106796(856-1008->1-153/100)	Heera_4lane_51_NODE_173521_length_180_cov_52.311111(1033-1262->230-1/100)	Heera_4lane_51_NODE_214104_length_58_cov_63.827587(969-1076->108-1/100)	Heera_4lane_51_NODE_43569_length_58_cov_101.465515(1213-1320->108-1/100)	Heera_4lane_51_NODE_48691_length_819_cov_34.648350(22-890->869-1/100)
Bra002229	Heera_4lane_51_NODE_119699_length_832_cov_28.325722(365-774->569-160/100)	Heera_4lane_51_NODE_119699_length_832_cov_28.325722(52-303->882-631/100)
Bra002230	Heera_4lane_51_NODE_157339_length_141_cov_47.354610(1009-1199->1-191/98.43)	Heera_4lane_51_NODE_73861_length_957_cov_32.506790(1-881->881-1/96.82)	Heera_4lane_51_NODE_76362_length_162_cov_46.543209(835-1043->212-4/98.56)
Bra002232	Heera_4lane_51_NODE_117556_length_675_cov_33.869629(1765-2294->530-1/99.25)	Heera_4lane_51_NODE_117557_length_117_cov_37.709400(1636-1764->1-129/98.45)	Heera_4lane_51_NODE_125911_length_325_cov_21.064615(2260-2415->375-220/100)	Heera_4lane_51_NODE_142894_length_101_cov_28.435644(901-1006->1-106/98.11)	Heera_4lane_51_NODE_144190_length_162_cov_39.740742(496-707->212-1/98.11)	Heera_4lane_51_NODE_184344_length_120_cov_40.916668(376-545->170-1/99.41)	Heera_4lane_51_NODE_215092_length_275_cov_41.043636(1201-1525->1-325/96.62)	Heera_4lane_51_NODE_220132_length_101_cov_34.554455(901-1006->1-106/98.11)	Heera_4lane_51_NODE_220795_length_243_cov_61.246914(658-950->1-293/98.63)	Heera_4lane_51_NODE_221137_length_204_cov_21.647058(157-335->1-179/98.32)	Heera_4lane_51_NODE_251090_length_60_cov_34.900002(97-206->110-1/100)
Bra002233	Heera_4lane_51_NODE_133667_length_85_cov_24.470589(1785-1919->1-135/97.04)	Heera_4lane_51_NODE_136898_length_333_cov_15.951952(756-1138->383-1/100)	Heera_4lane_51_NODE_230863_length_199_cov_21.231155(1582-1830->249-1/95.58)	Heera_4lane_51_NODE_233226_length_209_cov_15.516747(5-263->1-259/98.07)	Heera_4lane_51_NODE_24315_length_1659_cov_41.311031(1873-2971->1-1099/99.73)	Heera_4lane_51_NODE_24315_length_1659_cov_41.311031(2971-3216->1430-1675/100)	Heera_4lane_51_NODE_249889_length_328_cov_10.798780(219-596->1-378/99.47)	Heera_4lane_51_NODE_285842_length_54_cov_47.185184(700-803->104-1/97.12)	Heera_4lane_51_NODE_44358_length_85_cov_25.611765(1785-1919->135-1/100)	Heera_4lane_51_NODE_44360_length_98_cov_18.632652(1683-1830->1-148/100)	Heera_4lane_51_NODE_84841_length_96_cov_21.552084(1582-1727->1-146/100)	Heera_4lane_51_NODE_88022_length_480_cov_25.564583(1099-1628->1-530/100)
Bra002236	Heera_4lane_51_NODE_174837_length_51_cov_113.019608(385-485->101-1/100)	Heera_4lane_51_NODE_18338_length_167_cov_60.167664(101-317->1-217/99.08)	Heera_4lane_51_NODE_18339_length_114_cov_238.701752(268-431->164-1/100)	Heera_4lane_51_NODE_44557_length_97_cov_160.587631(807-953->1-147/98.64)	Heera_4lane_51_NODE_76764_length_71_cov_315.323944(718-838->1-121/100)	Heera_4lane_51_NODE_91555_length_282_cov_183.719864(436-767->1-332/99.4)	Heera_4lane_51_NODE_93761_length_62_cov_94.016129(101-212->1-112/98.21)
Bra002237	Heera_4lane_51_NODE_133782_length_372_cov_30.935484(232-653->1-422/98.82)	Heera_4lane_51_NODE_147861_length_180_cov_119.261108(847-1076->230-1/99.57)	Heera_4lane_51_NODE_47448_length_471_cov_59.161358(1130-1437->521-214/98.38)	Heera_4lane_51_NODE_90906_length_102_cov_49.637257(1027-1178->152-1/98.03)
Bra002238	Heera_4lane_51_NODE_102787_length_499_cov_14.190381(1-419->419-1/99.28)	Heera_4lane_51_NODE_112971_length_376_cov_14.619680(721-969->426-178/99.2)	Heera_4lane_51_NODE_239499_length_309_cov_12.915857(400-758->359-1/99.72)
Bra002239	Heera_4lane_51_NODE_138446_length_1063_cov_24.610537(1-585->830-246/98.46)
Bra002241	Heera_4lane_51_NODE_15487_length_215_cov_291.134888(77-341->1-265/98.87)	Heera_4lane_51_NODE_15489_length_63_cov_572.872986(409-521->113-1/97.35)
Bra002244	Heera_4lane_51_NODE_118956_length_129_cov_13.837210(88-264->1-177/95.48)
Bra002245	Heera_4lane_51_NODE_214693_length_102_cov_156.470581(394-545->1-152/99.34)	Heera_4lane_51_NODE_30823_length_241_cov_146.232361(1109-1218->1-110/100)	Heera_4lane_51_NODE_32434_length_120_cov_212.641663(514-683->170-1/100)	Heera_4lane_51_NODE_41465_length_526_cov_187.473389(1-413->413-1/100)	Heera_4lane_51_NODE_45948_length_69_cov_366.391296(637-755->1-119/100)
Bra002247	Heera_4lane_51_NODE_132931_length_392_cov_90.265305(404-782->1-379/99.21)	Heera_4lane_51_NODE_132932_length_98_cov_150.826538(290-437->1-148/100)	Heera_4lane_51_NODE_168001_length_294_cov_167.217682(1051-1394->344-1/99.13)	Heera_4lane_51_NODE_179349_length_165_cov_53.260605(10-224->215-1/100)	Heera_4lane_51_NODE_195810_length_403_cov_66.583130(1376-1695->1-320/99.06)	Heera_4lane_51_NODE_288673_length_115_cov_141.452179(175-339->1-165/100)
Bra002248	Heera_4lane_51_NODE_209285_length_352_cov_13.968750(51-342->111-402/100)
Bra002250	Heera_4lane_51_NODE_13306_length_408_cov_33.845589(134-551->415-1/96.17)	Heera_4lane_51_NODE_134064_length_277_cov_20.025270(2068-2208->327-187/98.58)	Heera_4lane_51_NODE_134065_length_357_cov_40.151260(1705-2111->1-407/97.79)	Heera_4lane_51_NODE_153276_length_102_cov_30.549019(1402-1553->1-152/99.34)	Heera_4lane_51_NODE_3979_length_201_cov_47.925373(1504-1754->1-251/99.6)	Heera_4lane_51_NODE_99542_length_513_cov_26.319689(502-1064->563-1/98.76)
Bra002253	Heera_4lane_51_NODE_131499_length_189_cov_14.391535(856-1094->239-1/97.91)	Heera_4lane_51_NODE_148574_length_333_cov_10.048048(20-402->383-1/100)	Heera_4lane_51_NODE_34482_length_459_cov_17.283224(1090-1595->1-506/99.6)
Bra002254	Heera_4lane_51_NODE_108138_length_150_cov_28.706667(790-987->1-198/98.48)	Heera_4lane_51_NODE_127667_length_238_cov_21.432774(545-832->288-1/94.1)	Heera_4lane_51_NODE_155964_length_353_cov_19.373938(430-832->1-403/98.51)	Heera_4lane_51_NODE_26553_length_475_cov_36.513683(1-479->47-525/99.37)	Heera_4lane_51_NODE_3942_length_296_cov_17.415541(245-589->346-2/94.49)
Bra002255	Heera_4lane_51_NODE_104512_length_296_cov_90.625000(2182-2346->1-165/100)	Heera_4lane_51_NODE_115265_length_213_cov_164.300476(1747-2009->263-1/100)	Heera_4lane_51_NODE_117317_length_107_cov_58.672897(217-373->157-1/100)	Heera_4lane_51_NODE_117642_length_57_cov_94.210526(1159-1265->107-1/100)	Heera_4lane_51_NODE_121438_length_84_cov_201.988098(652-785->134-1/100)	Heera_4lane_51_NODE_148646_length_91_cov_158.263733(1623-1763->1-141/100)	Heera_4lane_51_NODE_15412_length_104_cov_191.596161(539-692->154-1/100)	Heera_4lane_51_NODE_15413_length_118_cov_46.932205(334-501->1-168/100)	Heera_4lane_51_NODE_206679_length_96_cov_160.281250(931-1076->1-146/100)	Heera_4lane_51_NODE_255161_length_69_cov_205.000000(1036-1154->1-119/100)	Heera_4lane_51_NODE_52171_length_87_cov_124.816093(452-588->1-137/100)	Heera_4lane_51_NODE_61765_length_128_cov_123.296875(89-266->1-178/100)	Heera_4lane_51_NODE_64552_length_59_cov_73.711861(1334-1434->1-101/100)	Heera_4lane_51_NODE_77543_length_51_cov_85.098038(880-980->1-101/100)	Heera_4lane_51_NODE_83771_length_144_cov_175.236115(736-929->1-194/100)
Bra002257	Heera_4lane_51_NODE_168167_length_114_cov_11.508772(835-998->164-1/100)
Bra002258	Heera_4lane_51_NODE_172103_length_425_cov_60.451763(1-413->63-475/98.79)	Heera_4lane_51_NODE_181989_length_192_cov_35.963543(379-551->242-70/99.42)
Bra002259	Heera_4lane_51_NODE_12179_length_157_cov_302.146484(513-719->1-207/98.55)	Heera_4lane_51_NODE_27226_length_127_cov_665.944885(114-290->177-1/99.44)	Heera_4lane_51_NODE_57988_length_90_cov_447.266663(304-443->1-140/97.86)
Bra002261	Heera_4lane_51_NODE_56767_length_159_cov_325.509430(523-731->209-1/96.65)	Heera_4lane_51_NODE_56768_length_102_cov_160.794113(415-566->1-152/100)	Heera_4lane_51_NODE_67110_length_79_cov_170.797470(328-456->1-129/99.22)	Heera_4lane_51_NODE_85691_length_274_cov_82.226280(196-515->324-5/95.62)
Bra002263	Heera_4lane_51_NODE_102279_length_111_cov_51.171169(2950-3110->1-161/95.65)	Heera_4lane_51_NODE_102280_length_87_cov_99.712646(3061-3197->1-137/100)	Heera_4lane_51_NODE_118979_length_102_cov_32.215687(2680-2831->152-1/96.05)	Heera_4lane_51_NODE_118980_length_156_cov_26.448717(2506-2711->1-206/96.6)	Heera_4lane_51_NODE_129914_length_117_cov_43.555557(2068-2234->1-167/100)	Heera_4lane_51_NODE_129915_length_150_cov_77.360001(2185-2384->1-200/98.5)	Heera_4lane_51_NODE_136462_length_286_cov_36.447552(671-1002->332-1/99.4)	Heera_4lane_51_NODE_137785_length_129_cov_41.232559(2335-2513->179-1/96.65)	Heera_4lane_51_NODE_142642_length_444_cov_33.457207(970-1463->494-1/99.6)	Heera_4lane_51_NODE_158077_length_93_cov_36.247311(1810-1952->1-143/100)	Heera_4lane_51_NODE_168951_length_414_cov_38.263287(3233-3336->1-104/100)	Heera_4lane_51_NODE_174520_length_68_cov_49.544117(1739-1856->1-118/97.46)	Heera_4lane_51_NODE_195985_length_68_cov_104.308823(1739-1856->118-1/99.15)	Heera_4lane_51_NODE_210117_length_129_cov_25.914728(2335-2513->1-179/99.44)	Heera_4lane_51_NODE_213613_length_96_cov_32.468750(1921-2066->1-146/99.32)	Heera_4lane_51_NODE_228169_length_60_cov_82.349998(1609-1718->1-110/100)	Heera_4lane_51_NODE_251966_length_205_cov_33.234146(2680-2934->255-1/98.82)	Heera_4lane_51_NODE_257175_length_124_cov_30.411291(535-708->174-1/98.85)	Heera_4lane_51_NODE_257176_length_294_cov_16.438776(205-548->1-344/99.13)	Heera_4lane_51_NODE_264951_length_54_cov_25.518518(100-200->101-1/99.01)	Heera_4lane_51_NODE_267557_length_156_cov_24.891026(2506-2711->1-206/100)	Heera_4lane_51_NODE_269779_length_51_cov_24.274509(151-251->101-1/100)	Heera_4lane_51_NODE_278305_length_51_cov_22.098040(151-251->1-101/97.03)	Heera_4lane_51_NODE_6791_length_111_cov_59.027027(2950-3110->1-161/99.38)	Heera_4lane_51_NODE_6793_length_60_cov_122.466667(3173-3282->1-110/100)
Bra002264	Heera_4lane_51_NODE_138985_length_421_cov_20.154394(838-1128->471-181/99.31)	Heera_4lane_51_NODE_259743_length_252_cov_11.269841(559-860->302-1/99.34)
Bra002266	Heera_4lane_51_NODE_56569_length_524_cov_118.097328(112-506->1-395/100)
Bra002268	Heera_4lane_51_NODE_120431_length_426_cov_39.166668(1-171->342-172/95.91)	Heera_4lane_51_NODE_120431_length_426_cov_39.166668(200-342->143-1/99.3)
Bra002271	Heera_4lane_51_NODE_291531_length_271_cov_13.059041(138-458->321-1/97.82)
Bra002272	Heera_4lane_51_NODE_116562_length_174_cov_100.994255(721-944->1-224/99.11)	Heera_4lane_51_NODE_47588_length_952_cov_44.245800(319-716->605-1002/100)	Heera_4lane_51_NODE_47588_length_952_cov_44.245800(1-294->302-595/99.32)	Heera_4lane_51_NODE_67668_length_684_cov_83.283623(1027-1356->734-405/97.88)	Heera_4lane_51_NODE_90677_length_54_cov_91.351852(667-770->1-104/98.08)
Bra002273	Heera_4lane_51_NODE_167151_length_92_cov_39.119564(365-506->1-142/96.48)	Heera_4lane_51_NODE_173914_length_399_cov_44.531330(1-365->365-1/97.81)
Bra002275	Heera_4lane_51_NODE_165053_length_291_cov_22.467354(370-710->341-1/98.83)	Heera_4lane_51_NODE_216602_length_247_cov_17.210526(110-406->1-297/98.32)	Heera_4lane_51_NODE_255217_length_171_cov_23.543859(676-867->221-30/99.48)
Bra002276	Heera_4lane_51_NODE_3208_length_345_cov_116.524635(349-548->200-1/100)	Heera_4lane_51_NODE_3208_length_345_cov_116.524635(199-352->395-242/98.7)
Bra002277	Heera_4lane_51_NODE_68391_length_1590_cov_21.040880(1-1063->231-1293/100)
Bra002278	Heera_4lane_51_NODE_113108_length_356_cov_29.744383(113-518->406-1/99.75)	Heera_4lane_51_NODE_214423_length_648_cov_34.651234(481-1035->1-555/99.64)
Bra002279	Heera_4lane_51_NODE_109403_length_54_cov_227.981476(577-680->104-1/100)	Heera_4lane_51_NODE_123229_length_66_cov_314.257568(735-850->116-1/100)	Heera_4lane_51_NODE_124492_length_249_cov_63.726906(1-194->194-1/98.97)	Heera_4lane_51_NODE_46105_length_102_cov_53.637257(328-479->1-152/98.68)	Heera_4lane_51_NODE_73718_length_90_cov_254.911118(832-971->1-140/99.29)
Bra002280	Heera_4lane_51_NODE_16524_length_547_cov_84.877510(629-855->1-224/98.24)	Heera_4lane_51_NODE_25954_length_221_cov_80.411766(1-227->45-271/99.56)	Heera_4lane_51_NODE_9654_length_367_cov_76.602180(178-603->1-417/96.48)	Heera_4lane_51_NODE_9655_length_75_cov_261.933319(554-678->125-1/100)
Bra002281	Heera_4lane_51_NODE_117006_length_568_cov_22.750000(175-566->1-401/96.51)	Heera_4lane_51_NODE_117006_length_568_cov_22.750000(605-783->440-618/100)	Heera_4lane_51_NODE_129840_length_75_cov_49.333332(955-1079->1-125/100)	Heera_4lane_51_NODE_131190_length_249_cov_31.052208(1930-2183->1-254/99.21)	Heera_4lane_51_NODE_175922_length_211_cov_29.725119(1-207->207-1/100)	Heera_4lane_51_NODE_178112_length_125_cov_18.312000(1030-1204->1-175/99.43)	Heera_4lane_51_NODE_181407_length_212_cov_18.523584(743-1004->1-262/100)	Heera_4lane_51_NODE_181498_length_307_cov_31.263844(1623-1979->1-357/100)	Heera_4lane_51_NODE_2130_length_449_cov_18.815145(1164-1662->1-499/95.99)
Bra002282	Heera_4lane_51_NODE_205948_length_190_cov_34.847370(172-411->240-1/99.17)	Heera_4lane_51_NODE_269571_length_137_cov_35.408760(362-548->1-187/100)	Heera_4lane_51_NODE_77677_length_905_cov_29.134806(499-1131->955-323/99.37)	Heera_4lane_51_NODE_87681_length_232_cov_21.323277(1-200->200-1/97.5)
Bra002285	Heera_4lane_51_NODE_115230_length_83_cov_88.373497(228-360->133-1/100)	Heera_4lane_51_NODE_188220_length_127_cov_29.685040(314-417->177-74/100)	Heera_4lane_51_NODE_61089_length_154_cov_104.603897(1-194->194-1/100)
Bra002286	Heera_4lane_51_NODE_167133_length_111_cov_181.153152(1612-1772->161-1/99.38)	Heera_4lane_51_NODE_191692_length_132_cov_77.659088(1246-1427->182-1/98.9)	Heera_4lane_51_NODE_191693_length_354_cov_101.423729(871-1274->1-404/100)	Heera_4lane_51_NODE_218921_length_264_cov_120.106064(1738-2051->1-314/99.36)	Heera_4lane_51_NODE_249630_length_357_cov_80.005600(496-902->1-407/99.51)	Heera_4lane_51_NODE_273149_length_282_cov_49.517731(200-509->23-332/98.06)	Heera_4lane_51_NODE_64992_length_567_cov_149.229279(2056-2553->1-498/99.2)	Heera_4lane_51_NODE_67755_length_111_cov_82.432434(1390-1550->1-161/97.52)
Bra002288	Heera_4lane_51_NODE_134879_length_148_cov_51.939190(393-590->1-198/100)	Heera_4lane_51_NODE_172305_length_59_cov_15.152542(334-442->1-109/100)	Heera_4lane_51_NODE_199039_length_93_cov_21.483871(232-374->1-143/100)	Heera_4lane_51_NODE_45099_length_402_cov_44.679104(541-992->1-452/99.78)
Bra002289	Heera_4lane_51_NODE_119925_length_243_cov_71.320984(2137-2429->293-1/100)	Heera_4lane_51_NODE_12587_length_141_cov_39.205673(997-1187->1-191/100)	Heera_4lane_51_NODE_149799_length_198_cov_82.661613(1927-2174->1-248/100)	Heera_4lane_51_NODE_151824_length_93_cov_144.419357(2479-2621->1-143/100)	Heera_4lane_51_NODE_166735_length_105_cov_73.047623(1777-1931->155-1/100)	Heera_4lane_51_NODE_206715_length_179_cov_31.597765(55-281->227-1/90.75)	Heera_4lane_51_NODE_24879_length_75_cov_112.599998(2404-2528->1-125/100)	Heera_4lane_51_NODE_266156_length_78_cov_89.705132(1138-1265->128-1/100)	Heera_4lane_51_NODE_36106_length_102_cov_78.990196(1399-1550->152-1/100)	Heera_4lane_51_NODE_36107_length_144_cov_60.472221(1216-1409->1-194/100)	Heera_4lane_51_NODE_76051_length_111_cov_117.333336(1666-1826->161-1/100)	Heera_4lane_51_NODE_84802_length_108_cov_95.935188(1549-1706->158-1/100)	Heera_4lane_51_NODE_88677_length_852_cov_56.575119(142-1043->902-1/99.89)	Heera_4lane_51_NODE_89225_length_148_cov_80.331078(2592-2789->1-198/100)	Heera_4lane_51_NODE_97906_length_507_cov_100.830376(2812-3129->557-240/100)
Bra002290	Heera_4lane_51_NODE_33005_length_238_cov_352.802521(573-684->288-177/100)	Heera_4lane_51_NODE_43220_length_100_cov_907.090027(473-622->150-1/99.33)	Heera_4lane_51_NODE_9213_length_284_cov_1202.591553(157-493->1-334/98.81)
Bra002291	Heera_4lane_51_NODE_106294_length_813_cov_37.420666(1720-2352->863-231/97.47)	Heera_4lane_51_NODE_50990_length_1677_cov_22.683363(1-1242->1-1242/98.55)	Heera_4lane_51_NODE_50990_length_1677_cov_22.683363(1496-1733->1490-1727/94.54)	Heera_4lane_51_NODE_50990_length_1677_cov_22.683363(1309-1423->1303-1417/98.26)
Bra002293	Heera_4lane_51_NODE_155618_length_136_cov_26.367647(4294-4479->1-186/100)	Heera_4lane_51_NODE_182298_length_165_cov_13.315151(3853-4067->1-215/99.07)	Heera_4lane_51_NODE_209339_length_187_cov_10.775401(2702-2938->1-237/99.58)	Heera_4lane_51_NODE_213987_length_154_cov_27.532467(3699-3902->204-1/100)	Heera_4lane_51_NODE_227716_length_387_cov_16.764858(3119-3554->437-2/97.71)	Heera_4lane_51_NODE_52173_length_639_cov_33.901409(4437-4926->1-490/98.78)	Heera_4lane_51_NODE_93568_length_194_cov_12.474227(4055-4298->244-1/99.59)
Bra002296	Heera_4lane_51_NODE_109211_length_733_cov_45.491131(1180-1725->783-238/99.63)	Heera_4lane_51_NODE_132826_length_135_cov_18.688889(571-755->185-1/97.84)	Heera_4lane_51_NODE_170196_length_505_cov_30.261387(1-324->232-555/100)	Heera_4lane_51_NODE_176678_length_303_cov_19.224422(721-895->1-175/98.29)	Heera_4lane_51_NODE_176679_length_221_cov_19.212669(956-1088->1-133/100)	Heera_4lane_51_NODE_176679_length_221_cov_19.212669(1120-1226->165-271/100)	Heera_4lane_51_NODE_217982_length_204_cov_38.931374(280-533->1-254/99.21)	Heera_4lane_51_NODE_228273_length_81_cov_32.049381(490-620->131-1/98.47)
Bra002306	Heera_4lane_51_NODE_108831_length_51_cov_243.686279(175-275->1-101/100)	Heera_4lane_51_NODE_44233_length_473_cov_119.310783(245-399->1-155/100)
Bra002307	Heera_4lane_51_NODE_44233_length_473_cov_119.310783(694-849->523-368/98.72)	Heera_4lane_51_NODE_44234_length_631_cov_63.795563(55-545->1-491/100)	Heera_4lane_51_NODE_44234_length_631_cov_63.795563(607-735->553-681/100)
Bra002308	Heera_4lane_51_NODE_23451_length_431_cov_58.672855(646-919->1-274/97.45)	Heera_4lane_51_NODE_71563_length_198_cov_20.212122(445-692->1-248/97.98)	Heera_4lane_51_NODE_79825_length_384_cov_39.820312(13-446->1-434/98.62)
Bra002312	Heera_4lane_51_NODE_20280_length_144_cov_124.312500(136-329->1-194/95.36)	Heera_4lane_51_NODE_31066_length_108_cov_160.935181(172-329->1-158/100)
Bra002313	Heera_4lane_51_NODE_148543_length_433_cov_17.166283(1087-1494->1-408/98.53)	Heera_4lane_51_NODE_259160_length_126_cov_21.849207(952-1127->1-176/97.73)	Heera_4lane_51_NODE_274159_length_123_cov_14.308943(817-989->1-173/99.42)	Heera_4lane_51_NODE_92208_length_780_cov_13.741026(27-854->3-830/99.52)
Bra002314	Heera_4lane_51_NODE_132147_length_789_cov_28.290241(64-902->839-1/98.45)	Heera_4lane_51_NODE_13566_length_538_cov_34.650558(856-1443->1-588/98.47)	Heera_4lane_51_NODE_13567_length_244_cov_22.319672(1414-1554->294-154/98.58)
Bra002315	Heera_4lane_51_NODE_27358_length_1873_cov_13.361452(1-1757->1757-1/98.46)	Heera_4lane_51_NODE_27358_length_1873_cov_13.361452(1602-1784->414-232/91.8)	Heera_4lane_51_NODE_64097_length_1134_cov_18.482363(1732-2835->1-1104/95.66)	Heera_4lane_51_NODE_71919_length_1128_cov_12.432624(1602-1757->1023-1178/92.95)	Heera_4lane_51_NODE_71919_length_1128_cov_12.432624(1303-1499->982-1178/87.82)	Heera_4lane_51_NODE_84129_length_1097_cov_22.175022(2647-2835->1-189/94.18)	Heera_4lane_51_NODE_9293_length_864_cov_27.848379(2900-3555->38-690/97.87)
Bra002316	Heera_4lane_51_NODE_178236_length_344_cov_47.366280(421-636->394-179/100)	Heera_4lane_51_NODE_241961_length_444_cov_13.373874(1-470->470-1/91.7)	Heera_4lane_51_NODE_41058_length_437_cov_82.013733(1-458->458-1/99.34)
Bra002318	Heera_4lane_51_NODE_55647_length_309_cov_191.485443(25-383->1-359/100)
Bra002319	Heera_4lane_51_NODE_190774_length_511_cov_15.103718(1-459->97-555/100)
Bra002320	Heera_4lane_51_NODE_181618_length_177_cov_14.683616(1228-1454->1-227/96.48)	Heera_4lane_51_NODE_185016_length_516_cov_13.988372(889-1454->566-1/96.29)	Heera_4lane_51_NODE_208155_length_273_cov_13.765568(1429-1638->323-114/96.67)
Bra002322	Heera_4lane_51_NODE_124101_length_240_cov_124.300003(94-383->1-290/100)	Heera_4lane_51_NODE_66434_length_550_cov_70.450912(340-747->600-193/99.26)
Bra002325	Heera_4lane_51_NODE_155928_length_441_cov_13.501134(1-463->29-491/99.14)	Heera_4lane_51_NODE_184742_length_146_cov_14.575342(2384-2490->1-107/100)	Heera_4lane_51_NODE_33882_length_951_cov_17.682440(1433-2433->1001-1/99)	Heera_4lane_51_NODE_80532_length_505_cov_16.350494(906-1460->1-555/99.1)
Bra002326	Heera_4lane_51_NODE_14003_length_192_cov_167.598953(301-542->1-242/98.76)	Heera_4lane_51_NODE_31358_length_99_cov_153.333328(76-224->1-149/100)
Bra002327	Heera_4lane_51_NODE_105011_length_297_cov_52.585857(3772-4115->347-4/97.38)	Heera_4lane_51_NODE_128383_length_153_cov_11.601307(157-359->203-1/99.51)	Heera_4lane_51_NODE_135942_length_477_cov_36.037735(3107-3374->268-1/99.63)	Heera_4lane_51_NODE_135942_length_477_cov_36.037735(3001-3113->527-415/99.12)	Heera_4lane_51_NODE_142415_length_136_cov_21.125000(4216-4320->1-105/100)	Heera_4lane_51_NODE_178723_length_132_cov_47.636364(4081-4262->182-1/97.8)	Heera_4lane_51_NODE_212831_length_798_cov_35.676693(2695-3049->494-848/99.44)	Heera_4lane_51_NODE_222400_length_234_cov_34.435898(310-593->1-284/98.94)	Heera_4lane_51_NODE_233514_length_147_cov_14.959184(544-740->1-197/97.97)	Heera_4lane_51_NODE_43639_length_345_cov_30.626087(3397-3790->1-394/97.21)
Bra002328	Heera_4lane_51_NODE_42334_length_223_cov_273.973083(280-552->1-273/100)	Heera_4lane_51_NODE_62591_length_374_cov_213.740646(1-323->323-1/99.69)
Bra002329	Heera_4lane_51_NODE_223645_length_229_cov_11.122271(61-336->276-1/96.01)	Heera_4lane_51_NODE_232749_length_326_cov_15.684049(422-564->1-143/99.3)	Heera_4lane_51_NODE_236823_length_119_cov_16.159664(287-455->169-1/99.41)
Bra002332	Heera_4lane_51_NODE_125774_length_248_cov_185.084671(1862-2159->1-298/97.32)	Heera_4lane_51_NODE_142915_length_279_cov_125.222221(1066-1394->1-329/98.18)	Heera_4lane_51_NODE_179125_length_147_cov_156.646255(823-1019->1-197/97.97)	Heera_4lane_51_NODE_197256_length_150_cov_114.813332(667-866->1-200/98)	Heera_4lane_51_NODE_203438_length_147_cov_222.802719(2158-2354->197-1/98.98)	Heera_4lane_51_NODE_268973_length_84_cov_89.095238(226-359->1-134/98.51)	Heera_4lane_51_NODE_97807_length_300_cov_85.173332(310-659->1-350/97.43)
Bra002333	Heera_4lane_51_NODE_166131_length_243_cov_22.086420(2185-2477->293-1/98.63)	Heera_4lane_51_NODE_178122_length_386_cov_13.468912(1-362->75-436/100)	Heera_4lane_51_NODE_201800_length_75_cov_19.253334(619-743->125-1/96)	Heera_4lane_51_NODE_209707_length_138_cov_14.057971(1648-1835->1-188/100)	Heera_4lane_51_NODE_209708_length_185_cov_17.972973(1808-2042->235-1/99.15)	Heera_4lane_51_NODE_226380_length_306_cov_19.153595(1288-1643->1-356/99.44)	Heera_4lane_51_NODE_233666_length_108_cov_22.944445(2063-2220->158-1/100)	Heera_4lane_51_NODE_252056_length_75_cov_11.306666(619-743->125-1/96.8)
Bra002336	Heera_4lane_51_NODE_250421_length_216_cov_48.236111(74-339->1-266/100)	Heera_4lane_51_NODE_262519_length_153_cov_24.882353(322-522->1-201/100)
Bra002337	Heera_4lane_51_NODE_114945_length_189_cov_87.544975(31-269->239-1/99.58)	Heera_4lane_51_NODE_155036_length_51_cov_116.686272(1082-1182->101-1/100)	Heera_4lane_51_NODE_158095_length_282_cov_33.602837(253-584->1-332/100)	Heera_4lane_51_NODE_21065_length_65_cov_266.246155(1133-1247->1-115/100)	Heera_4lane_51_NODE_40096_length_120_cov_146.225006(1219-1388->170-1/100)	Heera_4lane_51_NODE_42967_length_460_cov_91.439133(1363-1584->1-222/100)	Heera_4lane_51_NODE_86866_length_198_cov_63.358585(790-1037->1-248/100)	Heera_4lane_51_NODE_93420_length_213_cov_60.680752(550-812->1-263/100)
Bra002338	Heera_4lane_51_NODE_38383_length_553_cov_187.488251(1-472->132-603/96.4)
Bra002341	Heera_4lane_51_NODE_111269_length_156_cov_50.807693(328-533->1-206/98.06)	Heera_4lane_51_NODE_111270_length_72_cov_115.277779(484-605->122-1/97.54)	Heera_4lane_51_NODE_144322_length_135_cov_83.348145(92-242->151-1/97.35)	Heera_4lane_51_NODE_157520_length_123_cov_44.398373(199-371->173-1/97.11)	Heera_4lane_51_NODE_265621_length_126_cov_34.190475(199-371->176-1/93.75)	Heera_4lane_51_NODE_94280_length_111_cov_82.522522(556-716->1-161/98.14)
Bra002345	Heera_4lane_51_NODE_186347_length_261_cov_12.471265(832-1142->311-1/100)	Heera_4lane_51_NODE_226685_length_55_cov_14.345454(1761-1865->105-1/100)	Heera_4lane_51_NODE_270641_length_200_cov_12.760000(1834-2022->250-62/100)
Bra002346	Heera_4lane_51_NODE_20466_length_412_cov_66.550972(1511-1833->462-140/100)	Heera_4lane_51_NODE_246270_length_88_cov_19.125000(142-279->1-138/100)	Heera_4lane_51_NODE_57902_length_105_cov_49.314285(1051-1205->155-1/100)	Heera_4lane_51_NODE_57903_length_555_cov_32.255856(478-1082->1-605/100)	Heera_4lane_51_NODE_62971_length_334_cov_60.646706(1158-1541->384-1/100)
Bra002347	Heera_4lane_51_NODE_133207_length_138_cov_66.884056(3742-3929->1-188/99.47)	Heera_4lane_51_NODE_133208_length_88_cov_64.852272(3889-4026->138-1/100)	Heera_4lane_51_NODE_150731_length_89_cov_47.078651(1336-1474->1-139/96.4)	Heera_4lane_51_NODE_150732_length_298_cov_63.046978(1426-1776->348-1/93.73)	Heera_4lane_51_NODE_178788_length_1099_cov_48.035488(1731-2879->1-1149/99.65)	Heera_4lane_51_NODE_188681_length_89_cov_23.505617(1336-1474->139-1/100)	Heera_4lane_51_NODE_193907_length_170_cov_21.488235(764-983->220-1/100)	Heera_4lane_51_NODE_193908_length_877_cov_27.778791(56-798->185-927/99.6)	Heera_4lane_51_NODE_228088_length_210_cov_60.333332(3478-3737->1-260/99.62)	Heera_4lane_51_NODE_249774_length_100_cov_45.830002(1213-1362->1-150/96.67)	Heera_4lane_51_NODE_2504_length_100_cov_31.770000(1213-1362->150-1/100)	Heera_4lane_51_NODE_2505_length_270_cov_26.929630(937-1256->1-320/100)	Heera_4lane_51_NODE_262206_length_301_cov_22.209303(1426-1776->351-1/100)	Heera_4lane_51_NODE_54368_length_639_cov_73.885757(2830-3518->1-689/98.4)
Bra002349	Heera_4lane_51_NODE_290187_length_333_cov_23.678679(2302-2588->1-287/99.3)	Heera_4lane_51_NODE_290530_length_427_cov_13.967213(1867-2343->477-1/99.79)
Bra002350	Heera_4lane_51_NODE_156734_length_564_cov_29.421986(610-1059->614-165/100)	Heera_4lane_51_NODE_203609_length_765_cov_22.884968(1-647->169-815/100)
Bra002352	Heera_4lane_51_NODE_154533_length_444_cov_27.806307(1-365->130-494/100)	Heera_4lane_51_NODE_168189_length_162_cov_35.154320(764-975->212-1/98.58)	Heera_4lane_51_NODE_168190_length_172_cov_29.715117(589-810->1-222/96.85)	Heera_4lane_51_NODE_209382_length_87_cov_49.114941(928-1061->1-134/99.25)	Heera_4lane_51_NODE_228655_length_183_cov_25.234972(370-602->1-233/97.42)
Bra002353	Heera_4lane_51_NODE_110445_length_216_cov_23.254629(659-792->1-134/100)	Heera_4lane_51_NODE_215635_length_195_cov_11.471795(1-233->13-245/100)	Heera_4lane_51_NODE_252546_length_105_cov_37.152382(523-674->4-155/96.71)	Heera_4lane_51_NODE_30162_length_398_cov_18.743719(227-674->1-448/100)
Bra002354	Heera_4lane_51_NODE_126554_length_59_cov_518.762695(103-211->1-109/100)	Heera_4lane_51_NODE_26306_length_393_cov_228.821884(343-657->443-129/97.14)	Heera_4lane_51_NODE_27968_length_121_cov_189.396698(162-332->1-171/96.49)	Heera_4lane_51_NODE_62226_length_55_cov_363.072723(283-387->1-105/96.19)
Bra002355	Heera_4lane_51_NODE_256298_length_923_cov_24.933910(563-1535->973-1/96.4)	Heera_4lane_51_NODE_279368_length_101_cov_23.059406(443-593->1-151/99.34)	Heera_4lane_51_NODE_59898_length_367_cov_24.850136(30-446->417-1/98.08)
Bra002357	Heera_4lane_51_NODE_160531_length_304_cov_21.259869(1558-1734->354-178/99.44)	Heera_4lane_51_NODE_160532_length_562_cov_21.361210(996-1607->1-612/97.71)	Heera_4lane_51_NODE_221054_length_155_cov_26.929031(838-1042->205-1/100)	Heera_4lane_51_NODE_221055_length_102_cov_41.735294(734-885->1-152/99.34)	Heera_4lane_51_NODE_256298_length_923_cov_24.933910(1399-1553->155-1/92.26)	Heera_4lane_51_NODE_263837_length_333_cov_18.774775(175-557->1-383/99.74)	Heera_4lane_51_NODE_277800_length_166_cov_16.060242(535-750->1-216/99.54)	Heera_4lane_51_NODE_280029_length_180_cov_24.127777(1-221->10-230/99.55)
Bra002362	Heera_4lane_51_NODE_157284_length_599_cov_19.138565(1250-1898->1-649/100)	Heera_4lane_51_NODE_175128_length_244_cov_17.926229(1852-2145->1-294/96.6)	Heera_4lane_51_NODE_175129_length_70_cov_21.728571(2116-2235->1-120/96.67)	Heera_4lane_51_NODE_186089_length_371_cov_22.269543(2392-2505->421-308/100)	Heera_4lane_51_NODE_61831_length_267_cov_22.576778(2116-2432->317-1/100)	Heera_4lane_51_NODE_61832_length_244_cov_22.799181(1852-2145->1-294/100)	Heera_4lane_51_NODE_92635_length_1136_cov_20.415493(364-790->343-769/100)	Heera_4lane_51_NODE_92635_length_1136_cov_20.415493(903-1252->837-1186/100)	Heera_4lane_51_NODE_92635_length_1136_cov_20.415493(22-341->1-320/100)
Bra002366	Heera_4lane_51_NODE_109853_length_114_cov_64.657898(664-827->1-164/100)	Heera_4lane_51_NODE_162272_length_186_cov_45.043011(298-533->1-236/100)	Heera_4lane_51_NODE_164653_length_236_cov_35.898304(46-331->286-1/100)	Heera_4lane_51_NODE_184189_length_93_cov_47.548386(565-707->143-1/100)	Heera_4lane_51_NODE_184190_length_81_cov_94.024689(484-614->131-1/100)	Heera_4lane_51_NODE_199408_length_183_cov_29.584700(301-533->233-1/97.42)
Bra002367	Heera_4lane_51_NODE_111106_length_960_cov_48.747917(1099-2108->1010-1/99.9)	Heera_4lane_51_NODE_13669_length_507_cov_26.759369(586-1142->1-557/100)	Heera_4lane_51_NODE_13670_length_853_cov_15.356389(1-628->276-903/100)	Heera_4lane_51_NODE_2274_length_408_cov_43.757355(2062-2517->1-456/98.46)
Bra002368	Heera_4lane_51_NODE_17637_length_150_cov_1060.500000(70-269->1-200/97.5)	Heera_4lane_51_NODE_7000_length_144_cov_1189.506958(256-449->1-194/99.48)
Bra002369	Heera_4lane_51_NODE_125839_length_256_cov_37.980469(517-822->1-306/99.35)	Heera_4lane_51_NODE_16909_length_470_cov_43.551064(1-311->311-1/99.04)	Heera_4lane_51_NODE_19932_length_177_cov_35.022598(292-518->227-1/99.56)	Heera_4lane_51_NODE_244042_length_208_cov_32.235577(832-1089->1-258/98.45)	Heera_4lane_51_NODE_269557_length_59_cov_61.000000(773-881->1-109/99.08)	Heera_4lane_51_NODE_91080_length_382_cov_40.062828(1141-1326->432-247/100)	Heera_4lane_51_NODE_91081_length_51_cov_74.117645(1063-1163->1-101/100)
Bra002370	Heera_4lane_51_NODE_144406_length_297_cov_27.286196(253-599->1-347/99.42)	Heera_4lane_51_NODE_160865_length_307_cov_36.048859(1-299->59-357/100)
Bra002371	Heera_4lane_51_NODE_129694_length_356_cov_13.915730(1-298->298-1/100)	Heera_4lane_51_NODE_258403_length_290_cov_13.513793(1103-1442->340-1/100)	Heera_4lane_51_NODE_94384_length_467_cov_13.109208(250-766->517-1/100)
Bra002373	Heera_4lane_51_NODE_142171_length_236_cov_59.258476(589-738->1-150/100)	Heera_4lane_51_NODE_51996_length_362_cov_84.903313(83-485->412-1/95.87)
Bra002374	Heera_4lane_51_NODE_128252_length_293_cov_28.866894(1361-1703->1-343/99.42)	Heera_4lane_51_NODE_146598_length_111_cov_55.990990(2182-2342->1-161/99.38)	Heera_4lane_51_NODE_162074_length_408_cov_20.600491(1-332->127-458/99.1)	Heera_4lane_51_NODE_180187_length_226_cov_37.818584(1914-2189->1-276/100)	Heera_4lane_51_NODE_222415_length_233_cov_29.768240(1658-1940->283-1/99.65)	Heera_4lane_51_NODE_224236_length_201_cov_27.796021(283-533->251-1/100)	Heera_4lane_51_NODE_225756_length_126_cov_27.880953(1225-1400->176-1/99.43)	Heera_4lane_51_NODE_244650_length_293_cov_26.269625(1361-1703->1-343/94.75)	Heera_4lane_51_NODE_251007_length_126_cov_24.912699(1225-1400->1-176/98.3)	Heera_4lane_51_NODE_255885_length_51_cov_62.509804(2474-2574->1-101/99.01)	Heera_4lane_51_NODE_258923_length_264_cov_67.553032(484-797->1-314/99.68)	Heera_4lane_51_NODE_258924_length_99_cov_20.535353(748-896->1-149/99.33)	Heera_4lane_51_NODE_285519_length_99_cov_12.090909(748-896->1-149/95.97)	Heera_4lane_51_NODE_74452_length_51_cov_93.215683(2474-2574->101-1/100)	Heera_4lane_51_NODE_74453_length_181_cov_152.972382(2293-2523->1-231/99.57)	Heera_4lane_51_NODE_92846_length_146_cov_27.684931(2557-2658->196-95/100)	Heera_4lane_51_NODE_94720_length_247_cov_21.894737(870-1166->1-297/99.66)	Heera_4lane_51_NODE_94721_length_108_cov_52.018520(1117-1274->1-158/100)
Bra002375	Heera_4lane_51_NODE_128218_length_255_cov_150.760788(418-722->305-1/100)	Heera_4lane_51_NODE_194969_length_454_cov_94.436127(1-437->68-504/100)
Bra002376	Heera_4lane_51_NODE_263534_length_500_cov_11.284000(1-466->493-19/86.74)
Bra002381	Heera_4lane_51_NODE_276901_length_907_cov_23.538038(672-879->736-943/95.19)
[truncated: 19,890 more rows]
[truncated: 196 more columns]

## Sheet: B. nigra vs Heera B genome
Bni000003	Heera_4lane_51_NODE_119437_length_334_cov_33.547905(1-149->236-384/100)	Heera_4lane_51_NODE_19888_length_102_cov_69.519608(107-221->152-38/94.78)	Heera_4lane_51_NODE_19889_length_320_cov_50.503124(1-149->222-370/94.63)	Heera_4lane_51_NODE_58487_length_509_cov_67.540276(262-570->558-250/94.82)	Heera_4lane_51_NODE_78956_length_517_cov_44.373306(1-164->348-188/87.2)
[truncated: 19,194 more rows]
[truncated: 33 more columns]

[truncated: 2 more sheets: B. rapa vs Varuna A genome, B. nigra vs Varuna B genome]
