# Supplementary material for: RNA-seq based SNPs for mapping in Brassica juncea (AABB): synteny analysis between the two constituent genomes A (from B. rapa) and B (from B. nigra) shows highly divergent gene block arrangement and unique block fragmentation patterns
Source: BMC Genomics. 2014 May 23;15(1):396. doi: 10.1186/1471-2164-15-396 (PMC4045973; doi:10.1186/1471-2164-15-396)
Supplement: Supplementary file 4 — Additional file 4: Description of sequences used to identify SNPs. The data contains the description of the genes for which the SNP based markers were developed. Column A – marker id; column B – A. thaliana homolog id; column C – block position of the gene model; column D – chromosomal position of the B. rapa gene model; column E – gene id in B. rapa or in B. nigra; column F – genome position of the gene model; column G – chromosomal position of the marker after mapping; and column H – sequence used for SNP marker development. Variable bases in the sequences are shown in a bracket. PSVs and HSVs are shown in lower case, and wherever required degeneracy was put in lower case in the marker sequences. A. thaliana ids, and corresponding B. rapa genes ids were obtained from the BRAD database. (XLSX 161 KB) [file 12864_2013_6090_MOESM4_ESM.xlsx]

## Sheet: Sheet2
Marker_id	Arabidopsis homolog id	block position of the gene models	chromosomal position of the B. rapa gene model	gene id in B. rapa or in B. nigra	genome position of the gene model	Chromosomal position of the marker after mapping	sequence used for the marker development
BJ_VH_00001	AT5G60570	X	A10	Bra002471	BB	B08	GTGGACTCGTCtAACGGTTGGGGGTTGGCGTTTAAGCCGTGtGGtGAtCg[G/C]TTGcTGGTTGTTTGtGGGCAGcGAGGGAGTAACGGTGAGGGTGTTGTTGT
BJ_VH_00002	AT5G60540	-	A10	Bra002473	BB	B08	ATCTTCTTGGCAGAYAGAGCCGTTGGTCAGAAAGAGGGAGGTCAAGAACT[A/G]GTtGGTGGCCTTGACTGCACCGTGCATAGGAACTTCTTTGGCAGtCAGAT
BJ_VH_00003	AT5G60500	-	A10	Bra002477	BB	B08	AGTCAaGAGATTGTTCAgGCTATTAGAGAATCTTGTGcaAGGAAGTGTGa[A/G]GgTGGAGATgGTCCTttGGTTcTGGAGGTGAGTGATgTTGAAGAGTGTAT
BJ_VH_00004	AT5G62030	X	A06	Bra010051	BB	B04	GAcGACTTCTCgGCCTCcGCTCTcGGcGCCGACTTGCTTATcCACTACGG[A/G]CATAGcTGCCTcGTCCCTATcGACTCcACCAAGATCCCgTGTCTtTACGT
BJ_VH_00005	AT5G62070	X	A06	Bra010055	AA	A06	GACAAGATCCTaGAAGTCGACACTTGGAAGCCACGTCTgCATCATCCCAA[T/G]CCTCTGCGTTCaGAGAGAAACAACGAGTCTCCGAGGAAAAGACAGCAGTC
BJ_VH_00006	-	-	A06	Bra010058	BB	B03	TTTGAGGATCAAAAACAACGSATGCagGAGCTGCAAGACCGCCTTGCAGA[C/T]ACGGAgCGTCAACTTCTTGAAGGRGAgGTGTTGAGGAAGAAGCTTCACAA
BJ_VH_00007	AT5G62640	X	A06	Bra010108	BB	B04	TCCGCTGCTCCTACTGTTGTCAGgAGACCACTAGCTCAgCACACACCTGC[T/G]CTTACATCcATGGTCCCTGCCTCGGTTAGAGTCAGAAGAGAATCCGCAGC
BJ_VH_00008	AT5G66160	X	A07	Bra012055	AA		TGGACtCAGTGGCGMGGYAGGCACAgCAAcCGGaCCgTGTCaCTAGATCC[T/G]AAgCTGGTCCGCACgCTCCCCACCTcCACYTTYtcTGATTCTtTTCgtGG
BJ_VH_00009	AT5G66820	X	A07	Bra012108	AA	A07	TTCTACtgGACCGAACTCTCTTGTGCATCTGGAGTTGCTGTTTTcGCaGT[G/A]CCTATGAAGTCCACAGCGCCTGTTCTGATGCTTAGTCTTTaCAAAAAgCC
BJ_VH_00010	AT5G67140	X	A07	Bra012136	AA	A07	TGTTGCCGCCATGTGACAGAGAGAGGCCTTCTTGTTCTYGTcAACAAATG[C/T]AGAAAACTaGAATCtcTCAACTTATGGGGAACtAGAGTTCCTGTKGATTG
BJ_VH_00011	AT5G67260	X	A07	Bra012146	BB	B04	TTGAAACCATGTGAACAAGTtGAATACCRATCTCAGCTCATGACTCTACT[C/T]aAAGTtAAcCAGGAGAAAGTTAATGAATGCTATGAACTGTTGTTGGAGCA
BJ_VH_00012	AT5G67260	X	A07	Bra012146	AA		TGAAACCATGTGAACAAGTcGARTACCAATCTCAGCTCAKGACTCTACTC[A/G]AAGTcAAtCAGGAGAAAGTTAATGAATGCTATGAACTRTTGTTGGAGCAC
BJ_VH_00013	-	-	A03	Bra012812	AA	A03	GAMGTGGCKMGTTATCCTCAGTTtTTTCASCATGGGTTGAAGAAGAAGGT[G/T]GAgTcGAGGTATAAAgTTGTTAAGAAGAgtgAtGTTGACTGCAGCCTTAG
BJ_VH_00014	-	-	A03	Bra012812	BB	B08	GGCTGGTTATCCTCAGTTYTTTCACCATGGGTTGAAGAAGAAGGTGGAaT[G/C]GAGGTATAAAcTTGTTAAGAAGAMYaAcGTTGACTGCAGCCTTAGMGAaC
BJ_VH_00015	AT3G52155	N	A03	Bra012818	AA	A03	CTCTCCTCACTTGGTTGGCTTCCCCAMCTCATCCTCTCcAGCGACGCGAC[T/A]CGGACTAaGGAGACgCTGAAGTCAATGCAAGCGCAAGTTGATGGCTTTaT
BJ_VH_00016	AT3G51100	N	A03	Bra012869	AA	A03	AACCATAGACCAgCTTCAACCCCAATCcCAAAACCAACCCCAGCcaCTGC[A/C]ACAAACACTGAAAACGGCTTCgTAtCGAGGTTtACAAGAAACGCAAACCT
BJ_VH_00017	AT3G51100	N	A03	Bra012869	BB	B08	AACGGCTTCaTAaCGAGGTTcACAAGAAACGCAAACCTGGTAGCAGgAGG[G/A]GTGATGAAGAACcTGAAGAGAGTGGGTAgCTATGTGAAAGAGCATTTGGA
BJ_VH_00018	AT3G50750	-	A03	Bra012891	AA	A03	CCGAATCATTCCTCAACGTATCTCATCCCTTATCTCCAAGACcTAGCTTC[C/A]TCCGGAaACCTAGCTCCTCTaCGAATTTCCAATAGTGCCCCTGTCACACC
BJ_VH_00019	AT3G49990	-	A03	Bra012912	BB		GAGTATCTgCCTCGTGAtGTCAAGGCTTATGATGCcTCTCGTGTTAAGGT[A/G]TCTGGTGTGGTGGTGGATGGTGGTGAtGATGATAAGTTGATGTATAGCGT
BJ_VH_00020	AT3G49920	M	A03	Bra012915	BB	B08	AAaCCaGATAAATGTGCCTCtgTgATACTTGGAGATAAAGCAGATTCGAT[C/T]AAAGCCTCgTATCTTCAACACCTgGATGAGTCgAAGAGaAGCGCTGCtGT
BJ_VH_00021	AT5G61580	X	A03	Bra012940	AA		AGCCAaGCATACGCCATTGTTAAGCGAACCTTTGTCAGtTCCGAAGATGT[T/G]GTTGCACAAAAYATTGTAGTcCAGAAGGGAAGTAAGCGAGGAGTACACTT
BJ_VH_00022	AT5G61450	X	A03	Bra012958	BB	B08	TTCAATTCACAGGGAGTGACaGTTGTaAATATATCAGCCACCACTTTCCC[G/A]CAGACaCTGGATTGGCTTCACAACTATCTTCTTCAGCGTATTGAGGAAGG
BJ_VH_00023	AT5G61010	X	A03	Bra012987	AA	A03	CTACGAGAGagCCACGTGGAGCTCtGTCCTaTCTcTGCTTAAAGAgAACA[A/G]CAAAGAcTCTgtttCcACctTgAGAGAaAGATGCAGActcTTCTGTgTTG
BJ_VH_00024	AT5G60940	X	A03	Bra012994	AA	A03	CCAGAGATCAAAGGTTTGTTCTSTCKTCTGGTAAgGATTCTACGGTTAAG[G/T]TATGGGAAATAGCTTCTGGTCGRATGGTtAAGGAATACATCGGAGCAAAG
BJ_VH_00025	AT5G60940	X	A03	Bra012994	BB		AGAGATCAAAGGTTTGTTCTCTCGTCTGGTAAaGATTCTACGGTTAAGYT[A/G]TGGGAAATAGCTTCTGGTCGAATGGTcAAGGAATACATCGGAGCAAAGAG
BJ_VH_00026	AT5G60840	X	A03	Bra013004	AA	A03	AGAACCAcCATGTTTCAAGTaTCTGGATAGCAAAGAGTATGCTGATAAGT[A/T]CAAAAaGTACGAATCTGAGTTcAAGCAGTGGaTcCTcGCCAAGCATtTCT
BJ_VH_00027	AT5G60820	X	A03	Bra013006	AA	A03	GTCTCTCCTTTGACCAAAGAGGATGTTACGGAGgAGaAcGATGgTGATGC[A/C]ATGTGTTGCGCGGTaTGCAGAGAAGAGATGAGTGTTGGGAAtGAGGTTGC
BJ_VH_00028	AT5G23060	Q	A03	Bra013013	AA	A03	TCTTgTaaGAAGAGAGTGAGGCAAgTCTCTGTcGCACTTCCgACAACAAC[C/T]TCAATCTCTCTGTTATCTGTCTTCTCATCTCCTCCYCCTGAAGCCAAAGC
BJ_VH_00029	AT5G23070	Q	A03	Bra013014	AA	A03	CTGAGGAAGACGGAGGAGAGgGAGACGGAGTTGATTGGtGGaGCGGAGGT[T/G]TATATGCCTGTGTGTCGGAGTCAtTAYGTtAGCGGTCAAGGCGTTTTGGA
BJ_VH_00030	AT5G23070	Q	A03	Bra013014	BB	B08	GGTgTGTGGGAAGAGAGCTTCGTTTACGCTGAGGAAGACGGAGGAGAGaG[A/C]GACGGAGTTGATTGGaGGtGCGGAGGTGTATATGCCTGTGTGTCGGAGTC
BJ_VH_00031	AT5G23140	Q	A03	Bra013020	AA	A03	CTCGAgTCCGAGAATCCTTCcAAGCCGATCCATATGTATCTCAAcTCACC[A/C]GGAGGCCAcGTCACCGCCGGTCTtGCAATTTAcGATACGATGCAGTACAT
BJ_VH_00032	AT2G17033	H	A03	Bra013035	AA	A03	GATTTTGaaKRWTTgAAGCTtGAGTTGGTTGCGAGTCCTGTGTAtGGcGG[C/T]GACAAGAAGTTCTTGATTGAgTCgTGtGGCGAGATGTTGATGGTGGATAT
BJ_VH_00033	AT2G15020	-	A03	Bra013113	AA	A03	GCAAGAATYTCAACSAGGAGAAAGATTAAGGATTGGAGAATCGAGCAGGA[A/G]WgTGAAGGAAACGCtGCtGTTTTCGATGCGGTGTTGTATGATAGAGAGAG
BJ_VH_00034	AT2G15020	-	A03	Bra013113	BB	B08	AGCcGTTTTCGATGCGGTGTTGTATGATAGAGAGAGCGGCaAAGAAGTGg[T/C]GgCGGTGAAGCCGAACCAAGAGGGTtTGAAGAATGTgTTTACCAAGAGtG
BJ_VH_00035	AT2G15000	-	A03	Bra013114	AA	A03	CCTACGMCGGCKCTTCCTCGCCTCCGcCCTTCCCCATCCTCTtcACCTGG[C/A]CGtCGCTTCTCaTTttCATCTCCTTCCAGGAAtCTAGGAGCgCTTGGTTG
BJ_VH_00036	AT2G15000	-	A03	Bra013114	BB	B08	CTCTCCGYtCtCCTACSRCGKCGCTTCCTCGCCTCCGtCCTTCCCCATCC[C/T]CTctACCTGGCCGcCGCTTCTCcTTcgCATCTCCTTCCAGGAAcCTaGGA
BJ_VH_00037	AT2G14530	-	A03	Bra013125	AA	A03	GATCTTCAAAGGATGGAACTGCcTCCGTAACAACAAAACCAACGCCCTCG[A/C]GATCTCCAAGTGGCGtTGGAAGCCaAAGCACTGTGATCTCCCSTCGTTtG
BJ_VH_00038	AT2G14260	-	A03	Bra013127	AA	A03	ACACCACtTGGGACCTTGTcAATGATATTGAAAAACTAAGGGAGCATTTG[A/C]AAATTCCtGAATGGCAGGTTTTTGGTGGATCTTGGGGAAGCACTTTAGCA
BJ_VH_00039	AT2G14260	-	A03	Bra013127	BB		TWCTTGGAGGAGAACACCACaTGGGACCTTGTgAATGATATTGAAAAACT[G/A]AGGGARCATTTGAAAATTCCaGAATGGCAGGTTTTTGGTGGATCTTGGGG
BJ_VH_00040	AT2G12550	-	A03	Bra013150	AA	A03	CTTCAAGCTGGTCAATGTCCtGAATTAGCACTATATGTGAGACTgGAGTT[A/G]CTAGAAGGTGTGGTGGCATATCACACTGGTcAAAATGATAAAGCCTTGAA
BJ_VH_00041	AT2G12462	-	A03	Bra013153	AA	A03	GCCGTTGAAAGGAAGACCaCCGAGCCCAAGTGTgTATGTGGAGTAcAGTA[C/A]AAGAGAtGATGACACACGgTGGGCTgCTCTaTTTCACAACTTGAAGCCtA
BJ_VH_00042	AT5G22800	Q	A02	Bra020215	BB		GCAGATcGCRGATCATGGtTTTATGTATGTTAacagtgATgggARCCAAG[A/G]TGATGCTGTTGTTgAgGTGAGTGATGTGCAGAAGTCTYTTAAGATtTTTG
BJ_VH_00043	AT5G25560	C	A02	Bra020507	AA		GAGGCGGCAGAgTCaTcATTAAAAGAAgTCCtTGAcAGAGGACTAATGGA[G/A]CATGGATGTCCtCATTACAGAAGAAGGTGTTGCATTAGAtCTCCTTGCTG
BJ_VH_00044	AT5G25560	Q	A02	Bra020507	BB	B06	AAAGAAaTCCgTGAtAGAGGACTAATGGAGCATGGATGTCCaCATTACAG[T/A]AGAAGGTGTTGCATTAGAgCTCCTTGCTGTaATGAaATCTTTGGTTGCCA
BJ_VH_00045	AT5G25640	Q	A02	Bra020510	AA	A02	AcCAAAAGCTtCcCMCTTTCCTCAAcTTCcGAGCTCAATTCATCaAAAGC[T/C]aCaaCCTTTCGcCCACCCAtCGTCtCAAAATCTCcTATCaCTTGCAGGTT
BJ_VH_00046	AT5G26820	Q	A02	Bra020559	AA	A02	ATCCCAATTGTTCATCTTGATAATACaaacatcgcTGTAACCGAGTCTCT[C/A]AGCTTACTCACtGAGTGcACTTACGTAGACACCGTTTTAACAGCACTCCC
BJ_VH_00047	-	-	A02	Bra020608	AA	A02	ACCgYgACTCCTTCTCAAAGCCCATCGCTGGGaCCGTTTCAACCAAAACA[A/G]CCACtGCCACGTTTAgATTCTCtgGCTCCGCCTTCACGAGATGTGTCAAG
BJ_VH_00048	AT5G28530	Q	A02	Bra020611	AA	A02	CATCCWCAGACaATAGTGACGGATATAGATACAGGACTTAAAGATGCTaT[A/T]GAGAGGGAGCTGCCaAACACcAACCATGTGGTGTTTATGTGtgACGTTGC
BJ_VH_00049	AT5G64460	X	A06	Bra024300	BB		CTGGAGACTGGGGCTGGTATTGGgTTGTACCCGCTTCACCGCTGCAAAAc[C/T]ATCTACCTWGTGAGACATGCTCAAGGGATTCACAATGTTGATGGaGACAA
BJ_VH_00050	AT5G64480	X	A06	Bra024302	BB	B04	GAGCTGGCGAAGGATTTGGCGAGAGAaATCGGGAARGCSAACACGGTGTC[T/G]GAACAGAGAaGAGAAGCGATGAAGAAGAGCGGKGAGATTCTGTGGGGAGA
BJ_VH_00051	AT5G64500	X	A06	Bra024303	BB	B04	GAGGCATCATTTGTAAGCCTtGCTGCCCCcTTTATCGACGATAATGCCCC[G/T]CAaGCTCAGAAATCtGCKTGGCTTGCTATGTTCTACATGTGTATTCCGAC
BJ_VH_00052	AT5G64510	X	A06	Bra024304	BB	B04	GAGTTTGCCTCTGGTCTTCTCTCtTTAGCYGAGCAGCTTCGACGTGGTGC[G/T]TCATCAAgTGATCAAGAAACtCCACTTCTCTCgCTCCGaATTGTTGGTCC
BJ_VH_00053	AT5G64730	X	A06	Bra024323	BB		AAATCCCAtGGCCGCGAAGTCCGCGACGTTCATGTTACTTCAGACAAcGC[A/C]AAGTTTTGtTCATGTGGTGGTGATAGACAAGTGTATTACTGGGAYGTTTC
BJ_VH_00054	AT5G64816	X	A06	Bra024330	BB	B04	GCAGCAGTgCCTGCGCTgATCGGAGGACAAGCATTGAGGATAAAGAAGAG[G/A]CGaGGcGAAGAAGAGAGGATCAAGAGTGCTMGAGGAAGAGAGAAgAGCTC
BJ_VH_00055	AT5G64930	X	A06	Bra024337	BB	B04	ACGTcGCGAGTTGTGATTTAGACCGGTCTACAaTAGACGGATGCTCAGAC[A/G]GCGAGCTATCcGCAAAGGAGACTTCATCTggTACcTCTGCcTgtGAAGCG
BJ_VH_00056	AT5G65730	X	A06	Bra024415	BB	B04	TTCGAcATCGAAGGCTGTCCTGTTCCTGGACCcACCAATTGTCCATCGAA[C/T]CCTCAcAATTGGTGGGAAGGcTACGCTTATCAGTCACTTAACGCCGTcGA
BJ_VH_00057	AT5G65750	X	A06	Bra024417	BB	B04	CCgAGGGCaGGAAGGTCgTCACAGTATTGCACTGATGTCGCaAAGGCTTT[G/A]GATGCcCCGATTTTcCAtGTCAATGCGGATGAYATTGAAGCGGTaGTGCA
BJ_VH_00058	AT5G65860	X	A06	Bra024423	BB	B04	CTGGTGACGTTGGAGATTGAGAGTTTGGGGTTTAGtACTCAGTTGATTCC[G/T]TTGCCGGTTAAGGATTGTCTTGGTGATGAgGTTTGGGAAGGTGTCAAGCA
BJ_VH_00059	AT5G65890	X	A06	Bra024427	BB	B04	AGGCAYTGTcTGGTAGCTGCtYTATCGAGACGCGCTTCACGCGGGTTCAA[G/A]tTTGACGTTCGGACAAAGAACAAGATGGGcTTGTTGTCtGATGTGACGAG
BJ_VH_00060	AT5G63670	X	A02	Bra029206	AA		CTWAGGGCTTGTCTTCGCTGCCGtCTCGTCAAGACCTAYGACCAGTTYAG[G/A]GACGCAGGGTGCGAGAAcTGTCCTTTCTTCAAGATGGAAGAGGATCACGA
BJ_VH_00061	AT5G63280	X	A02	Bra029232	AA	A02	ACGACTGGTACAAAGTGTTTgGCGGATCTGTGTGGTGCKTTGCATTGTGA[T/C]TtTGTGTTGAtgagTTCCAAGAARGggAAGAGTAAGTGTAACCCTGCaGC
BJ_VH_00062	AT5G62090	X	A02	Bra029289	AA	A02	GGAGATGGAGCAAGtAGCtAATGcTGCTcaAGGgCTTCCACCTGATAgGA[A/G]CAGTCTCAACAAGCTAATGGCCTTGCGCAATAACAAcAaTATGAACGGTC
BJ_VH_00063	AT5G23210	Q	A02	Bra029363	AA	A02	CAAGACTGGACACCtTGGTACACcAAYAAACAACAGGTtGGCGGGTGGAC[G/A]GTGGAGTACGAtGGGCTAATGTTTGTGACKGTGAGAGGAGCgGGACACCA
BJ_VH_00064	AT5G24450	Q	A02	Bra029406	AA	A02	GAAgATatGAAaAAGaAKAAAAACACAAACAAAGAGAAAGAGGTWTCAGc[A/G]GATGAAGATGcYGAAGACGTGGATGAgGAgTACGAGGAACTCGATGTGGC
BJ_VH_00065	AT5G24500	Q	A02	Bra029409	AA	A02	AAGATCTGGAAGgCGGAGAAGgTTGTgTTCCGGAGGAGaAACGTGTGGAA[G/A]GTGAGGGACAAGAAGGGTAACTCGCGTGgtGYCGTCTCaTCGAAGAAGAA
BJ_VH_00066	AT5G66180	X	A02	Bra031806	AA		AATGaCATTGATCCTTCAATCTATAATgAAGGAGATTCAcTTCCACGCTA[C/T]GTAAGGTTGAAACCTGGGTTCGAGGATGTTGTcCAAGAgATTGAATCTGA
BJ_VH_00067	AT5G66240	X	A02	Bra031808	AA		AAGAATCTACtTTGGATGCAACCTTCAGTCCTGAAGGGATGcaTGTTGTt[G/T]CAGGTTCAGGaGATGGTAGTaCCCATGCMTGGAGTGTGAGGAGCGGAAAA
BJ_VH_00068	-	-	A02	Bra031893	AA		ATTGYMGCTTTTCTTGCTCTCAGTGTTCTCACCATTGGTGTTGTKTACAT[A/C]GGaGTGACTGAGTTTCTTGGGAAGAGGGAGAGAGAcAAGTTTGAGAAAGA
BJ_VH_00069	AT5G64680	X	A02	Bra031909	AA	A02	GtAGTCAACAGCTTACAGCCCCTCGcTGACTTCGATGTGACGGGATCGAc[T/G]GAGCTcTGGCTCATCCAGTGCCCTATGAGCCAcgTTCCGGAKATTGAAGG
BJ_VH_00070	AT4G33910	U	A08	Bra034591	AA	A08	GCATTCAATATTTTAaGGTATGAACTTGGCCAAAAGTATGAtTCcCACTA[T/C]GATGTTTTcAACCCAGCAGAaTAtGGRCCACAAACAAGCCAAAGGATTGC
BJ_VH_00071	-	-	A08	Bra034604	AA	A08	GAGGGATTCAACAGCAACCaaAAAACCGGACCGAGGAAGAGgACtGAAGA[T/C]GGGTTACTAGTGTTCACGGAAGATGAgCTTGGTATCAATAAGGCCAATGC
BJ_VH_00072	-	-	A08	Bra034604	BB	B07	AaaAGGAAGAGGAGCGAGGTTGAGGGRTTYRACAGCAACCccAAAACCGG[G/A]CCGAGGAAGAGaACaGAAGAYGGKTTRCTAGTGTTCACGGAAGATGAaCT
BJ_VH_00073	-	-	A08	Bra034650	AA		ACGAAGGAACAGAAaAAGAGTTCAaCACACTGAAGcaCCTCATAAACTGC[A/T]TGGCaGTGATTKTCTTCACGRYCATCTGCACKTAYCTCACCTTCTTtTCG
BJ_VH_00074	AT4G12980	T	A08	Bra034897	BB	B01	GGAACTTTAAGAATCTTCGCGAAGGTgAAGGTTCCtGCGGATcTAGCtGC[G/C]AATGGGAAGGTTAAtCAGGTTTGGCAGGTTGGACCTGGAGTGTCACCtAA
BJ_VH_00075	AT5G63410	X	A09	Bra035846	AA	A09	TGCTACTTACAACCATCgCCGTCCATGAACATCaCTTGTTTCTCTAAcTC[A/G]GTCACAGAGCTgAACATCTTCGGYGACAARTCATCAGAAAAMGCCAGAAG
BJ_VH_00076	AT5G63200	X	A09	Bra035851	AA	A09	TCAASAGAGGATCAAGCTCACgCSACaTTCTCTAACYTMGGGAACCTCTA[T/C]AGACAGAAGAAGCAGTACGAACTCTCCAAAgCAATGTTCTCAAAGGCGCT
BJ_VH_00077	AT5G63040	X	A09	Bra035866	AA	A09	ATATTGTTCTTCACTGAGGCTCTCTTCTAYTGTGGAGTCGCCGCTTTTCT[T/C]CTGATAacACACCGTTCgAAAACgTCATcCACCAGAACCAAYCCTTCYCA
BJ_VH_00078	AT5G63040	X	A09	Bra035866	BB		AGTCGCCGCTTTTCTtCTGATActACACCGTTCaAAAACaTCATCcggga[A/G]agtccaggaCACCAGAACCAACCCTTCTCAGTTAGGACAAAGAATCTCCT
BJ_VH_00079	AT5G61670	X	A09	Bra035916	AA	A09	ATCTTGTCTGTTTCCcACCCaCCtGATCCGTACGgTTCgCGTTTTTCAgT[G/T]TCAAAGCTGTCTtCACcaGKgagAAAcCRAAGGCTGAGATGGCGTTTCAC
BJ_VH_00080	AT5G61510	X	A09	Bra035926	AA	A09	AAATGGGAAGATaTtGAAGTtGGaGAGCCAAAgGATGGGGAGATACGCGT[T/G]AAGAACAAGGCcATTGGRCTTAACTTCATYGAYGTWTACTACAGGAAAGG
BJ_VH_00081	AT5G61510	X	A09	Bra035926	BB		AGAGTtTACGAGCATGGCGGTCCTGAGGTTCTGAAATGGGAAGATgTgGA[G/A]GTaGGgGAGCCAAAaGATGGKGAGATACGCGTGAAGAACAAMGCgATTGG
BJ_VH_00082	-	-	A09	Bra035959	AA	A09	ATGTTACCACCTGATGTTCGTGTTGCtAGAGACGCTCAAGATCTTCTKAT[C/T]GAGTGTTGTGTAGAGTTTATAAATCTTGTgTCTTCAGAATCTAATGAGGT
BJ_VH_00083	AT5G27290	Q	A09	Bra036102	BB	B01	AGCATAGTTGTTGGTTCATCTGAAACAGCGTTGTCAAGAAGgAGACAAGt[A/G]TTGGAGCAAGTGGATTCgGAGTTGTCTAGTGGAAACGAGAGAGCTGCTTT
BJ_VH_00084	-	-	A09	Bra036103	AA		TGCAGAAGAAGATAAGCGAAGCAAAGGCAAGTGCTGCTGCTCTCAAGGCA[T/G]GCATGAGCAACAccGAGCTGGAACGTcCAgCAAtGAGCAAATGGAGGGGA
BJ_VH_00085	-	-	A09	Bra036103	BB		GAAGATAAGCGAAGCAAAGGCAAGTGCWGCTGCTCTCAAGGCAGGCATGA[A/G]CAACAttGAGCTGGAACGTtCAtCAAaGAGCAAATGGAGGGGACTTTGGA
BJ_VH_00086	AT5G30495	-	A09	Bra036122	BB	B01	TTgCTTAAGTTGAGGgATGTaATGGATCCTAAGAAACAcTACAAGAGAGT[T/C]aCGTCCcagTCWAAACTAGCTGAAAAGTATTTCCAGGTTGGTACAGTcAT
BJ_VH_00087	-	-	A09	Bra036539	AA	A09	TTCAACGCGATGCAGGCcGTGACGCTcGATGTGCTgYTGGCGGTTCCGGT[G/T]TTGCTGACGAGGATACTGGATCCGGGTCATGGAgGWgGTGGGTTTGGGAT
BJ_VH_00088	AT5G25630	Q	A09	Bra036548	AA	A09	CccGcCCCAACGTgGTGATCTTCACCACgGTGATCAGcGGaTGGTGCgGC[A/G]tCGGaAGCATGGACGAcGCgATGAGGGTaTTCAACAgGATGTGCGAGTTC
BJ_VH_00089	AT5G27710	Q	A09	Bra036616	AA		GGAATCATATACCGAGATCTCATCCCTAACTAYGTCAAGTTTGTAAGAAC[T/C]ATcTAYGAAGATGATcTaGGAACTAgTaCaGTTGATGTCAATTACTTGAA
BJ_VH_00090	AT5G27650	Q	A09	Bra036620	AA	A09	AAAGCCGAGCCTCAAGAACCAGAAAACGCAAAGGAAGATGATGAAcaaCC[A/C]CAGAgCCARWTGSYAGACCaAGCATCGCCACGTCACCAACCGAAATTACC
BJ_VH_00091	AT5G27650	Q	A09	Bra036620	BB	B01	CCAAGAGTCAAgTTCATGTTAGAaGGTGAAGAAAACTCGAGTAAAGCAAC[G/C]AACGAGCCAacatCCgcaacgaActcgAATAGAAACGATGGACcTTCTTC
BJ_VH_00092	-	-	A09	Bra037174	BB		AGAGAACTTAAGGAACAGCCTTTTGTtGTGGAGCTTGATCTCAGAGAGGA[C/T]GGAagTcAgATACAaTACGAGCTTCTGGAATTTGTTGGTCGtCGTACTGT
BJ_VH_00093	AT5G66230	X	A09	Bra037180	AA		CTGCCACCAATCATCTCTTAtcaTCATCAAAGAAACCAGAGGAGTCGAAA[T/C]CAAGGCAAAGAAACGGcGCAACRCCGAAGCARGACAGGTCAGCGTTGTTC
BJ_VH_00094	AT5G66230	X	A09	Bra037180	BB		AAACCAGAGGAGYCRAAATCAAGGCAAAGAAACGGaGCAACACCGAAGCA[A/G]GACAGGTCAGCGTTGTTCGACATAACCAACGACTCtCCGATCGTGGGaCT
BJ_VH_00095	AT5G66060	X	A09	Bra037187	AA		CTCCAAAGCCAATGATCTCACTTCCATTGTCCGTAAAAACCTTCAGAGAA[A/G]cGGCAAAGATGTTTcGGAGAATGAGCGTTGGGTTGAAATTATMTCTTGGG
BJ_VH_00096	AT5G66050	X	A09	Bra037190	AA		GCCCTGATCAGTTCCACTTTGTGTCTTCTCTTgTcGACAgACTTGGgCAT[C/G]AAGTtAAAMTGGTaAAGCTTACAAGTAGAGttTTCAACACTTACTATGCA
BJ_VH_00097	AT5G63610	X	A09	Bra037748	AA	A09	AAGTaGGACATTCGTTGAACCAGTACACtGTCAAGTCCTTGCTcTGGCAG[A/C]TTCTCAACGGgTTGAACTAcCTCCACAGTAACTGGATCATACACAGAGAC
BJ_VH_00098	AT5G64090	X	A09	Bra037762	AA	A09	CTtCGCGATCCaTCcTCCGGATCCGGATCCGACCCGCTCTGtCAGTGGCT[T/C]TACGAGACCTACCTCTCCTCCGATCAACCtCTCCGCCTCGTCGTCCTCTC
BJ_VH_00099	AT5G64600	X	A09	Bra037783	AA	A09	ATATCTGTTGAGAGTGATGTGTTTGTtCCTTCACATTCTGGWAACATGGC[G/A]AGAGCtGTTGAAGGTCACCGCAGGTTTCTAGGaCATCGcAGGACaATCAC
BJ_VH_00100	AT5G64600	X	A09	Bra037783	BB		CGCAGGTTTCTAGGgCATCGtAGGACgATCACTCCAGACAGGAAAGGACT[A/T]GTGAAACTgTTCaATAAGGTGGAGAGAGGACAGATGAAAGAGGGAGCAAA
BJ_VH_00101	AT5G64650	X	A09	Bra037787	BB		ACKCTGGTtTCTCAATTGGTGAAACACGAGaGAATCGAGACCACTGTCAC[T/C]AAGGCaAAAGAGGTTCGTCGTCTTGCTGATAACATGGTTCAACTCGGCAA
BJ_VH_00102	AT5G64860	X	A09	Bra037799	AA	A09	GCGGtGTTGGGAAGATCAAAATCATAGCTGAAGATTTGGGAGTcATTACT[A/G]AAGATGTAGTTGAGCTGAGGAgATCaATCGGAGCACCTGGAATGGCtGTC
BJ_VH_00103	AT5G64860	X	A09	Bra037799	BB	B01	GCGGATAACCCACATcTACCTCATAATCATGAAGTGAACCAAGTTGTATA[C/T]TCTGGAACTCATGACAAcGACACTATTCGAGGGTGGTGGGACACTCTGGA
BJ_VH_00104	AT5G64920	X	A09	Bra037800	AA	A09	TCGTACGAAGACGAGTTCTTCGGGTTGGAGATTAATAGCAGAAACGAaGA[G/A]GATGAAGACGAcGAgGAGGAaGAgGAaGAaGAaGAAGAGGaTCG
BJ_VH_00105	AT5G65840	X	A09	Bra037832	AA		CGAaCTCCAAGTTCYATTCAGCTYCTTCGTTCCTCTGTTTCTCCcaTcTt[C/T]TCgAAAcCtTTGTTTcAATCATCATCaAGCTTTTCATCTTCCATtGTTTC
BJ_VH_00106	AT5G23210	Q	A02	Bra029363	AA		CAACAGGTtGGCGGGTGGACMGTGGAGTACGAtGGGCTAATGTTTGTGAC[T/G]GTGAGAGGAGCGGGACACCAAGTTCCGACTTTCAAACCTAGAGAGGCTCT
BJ_VH_0107	AT5G67330	X	A07	Bra012154	AA	B03	GAACAAGcGCaGAgTGCAAGAAGACGTTGTGAGGCATGATaATgCATCC[T/C]ACGATTCCAACcGCTTGTTTTATTGTCCTGGAACTGAGTTTTGGaACCAAT
BJ_VH_0108	AT5G66160	X	A07	Bra012055	AA	A03	CTCCCCACCTcCACYTTYtcTGATTCTtTTcGtGGAGGgGATACGTGTGC[T/C]aTaTGCCTCGAGGATTATAGATTTGGAGACTCtCTtAGAtTACTTCCCTG
BJ_VH_0109	AT5G65760	X	A06	Bra024418	BB		TCTGAGCTCGGACCTATCTTCCTCTACTGCGGCAACGAAGGgGAcATCGA[A/G]TGGTTtGCgACgAACTCTGGATTCATTTGGGAGATCGCTCCCAAGTTTGG
BJ_VH_0110	AT5G64840	X	A02	Bra031898	AA	A03	TTCATGAGCGCcTTCaaGGAGGAGATGGAGgTtgCtGAtAAGCTCGAGAG[A/G]GTTCAGAAGGCtATGCAgGGtTCgGTTGAtGATTTGGAGCTCATGGGGAG
BJ_VH_0111	AT5G64780	X	A06	Bra024327	BB	A03	TCGgGGTGCKGCWAATTCGCTRTCTCAGCTCTATACtCACGCCATGAACCA[C/T]CAACGCGTCTCTTTCCTCGCCGGTGAACGTCGCGGctTGGAGAAGCTT
BJ_VH_0112	AT5G63200	X	A09	Bra035851	BB		TAACCTAGGGAACCTCTACAGACAGAAGAAGCAGTACGAACTCTCCAAA[T/A]CAATGTTCTCAAAGGCGCTGGATCTCAAACCAGGTTATGCACCTGCATAC
BJ_VH_0113	AT5G62550	X	A06	Bra010098	BB	B03	AGGGGAaGAGTTGCATCTGCTGTTAGTCAGAGTACTACGGTTCTTGATcT[T/C]TCTGCTAAGAAGAgTGTTGATCGcGCCAAGCCaCCgAGAAGAATGTCgAT
BJ_VH_0114	AT5G62140	X	A02	Bra029285	AA	A03	CCTCAAGGAGGTTCcGGCTCCGGAACTGCCCGgtGCATCGACGcgGACGGT[G/T]GtGATaAAAAcagAACWTCAAACTCTgAACTGTCCGTTAGTTTcGATGT
BJ_VH_0115	AT5G61760	X	A09	Bra035915	AA	A09	GGcGACGCACGcGGCGAAAACGAgGCtAAGTTCTACGAGTCCTTCTCcTC[A/C]AACAAGAAcGTTCCTGAcCACATCCgTGGtTACTTCCCTGTGTACCACGG
BJ_VH_0116	AT5G60050	W	A02	Bra020266	BB	A03	ACGTGGTTGGAGGCTTTGTATGAtGAcTTTGGGTGGATGAGACGGgTaTC[T/G]TCGAGATCTCTTGATAGGAAGCTGGTGGAGGATGGaCTCAGCCAGACcAT
BJ_VH_0117	AT5G58150	W	A03	Bra006781	AA	B01	GTGAGGCAAGGAGAAGGATCTAGtGCCATAGATCCGACGCTGCAAGGGAC[T/A]GGTCCGGTGGAGCAGATTGCAGAAGCTGTGAAGATAGGCTACTTGTGCAC
BJ_VH_0118	AT5G56850	W	A03	Bra006852	BB		ATCAACAACAAGTGGAAGAACATTGAGAGATcaAAGAAACAGAAgTCTCAG[G/A]CATCATCYGCAGATTCAGAAAGTTCAAGAGGACCTGTTGGACAGGTSAT
BJ_VH_0119	AT5G55200	W	A10	Bra002925	BB	B08	CAGCTCCAGTGTCGCTCCTAAACCgTTCATCTCtAGATtcCAATGcCTTT[G/C]AAAGGTTCGGCTTTTTCTCCTCTTCCTCctcAGCCGAATCCAAGAAAAATT
BJ_VH_0120	AT5G43050	V	A09	Bra027471	AA	A10	GGAGGTCCaAGAAGacTAATCGACATCAYcAWKACGGTtCCTGATATCTC[A/C]AGgAACTACTTCAAGAAGCCGTCaAGAAGAACSCTTTTCGGAGGGATCTC
BJ_VH_0121	AT5G43050	V	A09	Bra027471	BB	A10	ATCTCGcTGTTAGGTGGGTTCTAcGTCGCGCAGACCATCTCTCTgTCGTT[C/T]GGAGCCTTGGGAGTGAACGACGTTATCGCcGCGGTTTTgTGtGTTCTTTT
BJ_VH_0122	AT4G38500	U	A06	Bra033565	AA	A10	CCTTATGGTgcTtGACGAGGTCTCTCTcGATTTCTTgAGgTCtAACACTA[C/G]TGTGAGGCAAGATtccCAAGGAGGCcATTGGGTTGGCATTTGGCGTCTTAT
BJ_VH_0123	AT4G38500	U	A06	Bra033565	BB	B08	GGCaATTGGGTTGGCATTTGGCGTCTKATTCTACTgAAAMCcCCTCCTTA[C/T]GATGAACCTaGGAGGAACGGTAAAGTCCCCAAAATCTTAACTCACAGGcT
BJ_VH_0124	AT4G38460	U	A01	Bra011898	AA		GTCTGTGGAGGTCTCTTGGGTGGTGCCACTGAcGATGAGCTTCAgAGtCTC[A/C]GATTGTACGGcAGAGCTGTTGGGATGCTcTATCAGGTGGTgGATGACAT
BJ_VH_0125	AT4G38460	U	A01	Bra011898	BB	A05	GTGGAGGTCTCTTGGGTGGTGCCACTGAtGATGAGCTTCAaAGcCTCAGATT[G/T]TACGGtAGAGCTGTTGGGATGCTgTATCAGGTGGTtGATGACATCAGA
BJ_VH_0126	AT4G38260	U	A06	Bra033559	AA	B04	AgACGGTTTCAATCAGCTTCTgACCCAACACCcAcgTgGTGAATTCCCcG[C/T]TAAGACTATGGTTGAGGAGGTgATGACTGATACTGTCAAGGACCAAGAAC
BJ_VH_0127	AT4G38250	U	A06	Bra033558	BB	A07	GGTCTtAATTCCATCAAGACCCTCACTCACtTGGCTCCTCTTAGCATCTT[T/C]GCCGACGTTGTTGATCTTGCCGCTATGGCTGTcGTCaTTGTTGAGGATTC
BJ_VH_0128	AT4G38240	U	A06	Bra033557	BB	B04	ATATAAAgGGtGATGTTCGTATCCGGTATaAAGACCAAGCAGAGTTTGAAC[T/G]CATaGCAGGGGAGTTTGGCATATTTGAAGAATGGAAGGATGGTGTGCCCC
BJ_VH_0129	AT4G38210	U	A01	Bra011901	BB	B04	GGCCTGAGCGGtAAGCTGTTCAACAGGGGAAGCAGCTGCGGAGCTTGCCT[G/A]GAAGTGCGGTGcGTGAACCACATAARgTGGTGCCTTCAAGGCAGCCCCTC
BJ_VH_0130	AT4G37920	U	A01	Bra011795	BB	B07	AAAGCTACAAAGAGCAGTCTYAGAAGCATaACGCCgAAAGAaATCAAACT[G/C]TTgAAGTACTTGCTCAACATAACAGACCCGGAAGAAcGcTTCTCTGCTCT
BJ_VH_0131	AT4G37690	U	A03	Bra017847	BB	A05	TTCTGGGCGAAaCTTCCGGCGGTTAAaGCGGCGATGATTGCTCACCCGGA[G/A]GCGGAaTGGATCTGGTGGGTtGATTCCGATGCTCTtTTCACCGACATGGA
BJ_VH_0132	AT4G37280	U	A01	Bra011751	BB	B04	CATACGGAGGAGAATCTTGTGAAACAGAAAGCTcTGGACAAGAAGCAAGG[T/A]GTaGAAAAGGGTaCCAAGTCTGGGCGTTCGGCTCAGACTAAAACtAGAAG
BJ_VH_0133	AT4G37200	U	A01	Bra011719	AA	B04	AgGTtAACTTTGTGATGCTAAATGTGGACAACACGAAATGGGAGCAAGA[A/G]CTGGAYGAGTTYGGTGTTGAAGGcATTCCTCATTTYGCATTCCTcGATAG
BJ_VH_0134	AT4G37200	U	A01	Bra011719	BB	B04	CAATACAAGGACAAaGTgAACTTTGTGATGCTAAATGTGGACAACACGAA[G/A]TGGGAGCAAGAGCTGGATGAGTTTGGTGTTGAAGGtATTCCTCATTTCGC
BJ_VH_0135	AT4G37000	U	A01	Bra011734	AA	B04	CGAtaCTCATCGTCAGTCACTCCTCAAGCTcCCCGAGATCAAACCCTAcG[T/A]YTCGCCgTCTCTCTTTGTCCGCTCTGCTTTCTCTCCCACaGCTTCGATGCT
BJ_VH_0136	AT4G36980	U	A01	Bra011736	BB	B03	tGAgGAGGATGATGaaGATGAGGAGGAAGATTTcGAcAGTAATGACAGYGA[G/A]GAcGAAGGAATGGAAGCgATTGCGAAACAGTTTGGGGTGAAGCGGTATG
BJ_VH_0137	AT4G36890	U	A01	Bra011745	AA	B03	GtGAGTAACGAGACGGCTTCGATTgTtGCtAAGTCGGGGGTGAGGgtGaT[C/T]CACGTGGGGTTTGatCAGAGGATGCCTAAYACTTGGGAGGATCGTGGgAA
BJ_VH_0138	AT4G36650	U	A03	Bra017769	AA	B03	TTCtCTTCaAgTtCATCTcCaTCtTCAGGTATCAGCACAATCAACTGGtC[A/G]TTCaGaCCTTCTgGTGGCAAcgGgTCcTCaagcAACtTGCCtGTTGTTCA
BJ_VH_0139	AT4G36530	U	A01	Bra011689	AA	B03	TGAgCTGGCTAAGAAGTACAARGTGTACGCMTTGGACTTACTCGGTTTCGG[A/G]TGGAGTGACAAAGCcCTCATAGAGTATGAcGCCATGGTTTGGACTGAtCA
BJ_VH_0140	AT4G36400	U	A03	Bra017758	AA	B03	CCTTTGAGTCaAATGCTtGGAAtGaTCaTAACAgAGAGCTtGATCATCAT[T/C]CATGTgTTGRTgGAAACTTatGGAtGATGCAACAGTATAAATCATTTGGT
BJ_VH_0141	AT4G36390	U	A01	Bra011679	AA	B03	GACATGGAGATAGTCCTCTCCATCATGAACAACTCCGGcTACAAAGAAGT[C/A]GTcACCGACCCcGAGAGCGCgGAAGTCATCTTCATCAACACtTGCGCcAT
BJ_VH_0142	AT4G36180	U	A01	Bra011668	AA	B03	GTACKGTaCCGTTCTCTCTCTTCTGCAACaCGTCGCTaAcGATCGTTCgG[G/T]TgGGATCCAACGCcTTCTCCGACGTcGTGAGGCCggAGACGGTTAACTGT
BJ_VH_0143	AT4G35980	U	A01	Bra011652	AA	B03	ATCTCATGAAGGAGATCTCcGGaTTGCCAACtTCtCTGAAAAGAAGAGAA[C/G]CTTCcAGAGCTGCtACTTCTCCTGAtCCACTtGGtGAATCCTCCAGCTCc
BJ_VH_0144	AT4G35910	U	A01	Bra011714	AA	A03	ACGAGCCTATGAcGTTCGGtGAtGGTGGCTCAGACGAtGGGAGATTCTG[C/T]gCaGAaTGTTTCAGGAGCAACGTCTATGGGAAGTTCCGTCTCGCTGTtAC
BJ_VH_0145	AT4G35880	U	A01	Bra011646	AA		CCGAATGGTTTgTTtGGTCTtGGtATGGAGAAGATATCGGTTCCGAGTGT[G/A]TTGGCGAGGGAAGGTCTGGTTGCTGATTCKTTCTCaATGTGTTTTGGACA
BJ_VH_0146	AT4G35140	U	A01	Bra011589	AA	B03	ATtGGCGATttACaCGTTGGaATcACcGGTtTGGCCTTCTCRGAGCAAAG[T/C]GAACTCCTtGTTTCGTACAACaATGAGTTCATtTATCTTTTCACGCACGaT
BJ_VH_0147	AT4G34980	U	A03	Bra017684	AA	B03	GGGATCACtTCGCCGTATTATcTcGAcCCcATCGCGATtGGCTCGTACGG[A/C]GCCGCGTCgAaAGGAATCTTGCTcTCTTCCTCSGCcGGAAACGAGGGAC
BJ_VH_0148	AT4G34830	U	A01	Bra011565	BB	A03	GGTCAGTCAGGAGCTGTTGACCGTGCTTTtGATGTGTTAGCTGAAATGAA[A/G]GCTGAGACaCACCCTATAGACCCTGATCAtATCACGGTTGGTGCaTTGAT
BJ_VH_0149	AT4G34610	U	A03	Bra017666	AA	B03	CATATCATGTGGCTGAGATTTCAAGATTTGGTGGTGGTGGTGGTGtcTCT[C/T]TAACTCTAGGACTTCAAAATTCTCAAGGaCATGATAATGTTGTTGCTATGT
BJ_VH_0150	AT4G34370	U	A01	Bra011524	BB	B03	AAaCCTGTGGAGAAGAATGGTGGATGCAATCTCGTaAGGTGTATcTGTGG[G/A]CAGTACTTTTGTTGGCTATGTGGTGGAGCTACKGGAAAGGAACACACTT
BJ_VH_0151	AT4G34220	U	A01	Bra011508	AA	A09	CCTTCCACTCTcTCAAACCCTCCAAACATACCTGAAAACACTTCMCCgGC[G/T]ATAGCTGTCAAGCCaAGAARCTCAGCTCCTCCAACAAACTCTTCAACaG
BJ_VH_0152	AT4G34220	U	A01	Bra011508	BB	A09	TCAATACCTTCWACTCTtTCAAACCCTCCAAACATACCTGAAAACACTTC[G/A]CCtGCGATAGCTGTCAAGCCSAGAAACTCAGCTCCTCCAACAAACTCTT
BJ_VH_0153	AT4G34215	U	A01	Bra011507	AA	A09	CCGCTCCACGCCGACATCGACACCGGcAAAGTGTGCGGCGTAGGTCCGGG[G/A]ATGGCGTTCGCGAACGCGGTGAGGAAACGaTccGACTCGGATTCCGACG
BJ_VH_0154	AT4G33870	U	A01	Bra011475	BB		TGAGCTACAACAACGAAGGAGGtGAGgaGAATTTCGGgACACGCTACTACA[A/G]GAGACTGATGCAGAAGAAAGGGTTGATGTAtGCTGATCAGCAACTaACGG
BJ_VH_0155	AT4G33670	U	A03	Bra036989	AA	B02	CATTGTAAATCAAAGGGTAAGAAGATCACAAAGTTgGCgtTGCAgTACAG[C/T]TTgGCAAACAAGAGaTTTCATCAGTGTTGGTTGGAATGAGCTCTGTCTC
BJ_VH_0156	AT4G33490	U	A01	Bra011446	BB		AAGCATTcTtTCACAGCTTCATAGCCAAGGTCATGTCAAGAATGTTATTGG[C/T]CATTGCcTAAGCAGCcTAGGTGGaGGGATTCTGTTTTTTGGaaACGATC
BJ_VH_0157	AT4G32960	U	A03	Bra037032	AA	B08	GtTACGCGCTGAAgCCaaCGCGTATAAcCAGCGAGGACATACTAATCTGC[C/G]TCGATGTgGATGCGGAgTCGATGgtGGAGATGAAGACGACGGGAACtAAC
BJ_VH_0158	AT4G31930	U	A03	Bra023971	AA	B08	TGTTGAGGATCGTCCCGGTGAGCAATGCATTGTGATGAAAGGgAAaTTTG[C/G]AGAAGaCGAAACCATCAAAATGGAAGCAACTATGTTcGATGGGTTTATGG
BJ_VH_0159	AT4G30900	U	A01	Bra011231	AA	A10	GGcTTTTCGTTTCAGATAGTCAAcACAAACTTCCATGAAATCAGTCCTCG[T/G]GCCCGTAGGCGAAGTGCTtTGCTcACgTGGCAACACATGGCATCATTACC
BJ_VH_0160	AT4G30720	U	A03	Bra024046	AA	A10	GGTGGTCCKTCTGGTTTGTTTGCAgCtCTTGTTCTTGCAGAGTTTGGTGC[T/A]GATGTgACATTGATTGAgAGAGGaCAAGCAGTGGAAGAAMGGGGACGYGA
BJ_VH_0161	AT4G30580	U	A03	Bra024062	AA	A06	GGCCAAAGCTATAAGTTCATCAGCAAGACaGGGATATTCGTtaTTCCKGT[T/C]ATCGGTTGGGCtATGTCcATGATGGGGGTTGTTCCMTTGAAGaGGATGGA
BJ_VH_0162	AT4G30250	U	A01	Bra011177	AA	B08	TCTGAGAGAGTTCGCGaACGGAcaAGGGTTtTATCAGAAGACaGGgAGGGC[T/G]TGGAAGAGAGGGTACTTGCTGTACGGACCGCCgGGaACAGGGAAGTCaAG
BJ_VH_0163	AT4G29950	U	A01	Bra011154	AA	A06	AACGTCTTTGATCAGAGCgTGAGTCCTGCGATACCtGCGAGGACTAATAG[C/G]TTCCCTTCGGGTTCCACTTCtCCTAAATCTCCgTTGATCATTACtCCAC
BJ_VH_0164	AT4G29660	U	A01	Bra011126	BB		TTTTGGGAAGAGCACCCAGGgAAAACGGTGCCTCTGATGAAGCCATTaTW[T/C]TATCGAGGACCATGGAGGGTTTATCGTGGTGARGCTATTGCTTCaGATGC
BJ_VH_0165	AT4G29220	U	A01	Bra011089	BB	A06	TCCgtctccGACAAGGTTGGTTATGGCAACCTCTGCCcTAAACTCCGACMg[A/G]AAGATCGTCACCGGTCCAGCCGGTTAtGTTCTCGAaGACGTTCCTCATT
BJ_VH_0166	AT4G28740	U	A03	Bra024182	AA		TACATCTgCCAcTGTCACTTGAtCAAACGAGCTCTTATTCAGACAAAAGA[T/A]CCATACTCTCCTCGCAGGTTaTCCCGTCtTAAtCACATAGAaAcACATGT
BJ_VH_0167	AT4G28230	U	A01	Bra026274	AA	B08	GCGAGGAAACGaTCGTTGCCgGAGAATGAaGAGAAGGAGAATCACAGGTC[G/T]GAGAAGAGAAGaGCTTGTGATGAGAATAGGAAGAGTGAGGGGAGaGTGAA
BJ_VH_0168	AT4G28230	U	A01	Bra026274	BB	B08	AGAGTGGTGGCTAGCAGGTACAGTCTGATaAaCAAGACGGCGGAGAgAGA[T/C]GCGAGGAAACGtTCGTTGCCtGAGAAYGAgGAGAAGGAGAATCACAGGTC
BJ_VH_0169	AT4G28180	U	A01	Bra026277	AA	A06	CATCGTtcCCaCCGCagCAGAACCTCGCAACCCTCCTCCTTCACTtCCAAC[T/A]CCRGAGATCTCTCACAACAAGTCCGACACaTGTAGCGTCTCTCAYAGTTT
BJ_VH_0170	AT4G28180	U	A01	Bra026277	BB		CCTACaCACAACCGGCGAAAtGtGGtccCGGGTCCTCTCCCAAGAACCGGGTT[G/A]CAAGAAGGTCCGAGaCGTCGCTCTCGTTCTCCGGCGACTCGTGCYCMGag
BJ_VH_0171	AT4G28100	U	A01	Bra026282	AA	B08	TCAACGAAGCaTGCGGGAGAAACCTCGACCGGAGCCGcTGCTGCCCCGT[C/T]CTCGCCGCTTGGCTATTCGCAGCTCACGCTCGCTCTGCTCTCCAGtTACC
BJ_VH_0172	AT4G28100	U	A01	Bra026282	BB	A06	CCCCGACGAaCCCATGAGACCGGACGACTCTCAGAAGTGCGTCAACACg[T/C]TGCAGAGcGCGCTTCTGACCAAAaACgTCAAGATCCCGCAGCCcAacgCG
BJ_VH_0173	AT4G27430	U	A01	Bra026351	AA		ACATAAACTAcATAACtTCAAAGAGAAAcGGAGCCAAGGATAGCGATTC[C/T]GATGAGTCTGAAGAaGAcGAAGAAGAaGGcTTTGTGGATGGAGAcTCCAT
BJ_VH_0174	AT4G26830	U	A03	Bra019084	AA	B04	TGCCGTCCGATcCAGCCtGGTGCCACGTGTTATCATCCtAAGTCGtTaGA[T/G]GCcCACGCTTCGTTtGCGTTTAACAGTTACTACCAGAAAAACGCACGTCG
BJ_VH_0175	AT4G26790	U	A01	Bra026402	AA	A05	TAAAGTCTTTAAGTTGAACAAAGAGCTGAGtGGACTCCAGCTTGTGTTTTC[A/T]AACCCGTAcGAtcTtGTTTCAGAtATCATACACCAtCCTGAAGCATTtGGT
BJ_VH_0176	AT4G26790	U	A01	Bra026402	BB	B07	GGATGCTTGCCRCTKGAAAGAACAACgCAGATCTTcTAcGGAAGCAAATG[T/C]ATTGAAGAaTACAACgTTGCTGCTAGAGACTTCAACACCAAGATGgcWGA
BJ_VH_0177	AT4G26620	U	A01	Bra026416	BB	A05	TATCAGAAGAAGACCAGAAGAAAACTCAAGAAcGACGGTTaCAGGTAAA[T/C]GGTGCTGGCCATACAaTTAAGAgCAAtGGGAAAGTCACTCAGGAATCATCA
BJ_VH_0178	AT4G26520	U	A01	Bra026426	BB	B01	GGACTGGTCCCAATCGTCGAGCCAGAGGTTcTGACTGACGGGAGCCACGA[C/T]ATcAAGAAATGTGCGGCTGTGACTGAGACaGTTCTTTCTGCCGTGTACAA
BJ_VH_0179	AT4G26130	U	A01	Bra013955	AA	A03	GTCGGATTCcAACCCGAACCCGCCTCcGTCTCTCCTGCAACGGGTCAGATC[C/A]TTcAACATGCCTTCCTTCAAGTTCCCGCAaCACAATTCAGMaGGAGACTA
BJ_VH_0180	AT4G25910	U	A01	Bra013933	BB	A08	CTCGTCGATGACGTTgAAGATGGGgATCGAGAGTCGTCTCCGWGACAAGAT[T/C]CCaGAGATCATGTCCGTCGAGCAGTTTCTTGAAGCAGAGtCaGGAGGGT
BJ_VH_0181	AT4G25370	U	A03	Bra019170	AA	B07	CTatGACGGTCGtCGTTtCgCGgCGGAGTGCATCtcCctCgcCtTCTTC[C/T]TCCCTGATTCCTCCTCCgTCTCTGcTAGGTAAGAAGCTTCTGGTgACACA
BJ_VH_0182	AT4G24800	U	A01	Bra013836	AA	B07	GGCtATGGAGAAGAAGAAGGACAAGATtGTGgTGGAGCTTCTCcaGGAGA[G/C]TTTCGGTGAAGGGCTGATCACCAtAAACCAGATGACCAAAGGGTTCACTA
BJ_VH_0183	AT4G24700	U	A01	Bra013826	BB	A08	TAAACCTTCACGTTTCAAAATGGAGGCCTTGTCCAGcACAAARAAGCATC[G/A]TCgTCATCCTTCGTTtTTGGATTGGGAGTATGGACAGTCgTTGTGGGATCC
BJ_VH_0184	AT4G24510	U	A01	Bra013809	AA	A08	AATGCAAGATGGGGAGATtcAACTTTAAgTTtAGCCTCGAGCAAATCGA[C/A]CGgtTGATGGCCAAGTACCAATCTgccTCAGAGGTTGATATTCTGTATGCA
BJ_VH_0185	AT4G24510	U	A01	Bra013809	BB	B07	TYTAAcTTcAGCCTCGAGCAAATCGACCGtcTGATGGCCAAGTACCAATC[A/T]tttTCAGAGGTTGATATTCTGTATGCATTGATATGGgGaTCGATACTGAA
BJ_VH_0186	AT4G23940	U	A01	Bra013747	BB	B02	ACTTCAACATGGATGATGAAGTTGCAGAGAGAAGtGAAGAACTCATtAGC[G/C]AaATGTATAACAAAACCGTTGCTCTCCTCAAGCAgAACCARACCGCTCTT
BJ_VH_0187	AT4G23860	U	A01	Bra013737	BB		CAtGATGGYCATGAGCTTTTGGAGCTCTGGACTAAGAGgAATTTCCGtTG[C/T]GACTGTGGGAACTCaAAGTTTGGAACTTTAGCaTGTAAGCTYCTCCCGGG
BJ_VH_0188	AT4G23790	U	A03	Bra019266	AA	B02	GTGGTGGTaatgTAAAGCTgcTGGAcTTCACCGGGATGTTAtTGACCCGA[C/T]CCGAcGGaCATCCgGGTGCGTACcGASMGTTCAGRCCGTTTGATAAAGA
BJ_VH_0189	AT4G23730	U	A03	Bra019272	BB		GTAAGAGTTGAAGGACTTGAAACTCTtGACTATCTTGATAACtTGCTTGA[T/C]AAAGAgCGGTTTACaGAGCAAGGCGATGCacTAACCTTTGAGTCCGAGAT
BJ_VH_0190	AT4G22580	U	A01	Bra013627	AA	A01	CGGAGAACGTCTCTCATGCTaTTCGCaGGCGGGGGAGGAACCTCCTCcAC[C/G]CCGAATATCCGCCGGAGCATCCGGCTAGAGTGtACcAACGtGACCGAAAC
BJ_VH_0191	AT4G22390	U	A08	Bra020847	AA	A01	GGgTCGAGGACaCGTGGGTACGTGTTtTACGGGTTCGGTTACGATTCGGT[C/T]AACGAaGATTACAAAGTCGTGAGGATGATTCAGTGYAAAGGAGGCGCaGC
BJ_VH_0192	AT4G22260	U	A01	Bra013604	AA	B02	CGAtGAAGAGAAAGTTGTGGGAAGaGTCTTTTAAYGCTGaGACTTtTC[C/G]TGGTAAAGAaCCACTtCTcGAGGAGgMgTCgGATACGAGTTCTaGTGCTC
BJ_VH_0193	AT4G22160	U	A01	Bra013594	AA	B02	GCCTTcATCATCTCCATCTCCGCCAGtTCCGTTCTCAGTAGAGAATCAGA[C/T]AAGAccCGtATGAtCGttGACAGTCCCGTtGAGGctGTtaAGTCAGAGCT
BJ_VH_0194	AT4G22150	U	A01	Bra013593	BB	B02	gATCCAGCTTAGACTCGCtGAcGGGACACGCaTGGTGGCTAAGTTCAACA[A/G]tCATCACACgGTCAATGACATcCGtGCTTTCATtGACTTTTCTcGACCg
BJ_VH_0195	AT4G21350	U	A01	Bra013521	AA	B02	ACCAAAGCATATCTCaACCACACCTTCcCTCTTAACCTCATCAACGATCTC[C/T]CGGCTACAACAACACAAGCAaTTGAGGATAAACAGAGAATACTGAATCC
BJ_VH_0196	AT4G21140	U	A01	Bra013503	BB	B02	GGAcAGAGACCGAGAGGCgMAGCGAGAGAAGCTCGGtCTSATCAGCAA[G/A]GCCAGGCAgCGAGAGATCGATATCCAGAAAAAGCTCGGACCTTTCACCACCA
BJ_VH_0197	AT4G20430	U	A01	Bra013464	BB	A01	ACCGCAGCTTTGGATCCTGGCCTAATCTTTGAtACTAGTTTTGAAGACTA[C/T]ATGtCATTtCTYTGTGGGATCAACGGATCAGCTCCAGtgSTATTCAACTAC
BJ_VH_0198	AT4G20410	U	A01	Bra013462	AA	A01	TCCAAAGCACGAGCAGCCTTTCCAAGAGCATCTGATGCGGGyTGTGCCCT[A/T]CCACACTCAACATACAGCTCAGACGCCTTTCKgTAAAAATCAGCAACTTC
BJ_VH_0199	AT4G19390	U	A01	Bra013392	BB		GGaCTTTACGAGCTSTTCATTAGCAACCTCAagACTTCaGAAACgATTTC[G/A]CACGAtAtTGTTTCCAATAGATCGAGTCTCTTTGGCATGTTCCCCTTgAA
BJ_VH_0200	AT4G18590	U	A01	Bra013326	AA	B02	TACATTGGTCAGAAAGTGAGAGCTGTtGTTCARGTGATCCggTCTGATAT[C/T]GGATCCGTCACTGGKAAATCGACTGATGATCaGCAGATTGTTGTcAAAGG
BJ_VH_0201	AT4G18370	U	A01	Bra013300	BB		AGAGAGATACCTTCACCtAAtGGGAAGAGTATTCGAGAAGCTATcCAAAC[T/C]GATGCTGACATTAACTCaGGCAAYTCYGGAGGGCCATTGCTTGATTCTTA
BJ_VH_0202	AT4G18260	U	A03	Bra012608	AA	B02	AAgGGGgTAcAACgTGGAGATGATTTAgAGCCACCAAGGACcAGcAACA[A/G]TTCCGTTTCGGCACCACCTGAAGAgTTAAAAGCAGATGGTGAGGATGATG
BJ_VH_0203	AT4G18260	U	A03	Bra012608	BB	A01	CMRCCACCAAGGACtAGtAACRTTTCCRTTTCGGCACCACCTGARGAtTT[A/T]AAAGCAGATGGTGAGGATGATGGTTCGCTGTtgtTTAGCACcAAgTTTGC
BJ_VH_0204	AT4G18130	U	A01	Bra013286	AA	A01	CtaaTGGATGTgTCAATGGTTGGAAtAATAAAACaGCTGAGATGACGGGG[C/T]TGGgAGCTgGTGAAGCtATGGGGAAGTCgCTTGYcGATGAGATTGTTCaG
BJ_VH_0205	AT4G17740	U	A03	Bra012644	AA	A01	GACAAGGTgGGTGTtACTCCTGATCATCCGTTGCCAAAGTCATTTCCgAA[A/G]GACGAAGAGGCTTTCTGTGGATGCCTTAAGGATCCYACAGCTGCTTGTTA
BJ_VH_0206	AT4G17410	U	A01	Bra026248	AA	A01	GGGATGCCaCCTTtTGTTGGTTaTGGAcTAGGCCCCATGGAcATGTATGG[G/C]GGTATGTTGCATCaAGATCCtTTTGCTGCAgcACAGGGCTTTGGGTTCC
BJ_VH_0207	AT4G17370	U	A03	Bra012668	AA		CATTGGAAAGGGGGARGCRCTTGTTCCAGAGGGTtTAGTTcGATTTGGGA[C/G]TCGTGcAGGAGGAAGAGAACACGTTcAGACGATAAAAGCTGAGGATGAAA
BJ_VH_0208	AT4G17240	U	A01	Bra026238	BB	A01	TCCAAACCTTCCTACTTAACCAAAACAtCTAAACcMGATACTMATCCTGG[G/T]AACCTCACcTGTATGATGAAGAAGCTCATGGACATGAAGAAATCTAATCC
BJ_VH_0209	AT4G16850	U	A01	Bra040101	AA	A01	TTCGTCCCATCCTTCATCCTCTCCTGTATCGTCTCCATAgCCGTCATCAC[G/A]TCAACTTCCTTCTCRCACCAGGGCCTGAACCCATCTCTTGAAaTCtTCaTT
BJ_VH_0210	AT4G16780	U	A01	Bra040094	BB		ACGCCGGAGTATCTTCTCCtAACAGCACAGTCTCGAGCTCCACCGGGAAA[A/C]GGAGCGAGAGAGAAGAGGACACAGATCCGCAgGGCTCgAGAGGaATCAGcGA
BJ_VH_0211	AT4G16710	U	A01	Bra038502	AA		GTtGTcAACGAaGATCTcATGGACAATCATCAgTGTGAATTAGCTGAaGA[A/G]CTTGAAGAGAGGAAGCATTTGTACTGcGCTCGcCCTCACACGCTTCATC
BJ_VH_0212	AT4G16580	U	A01	Bra038489	AA		GGtGAATCAATGGCGAGTCTTGGTGGTtcaAAGTCCTTGTTTTaGATCC[C/T]TTGGTTTCTGGTGTGAcGGTGTGTGGAGATGGTCAtAGCCGTGGAAGAGT
BJ_VH_0213	AT4G16330	U	A01	Bra038447	AA	A01	CCACGCCGGCGAcgcTGCTCCaATCCCAACCATCGACCTCTCTaWCTCCG[A/G]TTCCGCaAaagAATCcATCGgCGAaGCTTGCCGcAACTGGGGAGCCTTCCAC
BJ_VH_0214	AT4G16120	T	A01	Bra033528	AA	B02	CAGTCTGTTATtTCCTTCACCAAGARACTGACTCCTGGcATCAAcGTCCC[T/A]GGcGGAGACGGCTTCCCGAGCAAAGTGTTCTTCAACGGTGAGGAGTGCTC
BJ_VH_0215	AT4G16120	T	A01	Bra033528	BB	A01	AGAGAYGGAGACAATCCGTTAAAGAACCCTCGTGTTCCaGGGAAACAACA[G/A]TCTGTTATaTCCTTCACCAAGAAACTGACTCCTGGgATCAAtGTCCCTGG
BJ_VH_0216	AT4G15955	T	A03	Bra012747	AA	B02	CAGGATTTGACGTACAATtCGCCGGGGGCTAAGGARTACATCAACGGTGG[G/C]GGATTCAAGAAAGACGTACCgTTGCTTGATGAAACCGTCGTSCTCAAGGG
BJ_VH_0217	AT4G15955	T	A03	Bra012747	BB	B02	CCaTTGCTTGATGAAACCGTCGTGCTCAAGGGAGTtGGACATTTCCTCcA[T/A]GAGGAAAGCCCTGAaGAGATCAATCAACACATTCACAGCTTCTTCCAAAA
BJ_VH_0218	AT4G15940	T	A08	Bra038058	AA	A01	TTAAAGCCGACgTCATCATACTTAGAGAAcGGAGGAACGATTGAGATtCC[A/G]CATCCTCTWGAaTCACTcCATCATGAGGTGGAGCTcGCTGTAGTGATGGG
BJ_VH_0219	AT4G15830	T	A08	Bra038063	AA		CACAGTAACCCTCGcGTcAGGGCCAAgGCTGCCGTGTCTACTTCaAACTG[T/C]GTKTCTAAAATGGAgGTgAATGaaATGGAaGAGTTCGGGATGGTTgTGAT
BJ_VH_0220	AT4G15820	T	A03	Bra012762	AA	B02	GATCTAAAGGgGCgAAATGAGGGgAGAGATgACGATgtgGTGGTTTCGCT[C/A]GAGGATgTTGAGATGAATGAGAAGATTGCgGAGATTAGAATGATGGCAcG
BJ_VH_0221	AT4G15570	T	A01	Bra033497	BB	B02	TACGTGTACTTGTCTGTGCTCCATCAAACTCcGCACTcGATGAGATTGTa[C/T]TgCGTCTTTTGACTACGGGTCTGCGTGACGAAAACGCaCAGaaAgACaCA
BJ_VH_0222	AT4G15545	T	A01	Bra033493	BB	A07	CAGCTgGATGTGGCcCGCAAAATCACATCCATTGCTCTCTCGACACGTGT[A/C]TCTKCYCTCGAATCAGAGTCGTCCGATCTCCGAGAACTTCTCGCCGAGAA
BJ_VH_0223	AT4G15440	T	A03	Bra012788	AA	A07	TTGAgGATCCGGAGGAATTTAAACCGGATCGGTTTGTtGGTcAGACCGGG[T/G]CCaAGTTGCTTAATTATCTGTTCTGGTCTAATGGTCCACAAACCGGTAcG
BJ_VH_0224	AT4G15440	T	A03	Bra012788	BB	A07	GAcGATCCGGAGGAATTTAAACCGGATCGGTTTGTgGGTaAGACCGGGTC[T/C]gAGTTGCTTAATTATCTGTTCTGGTCTAATGGTCCACAAACCGGYAaGCC
BJ_VH_0225	AT4G15090	T	A01	Bra040696	BB	A07	ACTTGCCACAAGCAACCTGCGtTGAAGTCTCCCTCTCCCTGGGAGAAGCA[A/G]ATGGCAGCtACTTACACMCACACGATATTCAAGAAgTTtCAgGTCGAGGT
BJ_VH_0226	AT4G15010	T	A01	Bra036920	AA	B07	ACAGCAAGAACACGTGCaCAGTGTGTAATAcTGCCAAAGTATAcAGCAAA[G/A]GAGAGGAAGTTTCTGAAATGGAATAAACCtGGAAAGAGATTgGARAGATG
BJ_VH_0227	AT4G15010	T	A01	Bra036920	BB		GCAAGAACACGTGCtCAGTGTGTAATAtTGCCAAAGTATAtAGCAAAAGA[A/G]AGGAAGTTTCTGAAATGGAATAAACCaGGAAAGAGATTaGAGAGATGGAC
BJ_VH_0228	AT4G14790	T	A01	Bra036903	AA	A03	GTtGTGAaGCTCcGAGAGATACTTTCAGATGACACAGTgAAGGTTCCCAG[G/A]ACACCWACAGAGCTCAAaGAACTTGAATCCATTCACAAGGTTTTGGATCT
BJ_VH_0229	AT4G14746	T	A01	Bra036896	AA	B08	CCAGCACAGCCCAAAACGCYTCCCAAGGACAccAATGCTTCATTtTTCGA[T/C]atTTGTCAcTGGGTGGATTGTGGAGGAGGGtTTTGCaAYAaGACAAATCC
BJ_VH_0230	AT4G14746	T	A01	Bra036896	BB	A03	CTTCTCCAGCACAGCCCAAAACGCCTCCCAAGGACAagAATGCTTCATTa[C/T]TCGACgcTTGTCAtTGGGTGGATTGTGGAGGAGGGgTTTGCgACAgGACA
BJ_VH_0231	AT4G14730	T	A01	Bra036891	AA	A03	TTCTCtTTCCTTGCACCGTTCCTCTTCGGATCCCTCCTtATCaTCCTCGT[C/T]TTCgCTacGATACAGgTATTCCATCCTCTGGGGAAGcTAtCGTCGATGAT
BJ_VH_0232	AT4G14730	T	A01	Bra036891	BB		TGGGCAGTAAGGAGAGGttATGACTTCTCcTTCCTTGCACCRTTCCTCTT[C/T]GGATCCTCCTcATCgTCCTCGTgTTCaCTctGATACAGaTATTCCATCC
BJ_VH_0233	AT4G14710	T	A01	Bra036884	AA		ATCAGAGTTTGGGTGAAGAAGGGaGGAATGATAGTCTTGCCTGCTGGaAT[T/C]TATCATCGCTTCACCGTgGATTCTGACAACTATATCAAGGCAATGCGTCT
BJ_VH_0234	AT4G14690	T	A01	Bra036883	AA	A03	AAGTTTGGtGATCTtTTAGCGTTTAGCGGTCCAGCGCCCGAAAGAATAAA[C/T]GGGAGACTcGCTATGGTAGGGTTCGTAGCGGCGATTGCGGTGGAGCTTTC
BJ_VH_0235	AT4G14690	T	A01	Bra036883	BB	A03	GGTCCAGCGCCCGAAAGAATAAACGGGAGACTaGCTATGGTAGGGTTCGT[A/G]GCGGCGATTGCGGTGGAGCTTTCGAAGGGAGAGAACGTGTTTGCTCAAATC
BJ_VH_0236	AT4G14680	T	A01	Bra036882	AA		GCAGAAGAGGCGATAACCAAtGCTGGAAACTggCTCATtGGTGGTGACCT[T/A]GAGGTTCTtGAgCCTGTCAAGTACAACGACGGGCTTGAcCGTTTCAGGCT
BJ_VH_0237	AT4G14680	T	A01	Bra036882	BB	A03	AGAGGAAAGAATAGCTAGAACaTGGGGCACGACCGCACCGGGCTTGCCTT[A/T]cGCAGAAGAGGCGATAACCAAcGCTGGAAACTatCTCATcGGTGGTGACC
BJ_VH_0238	AT4G14605	T	A01	Bra036876	AA		GTTAGGATCATCAACAaATCCGAtCTCTTCATCGACCATtTAGTCTCtAG[A/G]CTCCACTCCGTtCACAAAgCCCGTTACCTCGTaGGAAGAGAGCTTACCA
BJ_VH_0239	AT4G14310	T	A08	Bra010759	BB	A03	CATCTGCTAAGAAacCAGTMGGTTcTTCCTCTCAAGTGCaGCAATTCTCc[A/T]TAAGGAAACAGCGTCTtGTGAGCACKTACAgCCTGCCTGAaTCAAACACT
BJ_VH_0240	AT4G14300	T	A08	Bra010757	AA	B08	TAYGGAGGGTACaGTGGAAGTGGTGAtgCTGGTTACGGtAACCAAGCTGC[T/G]TATGGTGCGGTTGGAGGGAGACCTAGTGTTGGgGGgTTGAACAATCCTGG
BJ_VH_0241	AT4G14000	T	A04	Bra032753	AA		TGGGAAGGATCtATAGATCTTGTcAAAGCTCTTGAgAAAGAaaCACAaAC[G/T]GGGAACgTtTCtTTCCCcGGaAAACGGGTCCTCGAGCTTGGATGTGGTCA
BJ_VH_0242	AT4G13990	T	A08	Bra038960	AA		TCAAAACCTTCACCaCCATCCTTCCCtTGTCTCATCAcCTCTCTCACTTC[T/G]TCAATCTTCTCtAACATcCCCTTTACAGCcAGCTCAAATGCATCTTCACT
BJ_VH_0243	AT4G13980	T	A04	Bra032752	AA	A03	GGTGAATGATGTaTTCTGGGAACAGTTCCTAACAGAAAGGCCAGGGTCTT[T/C]WGATAAcGAgGAGGCAAGCTCtACTTATAGAGAaAACCCATGTGAAGAGC
BJ_VH_0244	AT4G13980	T	A04	Bra032752	BB	A03	AAAAMcCGKGGcCAgCAAGAGGTTGCAGCTGGAGGTAAACAAGgAAAcGC[G/A]GCACCTCCGGCTAGaGTGAATGATGTgTTCTGGGAACAGTTCCTAACAGAA
BJ_VH_0245	AT4G13770	T	A04	Bra032734	AA	A01	TACAAGATAGGAAGTCaAACAATGGTGGTgATATCATCaGCTGAGCTAAC[A/C]AAAGAGCTTCTCAAGACGCAAGATGcCAACTTCGCGaACCGGCCTCaGCA
BJ_VH_0246	AT4G13730	T	A04	Bra032733	AA		GAAGTAACtAGGAAGATGGAGAAATCAAAGGGTRGcGaTAGTAATGATCC[C/A]AAAGTcgAAGgCCCTGGTGCCCTTTCAAGGTCAGAGATAACTCATGAGGA
BJ_VH_0247	AT4G13720	T	A04	Bra032731	AA	A01	ACCAAACTTATGCAGAAATGGCAAAGGAAGAAAARAACAAGATATCYCAT[C/A]GGTACAAGTCTTTAGCAATGGTGAAATCTCAcTTTAAGGAGGCTGGCTAC
BJ_VH_0248	AT4G13670	T	A04	Bra032727	BB		ATACGATaTCGAACaTAGCTGCTCTGCTTCAGGTTCTCAAGGAgAAGAAc[C/A]GAATTTCAGAGAGcGGGTCaAGCGCAAAGCCGATGGTgCTGGAGAAcACG
BJ_VH_0249	AT5G36800	S	Scaffold000104	Bra035348	AA	A01	GGTGCACACATGGTGGCCACgGTCCTCGCcGCCATATTCCAAGGGGCaGT[C/T]TCTGTTCTGATATTCACGAGAACAGGGGATTTCCTSAGGGTTCTGAAATC
BJ_VH_0250	AT5G19950	R	A10	Bra002277	BB		AAtACTAGtGGGGGAGCTGTTGCAaCAGCTGACcgTCCGAGCGACACTAC[C/T]CGcGATGAAGATCTTGCgTGGCAGCTTCAGAATCAGTTTGATCTTGAgGAC
BJ_VH_0251	AT5G13770	R	A02	Bra023434	AA		GTacCTCCAAGACCCGAAAACCCAcAAAGTTTCTTCAGAGTTtTACGAGA[G/A]AGCtAAaGAGAACTCAGAGCTGAGGACcACCAAGCATCTCATCAACCACT
BJ_VH_0252	AT5G13770	R	A02	Bra023434	BB	A01	GGAtaTtCTTAACCGGGTCTTATCCAgGTtgCTCCAAGACCCGAAAACCC[G/A]gAAAGTTTCTTCAGAGTTcTACGAGAAAGCcAAgGAGAACTCAGAGYTGA
BJ_VH_0253	AT5G03970	R	A10	Bra009497	AA	B02	CAGGGAGAGTGATtaaAGGTGTGGTTTATTGGTATGCTACgGGAGGTAAA[G/T]TTGCTATCTAcGACACAgAaGATGAGGAGAAAAGGATCGATGTGATAAAG
BJ_VH_0254	AT5G02410	R	A03	Bra005722	BB	A01	TgCTCCAgGAGCTCCGaagAAAttGGCCATTGAGtCTTCTACTAACTCTT[T/G]TaGCTCTatTAGCCGGTTTAGCCTCTGTACACTtTTTCAGCTTGGCTCAT
BJ_VH_0255	AT5G02160	R	A10	Bra009609	AA	A01	GGATCaTCATCACCGAGCAATGTGACTCTTCCCAgAAacaagagaTCGTC[C/G]TCCGTAaTTGTTGCCGCTGTCGGTGATGTCTCTTCTGACGGAACCaTATA
BJ_VH_0256	AT5G28830	Q	A09	Bra036127	AA	A01	AAGAacTTGATgATagAGAAcGGAAAAGAGTTGGGATTGCCTCCGtTATC[A/T]TCAGAGAACGAATCAGTaGCTCTTCTCTACGAGACAATACAATCTCAGTT
BJ_VH_0257	AT5G27395	Q	A06	Bra009966	AA		TATGCTACAACgCAAGtAAAGGCTCCACCTCAGCTACAGAAAACGGGWGC[C/T]GTTAGAGTgTCcATGGTAAGYCCTGGATTTGTTTACGAaCCCTAtGCACT
BJ_VH_0258	AT5G27390	Q	A06	Bra009965	BB		AGAACAGCATCTCTCTGTTTCGTCTCCTTCGTATTCCAGAACCCACTTCT[T/G]gAGTCcTTAGCcGAtCCTtCGAAGTCYaCCAAACCGGCTAGACTCGCCAT
BJ_VH_0259	AT5G26030	Q	A06	Bra009876	BB	A01	AGGTCGTGTTCTCAGAGAAAGTCTCTGtCTTTAcCTCGATgCCATTCAAA[A/G]GAGACACCTTTCAAAcccAAAgggtCTCtcgcgATCACGCG
BJ_VH_0260	AT5G25590	Q	A06	Bra009853	AA	B02	GATCcTGCTTCATCAGGAGGAGGAGATGAAGCTGAAGGAGAgATGcGAAGA[T/G]ACGAGGAGGGAGTTTATTAGGAAGAARCAAGGGTTTGAGGAaTGGTATCA
BJ_VH_0261	AT5G24820	Q	A06	Bra009795	BB	B02	ACAAAGGACTTTATCTCCGAGAcAGCCCTTCTTCTTTCTGCACGGCTTTG[A/G]TCAGATCGACCAtGGAGGATGAGGAGcAGAATGTGCTTGGAGCATCAGGA
BJ_VH_0262	AT5G24314	Q	A06	Bra009750	AA	A01	GGGATTCAAAGGGATGATAATGGACGCCGTATcTGGCGGAGGAGAACACT[G/C]ACAAAGAAGGAtGATATGTTGCGTTACAAACTGCAacGAGTTCCGTTTGT
BJ_VH_0263	AT5G24314	Q	A06	Bra009750	BB	A03	TACAAACTGCAgaGAGTTCCGTTTGTGGAAGAGCAAGTGAGGAAGATAaA[G/A]GAAGTTGGGAAGGTtATGACaATGGACATYGAGCGtTTGCTTTTGAGCGA
BJ_VH_0264	AT5G24300	Q	A06	Bra009747	AA	B02	TCAAGAGATCaTCAGCRCTaaCACAAcAAAAGAgaCTACaCAcCAAGAAG[G/A]GaccTCAGAcGCTaCTGAtGAAtCcGAGATGGCTGACTTTGGTGTACCTG
BJ_VH_0265	AT5G24280	Q	A06	Bra009745	AA	B02	aggAAAAGGAGaAGTGTTTGGCATTGTAGCCCTtCTTGGTTCAGTTGtCT[C/A]CACcTCACTAAGCAGGGTATTATCTGtATATTTGGGGAAtGACACAATGC
BJ_VH_0266	AT5G24280	Q	A06	Bra009745	BB	A01	TCTCTgGAttCTatctGtGaGGCGcTCCCggAaTGCcTATCTACMAgAGA[C/T]tcAATGATGAAACACATTGAAGAGGAGCATcAggACACtGCaGCATCGGT
BJ_VH_0267	AT5G23570	Q	A06	Bra009695	AA	B01	GACAgGGATCTGCAGATGAGgGGRGCMTCTGTCATTCCcTGcGGTGAAaT[T/A]TACGGGCAgTGGAAGGGTTTGGGTGAGGAGGAAAAGGATCATGAgATTG
BJ_VH_0268	AT5G23570	Q	A06	Bra009695	BB	A08	CAGGGACTTAGCTCAgAAaGGGTTAGATAGAGACGCcTGGGAcCGTCGCC[A/G]CAGTTGGTTTaCTGGAGGTGTTCGCCAaCTaTAcGGCTTCCTTGCGAcCA
BJ_VH_0269	AT5G23140	Q	A03	Bra013020	BB	B01	TGTCGACGTGaTTGCgGAGAACATGGATAGGGATAACTTCATGACTCCtgA[A/G]GAGGCTAAGGCcTTTGGGATaATCGATGAaGTGATTGATGAaAGgCCtTT
BJ_VH_0270	AT5G22830	Q	A10	Bra002432	BB	B04	TGCTTtGAggCACTCAAGGTTCTgTCGAGATCCAAGTGTTTaGCaAAATC[A/T]CCgACAACCGCCGAGGATTTCGTCGGaGAYTACGATTCcgTaAACGTTAG
BJ_VH_0271	AT5G22800	Q	A02	Bra020215	AA	B07	AGATCATGGgTTTATGTATGTTAAtgGgagccaagatGATGATGCTGTTGTT[G/A]ARGTGAGTGATGTGCAGAAGTCTCTTAAGATaTTTGTTCACAAGGGgATT
BJ_VH_0272	AT4G11060	P	A08	Bra035257	AA		TGCTTCATGGGAGGTCTTGGTTCTCgACTGGTCCCATcgaCGAgGAAGGg[C/T]TGGAAGAAGATTTTGaAGAAaccAtctcAGAAAGACCCGAGCTTCAGCCT
BJ_VH_0273	AT4G04614	O	A09	Bra029506	AA		TTTGCGAAGAAgGAGAAGAAAGCTTTTGACTATGAATCTCTGCAGCARCA[T/C]GGTTACAAAGCCGTTGGTCTTCCAGATtTGCCTCCTCCtGTGGAGAAAGC
BJ_VH_0274	AT4G04614	O	A09	Bra029506	BB	B07	TGGTCGTGGGCgACGGGKAAGGATAAaCAgAGAGCAGAGGAAGTGAAAGA[A/G]AGYTTTCaAGAACGRGAAGCTACTAGAGCTGCGGTTKCAGGTGGGGAGAC
BJ_VH_0275	AT4G00895	O	A02	Bra008543	AA	B07	CGGACTCaAGAAGATGTCAGAAGGCTGATGGCGTTtCTTGTGGGAGAAGA[C/A]AAGAAGAGGAACaataacaAGgAGGGMTTAGTCRAtGAAgTTGtTGAGAG
BJ_VH_0276	AT3G62370	N	A07	Bra003497	AA	B07	GAtaTTTCgTCgGGCTCTTCTTtGGGtcTgACTGCTTCAACTGTCAAGGG[C/A]TCTAGCGATGGAACCAGCATTTCtGCCATTGTGATATCCATGATTTCTC
BJ_VH_0277	AT3G58800	N	A09	Bra007421	AA	B01	GCgCTTAGTGGgTATAAGATATCGtTGGAGGAGAGTTTGGTtACTCCTGT[G/T]GAAGAGGAgCTGAATCTTGCGTATGCGTATCATGAGATGACGAGttTGCA
BJ_VH_0278	AT3G58470	N	A09	Bra007395	AA	A08	TTCTCACAGGAGATGTgCAGAGAGATaGGGCGGCTGAGaTgtTGGGTGTT[A/C]GGCCTTGCGTGTTTAAGCCTCATCACTCTAGCAAACTaGGAAACGAGTTT
BJ_VH_0279	AT3G51580	N	A03	Bra012849	AA	B07	GGAGTGCCTTACCGTGAGCTAGAAtTGAGCGGAGgagGGaCAGGKTTgGA[G/A]AGcGTCCACGACGTGGAGACAGCGGACTGGGAcGAGGGtTGGATGATG
BJ_VH_0280	AT3G51230	N	A01	Bra038889	AA	A08	CATAAGTCGTTCTTTGCTTtTTGATTTCACGGATAAGcCAGCAGCATTATGGG[A/T]TGAaGAAGAAgaGGTGGAGAAGACTCAAGCTGaATTTgCAGGGAAACATA
BJ_VH_0281	AT3G51100	N	A03	Bra012869	AA	B05	AGAAACGCAAACCTGGTAGCAGcAGGGGTGATGAAGAACtTGAAGAGAGT[G/T]GGTAaCTAYGTGAAAGAGCATTTGGACGACTCCTTGGACGATCATCGAAA
BJ_VH_0282	AT2G43630	J	A04	Bra037697	AA	A04	GATTACTTCAGGTTTCTTaCGGGaAAgCCTAaGACtGTTCGGTTGACACG[G/A]GCCTTGGATGGTTGGAATaGaTTCATGGaKAccATGTCGAAGCCGAGAGA
BJ_VH_0283	AT2G42770	J	A04	Bra016857	BB	B05	TTTCCGTTgAAGCAAGCTGTGACGGCCGGtGCGCTCACTTTCACCGGTGA[T/C]ACGATtGCTCAaTTATCAGGGAGGTGGAAGAAGAGAGCCGCCGCTCTTAA
BJ_VH_0284	AT2G41600	J	A04	Bra016925	AA		TTCCTGGGCGTTGAGACAGGTAAGCTAGGgGgTTTCaAGcTGgATTGGgA[T/C]TCTCCGGGAAACAGAGACRTTGTCCTGAGRAGACgGTTTGATTCAGGRGA
BJ_VH_0285	AT2G39740	J	A04	Bra017054	AA	A04	TGGTCgCcGAGCAACAAcATCCAGAATCCtCCgTACTGGCCAGGACCAGC[A/G]CGGCCcMGACCGCAACAGAATTGGWctTCTCAGAAtAACCCTAGGAACAT
BJ_VH_0286	AT2G39725	J	A04	Bra017056	AA	B05	CGTTCAAAGCCAACgACgGAAGACAGGAAGAGaATAGAGACGATCGTGTC[G/C]ACMGAGTTTCGCAAGAACTCaAAGGAGGTTGACCGTAAGAACTTtCAGTA
BJ_VH_0287	AT2G37560	J	A05	Bra005184	BB		TaACgCCAAACGCTCAGAACGTCTTCAAGATTCTCGCgGAgTACCAACTT[G/T]CTCACCCGGATGAAGACGGCATGCCCACTGAAGATCTtTATTCAGCCTC
BJ_VH_0288	AT2G36900	J	A05	Bra005233	BB	A03	TCTCCAACTCTGTaCTCAGGCTCATTGAGAGGCGCAATCGtGTcGACAC[T/G]TGGATCAAGTACGCcGGTATGATCGCtACaATTGTCATcTTGTAYCTGTT
BJ_VH_0289	AT2G36240	J	A05	Bra005289	BB	A03	GCcACTTGYGAGATTCTTGTTGATGGGTTGTGTAGAGaAGGTTTGGTTGA[C/T]GATGCTtCggtGTTGGTGATgGATCTttCGGCGAAGAGRGTTTTACCTA
BJ_VH_0290	AT2G35736	J	A04	Bra017298	AA	A03	GGAATAATaAAGAGCTGCTTCTCCCTgTTGacGGGtgtTGCTTTCGGcGT[T/G]TACTTGGCTCAGAATTACAACGTaCCCAACATCAGGAAGCTCACMAACAC
BJ_VH_0291	AT2G28230	I	A07	Bra011967	AA	A03	CAGTCCAccCACCCCGACCTCCCcCGCGATTTCCTtGGGATCTCCCTCGC[C/G]GACCAGCCCAcCAAGTACTACTTCgTCATCAGGTCCCAGAGGcTCGTCGT
BJ_VH_0292	AT2G28060	I	A07	Bra011982	AA	B08	GAAGTACCtGTWTCGCCGGTTTCAAGTTACAACAATGTaTATgCCGCAAC[C/T]GAAGACGAGACAAGAGACCCTCCaGCTGTACCgCCACATCTTCAACACTC
BJ_VH_0293	AT2G27960	I	A04	Bra034380	AA	B03	GCCGAAAGTGAATGGAGAGCWATAGGAGTGCAGCAAAGCCGAGGATGGGT[C/T]CATTACGCTATTCATCGCCCTGAGCCACACATCATGCTCTTCCGGAGGAC
BJ_VH_0294	AT2G27580	I	A03	Bra000505	AA	B03	AGaGAAtCCGGAGAAACGGgcaGCAGCGAgCGAGCCCgaaGAGGAGGAgC[T/A]GAaGCCGCCGCAAGATCCtAAACGCTGTTTGACTTGCCGgCGGCGCGTGG
BJ_VH_0295	AT2G27580	I	A03	Bra000505	AA	A01	CGCcACGCAgAATCTCTGCTCTAAATGTTTtAGAGATCTAAAGCACGAAcA[C/G]GAGAACTCCTCCACcGCCAAAAACGcCCTTaAGcAGACTCTCGCCGCCtgt
BJ_VH_0296	AT2G20940	H	A04	Bra030326	AA	A06	GTGGAGTCGCTCCTcGACAAGTACCAAATCCCTTGGTTCTcctCCGATGA[C/G]AAAGYTTCGgCGGAgGAgAAGAGCCGgCAGCTGGCGAAATCWGCMGGCGG
BJ_VH_0297	AT3G16990	F	A03	Bra001646	BB	A03	TAGCGAgTGTTCTGATCAGAGCCGGCAAAGAATCCaGCGAGACTTCgGAC[C/A]TGGAaGTgGTtCTTGGTGGTTTAGCTTCtTTGAATGATGAGATCGAaTGG
BJ_VH_0298	AT3G06180	F	A01	Bra040232	AA		TACGAGTGTtTGAGAGCTGAGCTtAGGAGGATGGCTCCcGTTAATGGTCG[C/G]GCTGTcTTGCTTTTCCGATCTMGgTGTGGTTGTCCTGTTGCcAAGCTTCA
BJ_VH_0299	AT1G77290	E	A07	Bra015679	BB	A03	TGGCaGGGAATGAGTTTAGCATGGCTGATGTGATGCTaGTGCCTGTGcTA[G/T]CTcGGtTATCaYTGTTGGATTTGGAAGAGGAGTATATAAGTAGCAGGAaG
BJ_VH_0300	AT1G73740	E	A07	Bra015969	BB		CTtCCtAAACGCGCCGCCGCGAAGTGCGTCGTCTACGGGAACCCGATAAG[A/G]CAgGCgcTgAGACGGTACGTGTCGAAAgGAGCGGCGCGcGTGAGCTTCTT
BJ_VH_0301	AT1G68760	E	A02	Bra038355	AA	B02	GAGAGCTTCGAAGGATGCGCaGCGAGAGAAGTGATGGAAGAaACGGGGCT[A/T]GAGATAGAGAAGATGAAGCTCTTGACTGTCACaAACAACGTCTTCAAGGA
BJ_VH_0302	AT1G51400	C	A06	Bra018907	AA	A02	TCAAAGCTTCCAtCAACCATCTCCAGCAGCAACAGRCGAAGCCTCACTGT[T/G]GTCAAAGCCTCCACgAGCGAGAACACAACMAAGCAAGAACAGASCAWGAA
BJ_VH_0303	AT1G48380	C	A08	Bra014134	AA		AAGACGGYTGCGACTCCTGAAACTGSTAGCCAaCCaactGAGACAGAGAC[A/G]GACTCaCCTGAAGTTGaAATGGAGGAGATTTTGTCTGATGATGGAGAGTT
BJ_VH_0304	AT1G35620	B	A05	Bra034408	AA	B02	GATTTRTYAACTCAATGATCGGGATTAGGTCCGTGTACATCATTGTgTTC[C/T]TGGTTGCTGTcATTATGATGCTaCGGAGCCTCGGTCAAGTtGAGGAGCCT
BJ_VH_0305	AT1G35620	B	A05	Bra034408	BB	A02	CAAGTaGAGGAGCCTGCgCGGGTCAGGACtGCTGCATCCGATGGTCAGGC[T/C]ACTAGTGTCCTTGAAGGTGAAACCAGTGAGggTAAgCCCAGAGAtAAAGA
BJ_VH_0306	AT1G35170	B	A05	Bra034429	BB		GCtGTCGTTcTAGCtACTCTTACGATTCAAGATTGGTCTTGcCCAGTTTg[T/C]CCCATcGgTTCCACgTCATCTCTCCAGCAGATGGAAACGATGGCgTTTTC
BJ_VH_0307	AT1G34430	B	A09	Bra028057	AA	B06	TCTTCTcAaCACGTCgTTCCTTCCTTccTCCACTTGCAGAAcCCGATCct[G/C]ctcCTCCTCCGCTCCTCATTTCCgcGTtAACAAGCCACGAgtCGTCACCGT
BJ_VH_0308	AT1G34340	B	A09	Bra028051	AA	A08	CTCTTtGAAGgTCTCTgGCTCATCCCAATTCGTCACTATCTCTACGCTCT[C/G]aTCCTCATCTGGACCGTaTTCTTCTACAATTTCGTGGAGTTCCATTTCCT
BJ_VH_0309	AT1G33780	B	A09	Bra028012	AA	B01	ACCGTYGTGCTTCTTCTTAGAGCAGGAACcAgcCACCCACAAGAAGGgCC[A/G]TTCGGAGTTGTCATCAACCGTCCGCTTCACAAAAACATCAAGCACATGA
BJ_VH_0310	AT1G33680	B	A09	Bra028007	AA	B01	ATGGtTGTCaGGAGcAtACTGGTGAaGAaAGTAAGGAAGTTAACGGCAGT[T/G]GTTCTCATGAAGAGGTTGGCGAtGGAAGTAAAgAAGTcAgTGGtGGCAcT
BJ_VH_0311	AT1G33490	B	A09	Bra028005	AA		AGTCTTATGGTGCCTTTCTTACGGCTTGGCGAAAAgCTAAcCGGTGGACC[A/T]CATTTTCCTCTAACSTCCGATGCCcTAAAGAAGGTTTTCACAGGCCAAGC
BJ_VH_0312	AT1G33330	B	A09	Bra028001	AA	B01	CTCGCTgTtAAAGTGAGGAACAAgGTGGACATTGAAGCCTATTCTCCTCC[G/A]CCtGAGCTTCTgCAGATcCTaCCTCCaAAGTCCACCATcAGAACTTCTTCTT
BJ_VH_0313	AT1G32760	B	A09	Bra023284	AA	B05	AGcTTCTTGCCcTGTTCTGAgTGTAATGGAAGCTGCAAAGTGGTGGAcGG[T/A]TGGGGAAGCGACGTtGTaGTaGTGAGATGTAATAAGTGTAACGAGAATGG
BJ_VH_0314	AT1G32730	B	A06	Bra010182	AA	B05	AAAGAACTGTTTCgGAGCTTAAACTGAGGCTcAGATCAAACTCCgCaAGA[A/G]CAGAGaccTTCAAaAAGCGGATCAaAGAGACTGTCAAAGCCGGTTTGGA
BJ_VH_0315	AT1G32530	B	A09	Bra023274	AA	A03	CGGAAGATCCGAcCCGcKTACAAAcCCGAGCTCGATCTgGATAGGGTTGC[T/C]CTgTCGAAATCCATCGTtGAGTCgAGCCTgAAGAACCTtGTgTATCACCC
BJ_VH_0316	AT1G32500	B	A06	Bra010169	AA	B08	GGAGCcCCGGATTTGACTGTGATTTACGTTCCGGCTGGaTGTAAgGTGGA[T/G]AATTCGATTCATCTGAGGTAtTTTTCTGGTcaaACCGGTGACCGGGAATC
BJ_VH_0317	AT1G32500	B	A06	Bra010169	BB	B03	GCaCCGGATTTGACTGTGATTTACGTTCCGGCTGGtTGTAAaGTGGAGAA[C/T]TCGATTCATCTGAGGTAcTTTTCTGGTgtgACCGGTGACCGGGAATCtAA
BJ_VH_0318	AT1G32160	B	A05	Bra033851	AA		ACAGCTTCCAAAACCAACATCGCAAGaCCcGAGAAACTCAGAGACAGAAC[C/T]TCATCGTTAGACGTATCCAGCTTaCCGTCCTCcAGTATCCTTATGTCCGG
BJ_VH_0319	AT1G32130	B	A09	Bra023242	AA	A09	GACAACGATAAAGTcAAACCCAGGAAACGcTTGGTGAAGAAAGCGTCTAG[C/T]GATAGACAGtctATcGATGTTCCTGAgTTGgTTGAcGAGGATGTGGAGGA
BJ_VH_0320	AT1G32090	B	A05	Bra033858	AA	B03	ACTGTTGTtGTCAGAAACGTCCCTGACATGCCTGGACACTCAGTTCCgGA[C/T]ACTGTGGATCAGTTCTTTAAGACGAATCACCCcGAGCATTACCTCTGTCA
BJ_VH_0321	AT1G31920	B	A05	Bra033866	BB	A09	CATaARCgAACTCAACgTAGCgGTCcAGACTTCRCTAGTAGATATGTAcG[G/C]TAAATGCGGGTGCTTAGACAAGGCGTTGCGTgTgTTTAAGAAGATGGAGA
BJ_VH_0322	AT1G31870	B	A05	Bra033870	AA	B06	CTTTCTCCTCCACGGAGAAGACGATATCATTCTCCATCACCTGAACCtG[A/G]TAGAAgGCCTTCAAaATCTcTTGGCTCSAAcTCTGATTTATCTCCACCACG
BJ_VH_0323	AT1G31870	B	A05	Bra033870	BB	A09	ACGCAGGAGcGTGAGTGTcAAGGGTTCCCGAGACTCGGATCTTTCGCCTC[C/A]AAGaAAAaCcGTRTCcAGGAGTTCCAATTTTGATAGCTCTCCACCAAGGA
BJ_VH_0324	AT1G31820	B	A09	Bra023210	AA	A09	CACttcaRcagCaACAATGAGGYTCCTTACTCAACCGTTGtTGaTGAcGA[G/T]acTccatCTCCATCTCCCAAAGcaGCCACCGACAAGATTCGGAAAGTCTC
BJ_VH_0325	AT1G31800	B	A08	Bra038437	AA	A09	TCTTCTTCTTCtAATGGAAGAGATCCCTCACCCTCTGAGGAGAA[C/G]TCAGtaCCTAATGGAGTGAAaAGCATCGAgAAGCTTCAaGAgGAGAAGCG
BJ_VH_0326	AT1G31460	B	A09	Bra023188	AA	A09	TTCtCCcAACAAATCATCATCCgCCAAGAAGAAGAACATCAAAAGCATCA[A/G]ATCATTTactgcatcTGGTCGCGAGAGAGATGTTGATTTCGACGAcTTTC
BJ_VH_0327	AT1G31440	B	A08	Bra038424	AA	A09	AGATGATTGCTGAGGAAGAAgcTATAGAATCATCACCAAAGTCTCTaCCT[C/T]TaccTTTACATTTgGAGGATACTGTTTCaCATCCCcAAGcCAGTCACAGT
BJ_VH_0328	AT1G31190	B	A09	Bra023165	AA	B02	ACGACaAgaCTCCGAACAAAAGCTGTTcTGTCTGaTCaGaAGcAGCATTt[C/T]CCcAgARTCGGaGCTAAAACCACCGGACCTATMTCCCCGGCaCAKCTCCT
BJ_VH_0329	AT1G31190	B	A09	Bra023165	BB	A02	GTAGTGAAgAAGAATTTCAGTGATCATCTTATCCTTGGTGAGGAAGGAGG[G/T]ATtATCGGCGATTCgTCTTCTGATTACCTCTGGTGCATCGAtCCTCTAGA
BJ_VH_0330	AT1G30840	B	A09	Bra023141	AA	B02	CTcTACCTgCCCGTGACGGAGAGGGTCTACAGGTCCGTTTATTGcTACGC[G/A]ATGGTCATGGAGATGCAACTGGTTATGGAATTtTCTGCcACGGTTTTCGC
BJ_VH_0331	AT1G30660	B	A09	Bra023117	BB	B02	AGTATcGGATGGGTTCTGGAACGTGCgAAAGCTGCtGTTCTTCGGCATGG[A/G]ATACGAGGACTTGTCATAGACCCTTACAATGAGCTTGAcCATCAACGTAC
BJ_VH_0332	AT1G30540	B	A09	Bra032400	AA	A03	TTGGGCACGTATCGCTGCTCTTGTTCCTCAAGTgGTAaCTTGTGCAGAAG[G/C]TGGTGAtGAAATTTCaGATAAGATCTTGGTTGATGCAGCTGATGATTTAG
BJ_VH_0333	AT1G30540	B	A09	Bra032400	BB	A03	TACGCcGATCCATCTTGGGCACGTATCGCTGCTCTTGTTCCTCAAGTaGT[C/A]tCTTGTGCAGAAGCYGGTGAcGAAATTTCgGATAAGATCTTGGTTGATGC
BJ_VH_0334	AT1G30510	B	A09	Bra032396	BB	A03	GCAAAACGcTACaCGAMCACAACACTATGCATGTCGGTTCAACAAGCgAG[T/C]AGCTCCAAGGTTtcTGTCTCTCCTGTAGAGTTGGAAcACCCCAgTGATCC
BJ_VH_0335	AT1G30090	B	A09	Bra032358	AA	A03	GGAGGAATGGTTTCTGATTCTGATTGtCCTCTcGACTTGGTGTTGAAGTA[C/T]GACATGGTaAGGAACCAcTGGACaGTCACTAACAAGATGATAACGcCTAG
BJ_VH_0336	AT1G29980	B	A09	Bra032349	AA		TGGACCTGTGATCGATGACGTCAGAGTTTGGTTCgCMGGGTCGAAGAAAA[C/T]cGGAGcTgGTTTTGGGTTtGgAGTTTCgGTTTTTGTTCTTCTGGTTATCG
BJ_VH_0337	AT1G29940	B	A07	Bra030180	AA	B04	CAaCAGAAGAAgCTGATTCGAGAGATTGgAAAttTACCaCCTGGTAGGaC[A/T]CCAAAGAAGGTaACTTGCGATTCtTGCAAGACAAGCAAAGGGATGGAgAC
BJ_VH_0338	AT1G29700	B	A08	Bra010818	BB	B04	CCACTTCACtCCAATGCTCTTCCTCTgAGtAtCAACACCAAAACAAGAGT[C/A]CGAAGTGTATCCACAGTTCCCTTGTTCTCAtCTtCTctTCAtAGCCgTTC
BJ_VH_0339	AT1G29220	B	A09	Bra032297	AA	B04	AAGTTTYTGAGCTTGAAGAAGATGGGGAAGAGcTTCAATAACGAAGTGCG[G/T]AATAGAAAGGAATATAGGAAtCCTGACTTCTTGTTGCATGCTGTcAGTT
BJ_VH_0340	AT1G28680	B	A09	Bra032918	AA	B08	GGGGgAACGGgTGTGTGCCAATGTATGCTCAGATCAAAGCTGGAGAgCTC[C/A]TGGAGCAACCcATTTGGAAAACCGCTGAGCTTATAAAACAGAGCAAgTCC
BJ_VH_0341	AT1G28200	B	A08	Bra010897	AA	A09	CTGAAGGCAGTGAACCCgTCAACAAGCAGAGTGAACACATCTGAGAAgTA[C/T]ATaCAgGTgATTTCTGTCGACAACCACGAGTTCTGGTTTATGGGGTTTGT
BJ_VH_0342	AT1G27680	B	A09	Bra032842	AA	A09	AACAGAAAgGTTGTTTCtGACTCTGGAAGAGatAGTtCCTTCTGGGGAGC[C/G]GAgGTTGTCaAGGCtAATcaTcTGAAGGCACAGAGTGGtggACCTCaGAA
BJ_VH_0343	AT1G26880	B	A08	Bra016295	AA	B06	CATGGAATtCCTCACTTGAGGCCcACGGAATAtAAGAGGTCTAGgTTATC[G/A]AGAAACAGaAGGACtGTKAAcCGTGCtTAYGGTGGAGTtTTGTCTGCTTT
BJ_VH_0344	AT1G26820	B	A07	Bra012439	BB	A09	GGGATcAAACCAGATGATAAATTTTATGAAATAAAAGAaATTGAGAGaGC[A/G]ATtAAaGAAGCAATcGGATTTGCTCCGGGAATAGAATGTAACAAGGATTC
BJ_VH_0345	AT1G26761	B	A09	Bra024687	AA	A09	GTGaCAAGGAACAAGAGAGATGGGAGTTATGTGATGGCcTAtGAAGGTGT[A/G]GATAGAAAtGGtAAGAtGAGCATTGGCTTGGCaGTTTCaGAAGAtGGGA
BJ_VH_0346	AT1G26220	B	A08	Bra011018	BB	A09	CgATCACCGACGAGGATCTCCAcTCCAgAGGCTTcCTCCTCCGCCGCACc[C/G]CCGAAGGCCTgAACCTGGACCACCTCAACTCCGTCTTCGTCGCcGTaGGG
BJ_VH_0347	AT1G26090	B	A08	Bra011007	AA	B06	TTCAGGAGCTTTCTaGTAATGGATCCAAACAATCCcATGTCtGTTAAATC[A/C]GCATTaCGTTATTGGGGtTGTACAATaCAAGCAGGaTCTCATGCTTCTGC
BJ_VH_0348	AT1G25580	B	A09	Bra024733	AA	A06	GATGTCTCTGATGATATCTTTGCTGCAACCACtCCcAAAGCGGATCCTGT[T/C]ACTCCGAAACTGTTTACACCaGAGCCTCCACAAGCTGTggGAgTTTGCTCT
BJ_VH_0349	AT1G24610	B	A09	Bra032788	AA	B06	AGCAAYGATTTTTTCCTtTTGGAYTATGGMTTTGTGGTTGAATCAAAcCC[A/G]TACGACACCATTGAGCTTAAATACGATGAAGGGCTcTTGGACGCTGCAAG
BJ_VH_0350	AT1G23640	B	A09	Bra024610	AA	B06	ATAAAGCCATGGTACATAGATAGTGATAAATATTGCACGGCTAGggaACC[A/G]AAAAgcgCAGAAGAATACCGAAAATGTTCAGGCGGAAAAGGATTaCTTGG
BJ_VH_0351	AT1G23400	B	A09	Bra024597	AA		CACCATCCCGtCGcAAtCGcAATCCCAGaAcCgAgcCgaAGCcACCACAA[T/C]CAAACCCAGCCCTAAAGCTtCCGCATCGCcgaACGAGATACTACAAgCCC
BJ_VH_0352	AT1G23400	B	A09	Bra024597	BB	A01	ACCTCTTCTCTTCCCTaCCTYCKWCSCCTCCACCATCGGACTCACCGTCA[C/A]GATCtTTCCGTCCYaCTCCaCCgATTCCgATaCCGAAGTACTCACCATCC
BJ_VH_0353	AT1G22860	B	A09	Bra024543	AA	A01	CGAGCAAGAAGTTTCTTCAGATGaTTGGgGGTGgGAGTCGTGTGAGTGAT[G/C]tTAAAGGTAAGGAtctTaGACGCGAgggAGTTCTTCATCAAGGTCGTTAT
BJ_VH_0354	AT1G20100	B	A06	Bra025792	AA		TGTCTCaGGTCATGATGgGAATCTGCTCcCagtTTCTCTTGcGAGTGACg[T/A]GACtGtAATTccTTCTGAATtAAAGAAGAAAAAGAAACATAAGACAAGCA
BJ_VH_0355	AT1G20100	B	A06	Bra025792	BB	A01	GTGACaAGAMaGcAATTgtTTCTGAATcAAAGAAGAAAAAGAAACATAAG[T/A]CAAGCAAAGAATCACGGTACAGTTCAtTGTTTGATGAACCtGTT
BJ_VH_0356	AT5G64630	X	A06	Bra024316	BB	B02	CAAGGTGTTGCCTGGGAtCCCTTGTCAAAGTACGTAGCCTCTCTTAGYTC[A/G]GACAGAACATGtCGGATATATGTCAATAAGCCTCAAGCAAAGAGTAAAAG
BJ_VH_0357	AT5G60490	-	A03	Bra006656	BB	A01	CTCAAATCAACCGGCGTTGCTAgCCAACTcTACGGCCAGCTCAACAACTC[C/A]GACAACGGAATCACcATCTTCGCgCCRAGCGACTCCTCCTTCTCMAGtCT
BJ_VH_0358	AT5G20120	R	A02	Bra020086	BB	B02	GATCTTGAGGACGATGCTTGCTCTAGGCACCAaCCTTTCTCtCTtGAGAG[T/C]CCTAGGTGTAAGACTTGGGTCGAGGTTtTGGAGAATGTGCTTTGGATTGC
BJ_VH_0359	AT5G20080	R	A03	Bra006538	BB	B02	AAATCTGGTCtcGGcACTTTCCGATTCTCCGCCGGCGCGATCGCtGCACT[T/C]TCCGGtGGATTCTCCTGTTACTACCTCACtTCCGGMRACAATCTGGCtTA
BJ_VH_0360	AT5G16290	R	A02	Bra023559	BB	A01	AGGAAGMcGAGgAGTGCCACTCTCTTCTCcGCtGCtTCcACCGATAAAGC[C/T]ATCACcACTGCTCAGTCTGTCTCacCCACTGCATGTGAcAGAGTaAGGAG
BJ_VH_0361	AT5G13690	R	A02	Bra023429	BB	A01	ACAAGTTcTGGAGTGGGTTACTTGAAGACTACTACTTACCAAGAGCGACA[C/T]TGTATTTCaATGAACTGgTGAAAAGCTTAGAGGATAAGAAGAAAtTTaAG
BJ_VH_0362	AT5G10710	R	A03	Bra006073	BB	B02	CTTCCGACAAAAGTGAGAGTTCTAGCATGGCCAATGCAtCAGtTGAAGAG[G/A]CAGTGtACAAGCCCTAGRKTAAGYAAACTTGCAAGTCAAGCAATCCCTGT
BJ_VH_0363	AT5G09461	R	A10	Bra009386	BB	B02	CCAATCAGCTGGTCAGACAAGATTTCGAACaTTCAAaTACGAGAAGAACA[G/A]CGGTGACTCtAACAAACCAaCtaTTGTAGTAAGAGCTATTGTTTGCTTtC
BJ_VH_0364	AT5G08050	R	A03	Bra005964	BB	B02	ACAAGAGTCGAGCAGCTCAAaCTcCTGACCAAAGCCGAAAAGGCWGGACT[T/C]TTgTCCTTAGCCGAGAAATCAGGTTTCTCTCTATCCACCATCGAGCGTCT
BJ_VH_0365	AT5G06370	R	A03	Bra005893	BB	A09	GGcACCTGCACGCTCGCtGTCTCCGACgCTggCGAaATAgtcGTcCACCG[A/G]GCCARCCACCTCCTtSGGAACGGGTTcGGATGCTACGACGTTTTCAAGAA
BJ_VH_0366	AT5G05840	R	A10	Bra009139	BB	B06	GGAGGCTTTGTGYTGTGGCAAAAGGGaATAGAGCTATGGTGYCTTGAGCT[G/A]GTCGTCTCSGGMTGCAAaATCAGTGCCGGTAGTGACGCCAAAGTTGCTTG
BJ_VH_0367	AT5G05740	R	A03	Bra005865	BB	B06	GACCTTTGGCAGGCTTTTCTCTGGGMTTTGTTCTGTTTCTTGcAGGGTTa[G/A]TCGTgCCTCCGAGTGAcGGcATTGGCGTTGTAGTTGACTCATCAGTGTTT
BJ_VH_0368	AT5G04420	R	A03	Bra005805	BB	A09	GCTGGTAGGTTCCCGAGTTTTTGTtTTTGGTGGKGAAGATAAGAAAAGGA[A/G]GCTgCTGAATGATCTcCATGTTCTTGATCTCGAGACgATGACTTGGGATG
BJ_VH_0369	AT5G03455	R	A03	Bra005765	BB	A09	ATtGATGTCAGGGATGAAGAGAGGAAtTATGATGGGCATATAGCTGGYTC[G/T]CTACACTATGCKAGTGGCTCcTTTGAtGAYAGGATCTCTCATCTTGTTCA
BJ_VH_0370	AT4G37200	U	A01	Bra011719	BB	A09	CAATACAAGGACAAaGTgAACTTTGTGATGCTAAATGTGGACAACACGAA[G/A]TGGGAGCAAGAGCTGGATGAGTTTGGTGTTGAAGGtATTCCTCATTTCGC
BJ_VH_0371	AT4G33460	U	A01	Bra011442	BB	A09	AAACAAAGAGTgGCCATTGCTGGTGCTTTAGCTGAAGCTTGCAAAGTGCT[G/A]cTGTTGGATGAGCTCACTACCTTCCTtGATGAGTCTGACCAGTTGGGTGT
BJ_VH_0372	AT4G33080	U	A01	Bra011411	BB	A09	GGaCAGGTgGAACATGTCAGAGCAGAGAGGAACtTGCTGGCTGAGGTTGC[A/G]AGCCAcTATATAGTGAAACTCTACTATTCRTTTCAGGATGCCGAGTATTT
BJ_VH_0373	AT4G32910	U	A01	Bra011395	BB	A09	AGGATCGCTTACGGATCCGTCTCTCCGTTcGCGCTTcTGCAGAGCAGGAG[A/G]AACTCGATTTCGAGtYTGTTTAAKATGGAYACGAGTCCTTCgCTGTACCA
BJ_VH_0374	AT4G29330	U	A01	Bra011097	BB	A02	CTTCCACCGATAACCAAGGCTTATGGTACTtTGTGCCTCCTGGCTACAAC[A/C]CTCKCGCAGCTgGGtTTAgTTGCTCCTATTCACATTGCTTTGtTTCCTGA
BJ_VH_0375	AT4G28450	U	A03	Bra024202	BB		TGGATGGGCATCGCGATGGtATCTCGTGTATGGCTAAGAACCCTAATTAC[C/T]TGAAGGGaATCTTCTCCGCTTCTtTcGATGGAGATATTCGtCTTTGGGAT
BJ_VH_0376	AT4G27540	U	A01	Bra026340	BB	A03	GTGGGtTTGTTAGCAAGTTTAGCACTTTGGGAGCTGTTCAAGTACTGYAG[C/T]GACAGATGGaAGTTTGATCGTCACCCTTCTGCTCGGAAaCTCGTGATTGG
BJ_VH_0377	AT4G25720	U	A01	Bra013913	BB	A02	AACTTAACCAAAGTAAAACCATTTAgACATCATATGAAAGATGGATGGGG[A/T]TTGGCTACCGATGGAaAAGTGTTRTTTGGAAGTGATGGCACTTCTACACT
BJ_VH_0378	AT4G19100	U	A08	Bra020978	BB	A02	GAAgGACGGAGAGAATGcAACGGTCAAGTTCCCAAGTCTCTTACTTGCAA[A/C]AAGCGCTTAGAtATATCGCGTATAGCtCCATTACAAGCAACAATGAAYAG
BJ_VH_0379	AT4G12230	-	A03	Bra000766	AA		GATGTTCATCACGTgCATCTCTACGGtACTTCtCTTGGAGGcTTCTTAGC[G/T]CAACTCTTTGCTCATCACCGaCCAAGAaGGGTTAARTCATTGGTTCTaTC
BJ_VH_0380	AT4G10180	P	A03	Bra000702	BB	B03	GCtGTTCCCGGMGTTCCTTCGATMGATAAGATCACCTTCGTGcTGCTTCG[G/A]TTGGACGATGGtGTGGTGTTAGAtGAGAGGGTGTTTcTTCAtGAtTTCGT
BJ_VH_0381	AT4G10050	P	A03	Bra000700	BB	A07	TCGTTTTCTATAGTGGCAAGTAARATCAAGGAGAAAGCACGTGTGGTTGC[A/G]ATGGACTTGAGAGGaCACGGTAAATCgGTTTCAGAGaATGAASTGGACTT
BJ_VH_0382	AT4G08510	-	A03	Bra000648	BB	A04	ATAGAGATAAAGATCGGAGCAGCAGGGAGAGCTACATAGACtACCCATGG[A/G]ACCATGATACTTgTTTCCCTTTCGGTaCCaTCTTAAATGAAGTGCAGTTA
BJ_VH_0383	AT3G62370	N	A07	Bra003497	BB	B07	CTCTTGATCTTCGGGACcGAGACGGTCtTGTCGCACCAGGAGTCCGGcGA[G/A]TGGAGYTGTGAATCGGACTCGGAGATCCAGGTCTTgGCTGAcTTCAGACC
BJ_VH_0384	AT3G58490	N	A07	Bra003339	BB	A08	CTGTTGCACTATGTGTTgTCCTCTTTTGAACATGAaGAtgCGTcTATCCA[G/A]TACTATGGATTTGCYCTTGCTTGTCTGYTGGTAGCttTaATTGCctTTGG
BJ_VH_0385	AT3G54960	N	A09	Bra007120	BB	A02	TCGCcTTCCTCGCCGCGGAGGAGTCCAAGGaACAACASCACCACGCcgAT[T/C]CGCACCACGATCAGTACCGCGACTTCGAGAAcTACGAcGATCTCGAGCAG
BJ_VH_0386	AT3G48120	M	A06	Bra018083	BB	A09	GAGAAGGGAAGAGCAACTTAAAGATGCCCACGAcGAAGCtATGTTTGGAG[C/T]ACCCACAGGgaAAACTCTTATTGGTAACAgCGAGGRTGATGTTACRGAGA
BJ_VH_0387	AT3G48030	M	A06	Bra018087	BB	A09	TTCAGAAGAGGAAATTCTCAGcTGGGTCAGGTTTTGATGAGAGCTAGAGT[G/T]GTCGTCCAAGGTGCCACTGTYGCYYTRATGGTTGGAACCGCTTACTACTA
BJ_VH_0388	AT3G16990	F	A03	Bra001646	BB	A09	TAGCGAgTGTTCTGATCAGAGCCGGCAAAGAATCCaGCGAGACTTCgGAC[C/A]TGGAaGTgGTtCTTGGTGGTTTAGCTTCtTTGAATGATGAGATCGAaTGG
BJ_VH_0389	AT3G15351	F	A01	Bra021102	BB	B06	ATGGTGGAGAAcGATAGGGAGAGGAAtGCGAACCGAGAGGCTCTTACAGC[T/A]CTTAGGAAGAgAGCtcgGACtACAAAGACTAGCGTtCCTTCTCCTTTCGG
BJ_VH_0390	AT2G47910	-	A01	Bra021447	BB	A09	GGGGATCCcCGTGAGCTTTCcGAGTATCCGGACATAAGGCTGTGGTTCGT[G/C]AGGCTcGATGCCATGTACCCTTGGCTTCCTCTCCTcCTTGACTGGAGAGC
BJ_VH_0391	AT2G47790	-	A01	Bra021443	BB		TTATTCGGaTGGACTGGGGGTGAAGAYGGACGCTTATGTTGCTGGAaGTC[T/C]GAAGAGAATTCTGCTGGGAAcAaCAACCGGTCTTGGACTTCAAGCGAATT
BJ_VH_0392	AT2G39000	J	A04	Bra017092	BB	B07	TCGGcTGATGAARCCATCTGCATCGGTAGCCAAGaTTTCAAGATTGGTGC[T/G]TTYGATGCAAAGATTAGTCTTAaCAgAGGCTATGTAGCTGGGATaTTGAC
BJ_VH_0393	AT2G38270	J	A03	Bra000047	BB	A04	GACGAGMTTCAGTTCGTCGGAATMTCTCGGAACATCGGaGCGAGtGTcTC[T/G]gCtCAtGTGAAATCGGTTCCGGAGCTTTGCGGCTCCGTCAAGGTTGGTAT
BJ_VH_0394	AT2G38000	J	A05	Bra005144	BB	A04	GAGCTGGCGTCACCGTCGAGGAAGTCCGTTCCGCTTCMGCTGTcTCtGAT[C/T]CTCCGtCTCTCTAtCCTCCCGTTCTAACcACCCCYGTCTCGTTaCCCACT
BJ_VH_0395	AT2G30270	-	A03	Bra022787	BB	A04	ATCTCtCGtCTCCACAATGGAATGTGGGAARTaCACAAAGGAGATGTCGG[G/A]AAGCGcAAGGAGtTGGTCCTaACGGTGAAGCGGACATCCAACAGATTCAG
BJ_VH_0396	AT2G17640	H	A06	Bra024500	BB	A04	GCAGAGAAaGAGCCTATTTTGAGCAGCTTCTTGTATGCTGGCATCTTAGC[T/A]CATGAaTGTTTAGAGCAAGCTTTAGGaTTCGTCcTAGCCAACCGTCTCCA
BJ_VH_0397	AT1G78180	E	A07	Bra003653	BB	B04	AGAGACAAGTTGAATGCTTTgGCTATGGGGTTTAAcATCATTGAAAGAGG[A/G]GGGATCCCTGCTTTATACGCTGGGCTTTTgCCTAGCTTGCTTCAGGTCTT
BJ_VH_0398	AT1G77290	E	A07	Bra015679	BB		TGGCaGGGAATGAGTTTAGCATGGCTGATGTGATGCTaGTGCCTGTGcTA[G/T]CTcGGtTATCaYTGTTGGATTTGGAAGAGGAGTATATAAGTAGCAGGAaG
BJ_VH_0399	AT1G76450	E	A07	Bra015742	BB	A09	TTACAGaTAGCTTCCTCTGCTTTtTTCCTTCCTTTCATCGTTTCACCTGC[A/T]TTTGCAGAGACAAatGCTTCAGAGGCTTTCCGTGTGTACACAGATGAAGC
BJ_VH_0400	AT1G76130	E	A07	Bra015784	BB	A09	TTTGCTAGAGGCTAtTCAGCaCAGTATGTGAARGAATACATAGGAGCAGC[C/G]AAACCGTTGTTCTCtGTTGGTGAATSTTGGGATTCTTGTAACTACAATGG
BJ_VH_0401	AT1G74640	E	A02	Bra008159	BB	A09	GATATaGTAATCATTGGAGGAGGACATGCAGCAACACTAGCtGTcCGTGC[A/T]ACaCAACGTGGGCTWCTAAAACCATCAGCTATTGCTGCYGTcGCACCTAC
BJ_VH_0402	AT1G71730	E	A07	Bra016122	BB	B02	TCATTCAATTCACTGATTCAGAGGAGATTCAGCACaGGtGgcTCGCCGCC[T/A]GATGTGAACAAGGTGGTGGAcGAGATCAATCTCAAGTTCGCgGAGGCGCG
BJ_VH_0403	AT1G67940	E	A07	Bra004271	BB	B02	GTGtTaCTTCTtGATGAGCCAACgAGtGCTTTGGATCCtATATCGACgGA[G/T]AACgTtGAGGATGTtATAGTGAAGCTGAAGAAGCAGAGAGGGATgACgAC
BJ_VH_0404	AT1G54630	C	A09	Bra027965	BB	A01	CCTGAGACAGTGGACAAAGTGTGTGAAGTcGTCAAAAAGCAACTCTCACT[C/T]AAAGcaGGcGAgCAAGTTACGGCTGCCACCAAATTTGCTGAtCTTGGTGC
BJ_VH_0405	AT1G48380	C	A08	Bra014134	BB	B02	ATACATCTGATGAAGgAGATGAGAAGCCtgTGTTGGAAtCTGATTCTcCa[A/G]CAAGAGgTCGTGAGGAACCTCAAGCTGATATtACtACTGCaTCAACAGGC
BJ_VH_0406	AT1G26820	B	A07	Bra012439	BB	B08	GGGATcAAACCAGATGATAAATTTTATGAAATAAAAGAaATTGAGAGaGC[A/G]ATtAAaGAAGCAATcGGATTTGCTCCGGGAATAGAATGTAACAAGGATTC
BJ_VH_0407	AT1G19600	-	A06	Bra025751	BB		ATTCCCGTgCAAAAGGATGAGTTaGAGCACATACTaAAAGAGCTTaAcAC[A/G]CATaTCACCGCGGCTCCGTTaAAGAAGATGGCTGGAGGAAGTGTGGCTAA
BJ_VH_0408	AT1G19380	-	A08	Bra016506	BB	A06	AAGCTGTGGGTtTTAGTAGCGGTTCTCCTCTTGGCGTTAGGTTCTATGTT[G/A]ACCGGTTCgGTcTCTCTCAAAGGACTCGGTCTtTTTCATTCtGTTGAgGG
BJ_VH_0409	AT1G17510	A	A06	Bra025968	BB	A06	GAGGTGTGACtcCATCTTCCGCTGTAGGAGCATTTCTgGGTATTgTCGAA[G/A]TTCCTCGCTCCAaCACCGAYATGTTGATCTCCAAGTACATCaGACTCTCC
BJ_VH_0410	AT1G11760	A	A08	Bra016814	AA	B08	AGcGTTGGcGCTGCGACTAGTCTCCCTCCCATTAGcGCGGTgAGGCTGGA[A/G]CAGATGAGTAGAGCGGTTaGATGGCTTGTGCTTGAGCTGCAgCGTGGGTC
BJ_VH_0411	AT1G06240	A	A08	Bra030644	AA	A06	TCTcTCtTCTTCTCCGACACcGCAACACAAaCTcTGGTSTGGTCTcGACA[C/A]cTGGAGAAACAGcCCCATCAACGACCTcCGTCTCTGGGGtCCCAACGGcC
BJ_VH_0412	AT1G04260	A	A08	Bra030561	BB		ACCgTCCTCCTCGCWCTcACYcTSATCACACGCCCcATCGCCATCCTCGC[G/T]TTCGTMGCCGTCGGtcTAGCTTGGTTCTTCCTCTATTTCGCTCGCGAGGA
BJ_VH_0413	AT5G49015	-	A06	Bra037441	BB	A05	AGAAGAgATATCAAAGGACTAACAGCgGGCAaaAcAGTCAAAGCAATCAA[A/C]AGAAACTCCTAGAATCTgGCtCcGAGATTCcATCTGGTAGCTGGTTTggT
BJ_VH_0414	AT5G32470	-	A08	Bra038956	AA		AGCATCCTcACTGTTTAYATTGGAGATTCAGTAGGTGACTTGCTCTGTCT[T/C]CTgGAgGCAGACATAGGAATAGTGGTSGCCTCTAGCTCGAGCCTCAGGA
BJ_VH_0415	AT5G22620	-	A02	Bra020200	BB	B07	CTGGCTAAGTCAGTTGGAtGAAGAAACgGTTTCAGCGCTaTGGAACAGAT[C/A]CGgGAAAGCCTGGGAATCACTCTTAGAcGAaCTATCAgacgaggACACAG
BJ_VH_0416	AT5G22400	-	A02	Bra020190	AA	B07	GCTTCTCTgCTTGATTGGGCCATCAATCTTATGGCTGAcGTTGTTCAGTA[T/C]GAGCATGTTAACAAGATGAACTCACGCAACATCGCTATGGTTTTTGCTCC
BJ_VH_0417	AT5G22400	-	A02	Bra020190	BB	A05	AGGCTTCTTCCACCTACaGAAGCTTCTCTtCTTGATTGGGCCATCAATCT[T/A]ATGGCTGAtGTTGTTCARTATGAGCATGTTAACAAGATGAAYTCACGCAA
BJ_VH_0418	AT5G22340	-	A03	Bra006622	AA	B07	TWGCTAAGGCATTACGGGATGAYAGCGAGCGaAGGAAGAAACTgAACTTT[C/T]TGAAATATGAAGCTCTGAAGCGTGAACTGATGTACYTgTCWATTGTaATT
BJ_VH_0419	AT5G22340	-	A03	Bra006622	BB	A04	GGGATaAGAAGTGAAGACCTTGAAGACTTtGTAAAGAGGACAATCAGGGG[G/A]AGTGGCATGGCACTCTCTTCCCCACGTCTAGTGATCCCAGCTGCAATCTA
BJ_VH_0420	AT5G22320	-	A10	Bra002405	AA	A05	GAAGCTGATAATGAAGGTgGCAAGAGCAaKaAGAAGAAGAAGTCTAAGAG[A/C]AAYCCAgAtATAGATCAAGTTCAAGTAGAAAAGAAGGAaGAaGATGCTGC
BJ_VH_0421	AT5G22260	-	A10	Bra002401	AA		AgTAAGAagaAGGATAaGAGGATCGAGTGTGAaTGTGGAGCgAAGGAGGA[T/G]GATGGAGAGAGGATGGTGTGTTGTGATATtTGTGAAGTATGGCAACACAC
BJ_VH_0422	AT5G22210	-	A10	Bra002397	AA	B07	GATCTACAGAGAgTTCAGGGATTCAAACCGAAGAACATTCGTGCCATCAC[G/T]CCTCCKGATAGCTACATcGAGTTCATGcGGTTGAATGGATCgCTTGATG
BJ_VH_0423	AT5G22040	-	A03	Bra006606	AA	A09	TATGGATCAGAKCGGTTTGAaGCaTATGGRGAGAGAgCTAGGTTTCAGGG[T/C]GGAGAgAGGGATCATGGATTCGAGTCcAGGGGTCAGTAcCMTGGTGGGAC
BJ_VH_0424	AT4G40045	-	A01	Bra011811	AA		GGWAACAGACCGGTTAGTAACgATGATGGTGATGcTCCcgAGAAAGATGG[A/G]TTCCCTGGTTTCAGTTTCCGGTTGGGGGATCTAYTGAAGCCGGATCAAGAT
BJ_VH_0425	AT4G39920	-	A08	Bra010646	BB	A01	GAAGAAAGCCTTTCCTCTKGGGGCAAgAtGGACCAGTTAGGcGAgTGAAg[A/G]GCTCTGAGCCACAAGAAATCATCAACATTGGCCCAGCTCTCcGTSTCCTC
BJ_VH_0426	AT4G08460	-	A03	Bra000646	AA		GTTTTTGGAGACTATGTTATTGAGCCTTACAAYGaTGATTaTGATgATGA[T/C]gACCtTMACTCtgATGATTCTctGGAAGATGGGTtcTTGGATCTGGGATC
BJ_VH_0427	AT3G63120	-	A09	Bra007729	AA	A09	GACAGGTAcTACAACAATGCTTACTACGCCAGAGTgGGAGGTGTGAGCAC[G/T]AGAGAGTTGAACAGATTGGAGATGAAGtTgTTGTTCGCCCTTGAcTTCAAG
BJ_VH_0428	AT3G49990	-	A03	Bra012912	AA	A09	CTTCCTCGTGAcGTCAAGGCTTATGATGCgTCTCGTGTTAAGGTMTCTGG[C/T]GTGGTGGTGgatggaGATGGTGGTGAgGATGATAAGTTGATGTATAGCGT
BJ_VH_0429	AT2G15000	-	A03	Bra013114	AA	B01	GTTCcTTCGcCgCCGCCACCGCAAGAGCACCGTCTCTCCGTaCcCCTACG[A/G]CGGCKCTTCCTCGCCTCCGcCCTTCCCCATCCTCTtcACCTGGMCGtCGC
BJ_VH_0430	AT2G15000	-	A03	Bra013114	BB	B08	CtTTCGtCtCCGCCACCGCAAGAGCACCGTCTCTCCGYtCtCCTACSRCG[T/G]CGCTTCCTCGCCTCCGtCCTTCCCCATCCYCTctACCTGGCCGcCGCTTC
BJ_VH_0431	AT2G13610	-	A03	Bra013141	AA		CTGTTCAAGTACCCTTTcGAAGGGTTTtTGATAAACGAGTTCTCTAAGTC[G/T]AGCAAGTGTTTGGAGTATGGAtTCGGAAAgTGtTTGATGACtGAGGAGGG
BJ_VH_0432	-	-	A04	Bra016962	BB	B01	GATGGCGACGCgGAgGAGGCCgAACTGGACgGTGGTTGTGGATGGGAAGG[A/G]GGTTGGGTTGGCcCAGTGGGCcGTGATGcTtGAgGGGAAGAATcGGTATA
BJ_VH_0433	-	-	A01	Bra011517	BB	A01	AGGGAGAGGAGGCTGCAGCAGATGAAGAAgATGGCGGAGAAgAGGAAaCG[C/T]TGGATGAGTCATGGACACGGaGAGTACACMGAGATCCCTTCCGAGAAaGA
BJ_VH_0434	-	-	-	Bra020608	BB		CTCCGCCTTCACGAGATGTGTCAAGGAACATTCCATCgACGAGgTATCC[C/G]CAAAGCGACGCCGTTTGATGTGTTCGCCGCTCTTTTCTGGACACGTGTC
BJ_VH_0435	-	-	-	Bra029326	AA	B02	CTTTGCaGACTTCTTGTCTCTTGTTGGGAGCAGTGTtTGTGTGGTGtTGGG[T/G]TTTGTTTTGCCRTCGCTcTTCCACTTaCAGGCTTTCAAaGAGGAGcTGAG
BJ_VH_0436	-	-	-	NODE_10996	BB	A01	GAAGAAGGCAACGGCCCCAACTCTAGCTGGAAAATTTGGAAAAACAACC[G/C]AGTCAAATCGGTTTATATCATTGGTTGGCAAACTTAACTCCCTTCTCAAT
BJ_VH_0437	-	-	-	NODE_12720	BB	B02	GGTCTTAGTTTCCTAATTTAGCTTATCATTGCGCGTGTTGGTTCTTCTAT[C/A]AACATGGAAGCATACAGAGAGGAAGCTCTTAGAGTGAAACATATTGCWGA
BJ_VH_0438	-	-	-	NODE_12735_length_265_cov_77.199997_BB_3	BB	A01	GATYGCTGCCTCGAGTCCGTTGAATCCACAAARGAAGGTATGGCGTCGAA[A/G]GGCAACGATGATTTGTATGCTGTTCTGGGTTTGAAGAAGGAATGTAGCAC
BJ_VH_0439	-	-	-	NODE_17180_length_470_cov_73.708511_BB_1	BB	A01	GCATTGGGTGGAATMTGAGACATGCTCTCAAGCCTACATATGAAACTCAT[C/T]AGCTATACTAGGGATGTGGCTTAGTCAGTCCTGCTACTTTAGAGCTTAAG
BJ_VH_0440	-	-	-	NODE_19319_length_270_cov_231.596298_BB_0	BB	B02	CTGCCAAGGGAGGTCCCAAGTTGGGAGGTGGTGGTGGCAAACGCTGATTA[C/G]CTTAATTCCATACCTTCTCCMCTTGTGTGTGTTTYGGCTAGTGGCTACT
BJ_VH_0441	-	-	-	NODE_20434_length_230_cov_22.730434_BB_4	BB		TCAGAAACTCTGATGCGTGAAGRGAGAGAGAAGGATGATTCTGCAAACGA[C/G]CCGTGAAAYCCTAGATTCGAATCATGGAATCAWTAAAAATATCAAGGAGG
BJ_VH_0442	-	-	-	NODE_22932_length_210_cov_59.204762_BB_4	BB		CRTTGCTCYGGTTTACATGAGAAATCTGCTGTACAATCTACATTTACCCA[A/T]ATAAGAAGAATCCCTCCTATTTATTTGTTTGTTTGTTTTTGCRCTATCTT
BJ_VH_0443	-	-	-	NODE_22953_length_250_cov_86.828003_BB_2	BB	A01	TAAAGCCTCTTCCACTCATCAAGAACCATTGGGCTAGGWGGTAGCAMATC[G/A]AGAGGATTCTTGGCTTTGGGCTTTGGTGCTTCCTCCTCCTCAGCAAACTT
BJ_VH_0444	-	-	-	NODE_24184_length_234_cov_97.666664_BB_0	BB		CATGTATTGCATTTCTATAGACTGACTGAGATATGGCCCTTAGATTCTTT[G/T]TTCTTCTAATTGRATTTTTGTGTACAATTACAAACATATTGTCCGGAACA
BJ_VH_0445	-	-	-	NODE_26601_length_423_cov_11.014184_BB_0	BB		AGTAGGAGGAGTCAGACGGAATCAAATGATTACGAGATAGACAATGAGAC[C/T]AGGGAGAGCAAGAGCACTTAGACAATTTACTTTGAGTACAGGAAAGTCTG
BJ_VH_0446	-	-	-	NODE_26822_length_239_cov_23.874477_BB_1	BB	A03	AAGGTCTCGTCCCCAGGCACTGAAACTTAACTGTGGATCTCGTCTTAAAT[A/T]TGTGTGACAACTAGATTGACTCAACTGGATGAGGATTGAGATTAGATGCT
BJ_VH_0447	-	-	-	NODE_27007_length_200_cov_42.544998_BB_4	BB	A03	TACCATCAGCTTGATACATAATATCGATTTACATGGAAAGGTTATATGAG[A/G]AACCGCATCATTATCAATWTAGTTTWGATTTTTCTGCTCTGCACTCTTA
BJ_VH_0448	-	-	-	NODE_27298	BB	A05	CAGCTTGACAATCCTTGGGGCATTACACCATTCAAAAAGATTGTTGTCTT[A/G]CCAGGTAGAATCGATCCGCACCACACAAATGCGATCATGAGCATGCATGG
BJ_VH_0449	-	-	-	NODE_27692_length_525_cov_55.523811_BB_0	BB	A09	ACGGCGGACTTGATAGCATCCTCAGCAAGCATACTGCAATGCAGCTTGAC[C/G]GGAGGCAAACGAAGGTGCTTTGCAATTTCCGCGTTCTTAATGGTAATAAC
BJ_VH_0450	-	-	-	NODE_28920_length_357_cov_37.848740_BB_0	BB	B08	AGATAAGCAGCAAGCTGGTGAGTGAAAGACCCCTTAAAAACCATTTGTTA[G/A]AAGAGAAAAAGAAACTCGAGTGGTTGGGAAGTTCTGGTTATAGCTTGTGC
BJ_VH_0451	-	-	-	NODE_2912	BB	A04	CATAAAGTTTTGCAAACATTTATTCACACACCCAAGGCATGTAAGCACCAC[G/A]AAGATGACTCAAGCGAAACGCAACATGGATTWTTATTAAAACACCAAACA
BJ_VH_0452	-	-	-	NODE_2912_length_357_cov_211.574234_BB_4	BB	A08	ATAAAGTTTTGCAAACATTTATTCACACACCCAAGGCATGTMAGCACCAR[G/A]AAGATGACTCAAGCGAAACGCAACATGGATTATTATTAAAACACCAAACA
BJ_VH_0453	-	-	-	NODE_29175_length_746_cov_64.981232_BB_6	BB		TTGCAGTTTYGCGTTCTCTGTTTCCTCGTAAGCTTCMCCGAATCTCATGA[C/T]GGCACGACTCAGCTCCCTCCACTTGCTTCCTCCTCCGTCATCCCCATCTC
BJ_VH_0454	-	-	-	NODE_29609	BB		TTCARATTAGTCATCACCACGTTGCGAAAATCCGATCTACGTCTCTCCAA[T/G]CTTCCTGCGCCACTCAATCTCTGCAAACCTTCGACCAACGAACTCCGGAA
BJ_VH_0455	-	-	-	NODE_30362	BB	A02	ACTGGCGAGGATCCATGGCCGCTTAGGGTGGAAGGTGAGGCCCTTAACTC[T/G]GTTACTCTTCGTCTCGAACTTCGTCAACATATTCGAAACGGAAAAACAGC
BJ_VH_0456	-	-	-	NODE_30382_length_288_cov_47.805557_BB_0	BB	A08	ACGAATTTCGGAATCAGATCGCGAAATGAAGAAAACCCAGGAGATGAATT[T/A]GGGAAGTGAATCGGTGAGACAGAGAGAGAGAGCTGCGGAGGAGCTTTAAT
BJ_VH_0457	-	-	-	NODE_31813_length_195_cov_42.492310_BB_0	BB	A08	AATCCCCTTGATCTTCCGGTTTCACGATCGTTAATGATCTGTCAAAATCC[A/C]AATCAAAACAATAAAATCAGCAAAAACCATCTCACACAAGCAAGCTTAAG
BJ_VH_0458	-	-	-	NODE_32848_length_282_cov_26.439716_BB_0	BB	A01	GCTGCTTGTGTTGTCTGAAGAAGCTGTTCTAATGGGACTACGAGGCTGAC[C/A]GCTTGATTCCGCCATGGAGGTTSTCGTKAGATTGCATGGTTATAAATAGA
BJ_VH_0459	-	-	-	NODE_33362_length_356_cov_32.384830_BB_2	BB	A01	CTAACGACCWGCACACATAACATTCAGCCAYACTACCAATGACGAGTCAA[A/G]CGACCCTTCACCRGCACTGGGATGGTACTGAACCCAAGAGAGACACCGC
BJ_VH_0460	-	-	-	NODE_33884_length_179_cov_45.234638_BB_0	BB	A01	CTTGACATCCGATGGCAGAATAAGCGGGAAAGCGTTGAAGGTCAAGATTA[T/C]TTGGGGTGAGAGCATGGCTCCAGAACTACTTCCGACAAGRAAACACAARC
BJ_VH_0461	-	-	-	NODE_34233_length_372_cov_40.685482_BB_0	BB	A01	ATCAGTGAGAGAAAGAAACCAGAACTCAAAGGTTTGTCCGCTTTGGTCAA[A/G]AGCAGAGAGATAATATAACCATTTTTGCAAGGCGTTATCTTTTGATTCGT
BJ_VH_0462	-	-	-	NODE_34238_length_310_cov_26.200001_BB_0	BB	A08	GGTGAATACAAGTTTTTTTTTTTTGTAGATAAAGTTGTAAAGAGTGAGAT[C/A]AAGAACTCATAAGGTAGCAAAGCTGTGGTTATATCTTAAAATTGACAGAA
BJ_VH_0463	-	-	-	NODE_34563_length_716_cov_17.153631_BB_0	BB	A08	TCATGCTTTCAAGAACAGTCGACACAGAACTTCTGTTGTCAAATTCATGT[G/T]ATACTTTTGTCAAGGATCTCGGAAAGGAATACTCAGTAGGAAAACTTGTA
BJ_VH_0464	-	-	-	NODE_34761_length_258_cov_63.317829_BB_0	BB	B07	AATCTCGCGTCTCTCTTCTTTGTCGGTCGTTTCCTCGTAGATTTTACTTA[C/T]ATGAATGATCACTTGTATATTGTTGTGGATGTGTCAGTACAGATCCGTTT
BJ_VH_0465	-	-	-	NODE_35084_length_203_cov_22.857143_BB_0	BB		GCATAAAATCTAGACCATTATTTCTTCTAGCAGTATCACCGTCGGGAAAG[A/T]CGTCATCATCATCTCCATCATTGGCAATCTTCTTGCCGTGTCTCTTACTG
BJ_VH_0466	-	-	-	NODE_35547_length_267_cov_19.299625_BB_3	BB	A01	CTTCAAACCCAAACCCATCTCCCAATCCTTCCTCACCTCACCAAACCCC[C/T]CACCWCCACCACAAGAACCAAACCCGTCTCCATCAGATGCGYTTCCACCG
BJ_VH_0467	-	-	-	NODE_36562_length_228_cov_122.140350_BB_0	BB	A01	CGTAGTGAGTCGCGACTTTGGCCTTCTTCAGAGACCAATTGGTCCATTCC[A/T]TGAGGAGATCCAATTTGGAAGAGGAAGCTCCCTTCGATCCTTTCCCTTTT
BJ_VH_0468	-	-	-	NODE_38081	BB	A01	AGCTGAGTTTGTGTCGTTTGATCCCGTGAAAGGCGAGTGGAAGTTTCGTGT[C/T]GATCATTTTAGTTCCTATAAGCTCGATGATGAAGACGAGGATGAAGCCTA
BJ_VH_0469	-	-	-	NODE_38110	BB		TTAATGAGTGAACTTTCCCACTTAAGTTTATCCTTGATTTTAWAACCT[C/T]GAGTTTATATTACAACCTAAGCTTCTTAAGCATGTGGTCAGTAGTACAAA
BJ_VH_0470	-	-	-	NODE_3840_length_399_cov_118.200500_BB_1	BB	B03	GATTACGGATACAAAGAACGTTGTGGTAGTGCCTCTTCTTGGGTTWTGGA[A/G]TTTGAAGCCAGAGGATGGATCTGTGTAATCTGGGATTCCAGACGGGATTC
BJ_VH_0471	-	-	-	NODE_3853_length_411_cov_21.844282_BB_0	BB	B08	CTGAAACGTTTCTCTCCTTCTTAAACTACTCCTTCAATTCAATCATTAAA[C/T]CCCACCTCTCCTCCTACTAGGTCTCATTTATTCAGATTCTCTAACTGCCT
BJ_VH_0472	-	-	-	NODE_39234_length_299_cov_12.491639_BB_0	BB	B01	GAAACTAATAGTGTAGGTAAATTGCAATTAAGATGTATCTCTGTTACATA[T/A]TTTCAAAACCAAGAAGACTCACTTTACTTGAGAGTTTCAAAGAGTGAACA
BJ_VH_0473	-	-	-	NODE_39813_length_235_cov_103.485107_BB_0	BB		GGACAGAACTAACTAGCGTTTCAGAAGCTGCTTCGACCATATTCTTCTCT[A/T]CGTCTCCACWTGAATYCTCCCCCTTTTCAGTTTGGACCATTGCATCAACA
BJ_VH_0474	-	-	-	NODE_41961_length_252_cov_67.174606_BB_0	BB	B04	CAATCAATGGTGATACTTCTAGTGGCTCAGTTTTCACATCCGGATTGAAA[G/C]GAGGCATACAATCAATCATAYTGGGTGAAGGATGCCAAGCTAAAATGGA
BJ_VH_0475	-	-	-	NODE_4201_length_313_cov_24.162939_BB_0	BB	B03	GAACTGGGTAAATCTCGATTCTTCTCTTGCAATTGCTTTTCTCTTTCTAG[A/G]TTCTCCGATTATTCTATAGCTGGAAGTGATTATCCTGACGCCATACCCAT
BJ_VH_0476	-	-	-	NODE_42811_length_304_cov_22.710526_BB_0	BB	B01	AGAAACAAAAAGATTGATGATCAATATGATCATTGGTCACATAAGAAAAA[T/C]ACATATCTGTCTACTTCATGATTCTATTTGTTGTTRGTTCTTAAATGGTT
BJ_VH_0477	-	-	-	NODE_43087_length_148_cov_10.770270_BB_0	BB	B01	TCAAGAAGGAACTCTGTTGTCTAAAACAATACAAAACGAACTCAGGAAGA[G/A]TCAKTAACCCAATCCTTAGGCAGTGAAGACTTGAAGATCTGAGACAGAAG
BJ_VH_0478	-	-	-	NODE_4309_length_234_cov_526.354675_BB_1	BB	B07	TAGTTGGTGAGGATGCATTCGAAAAGTAGGTAGTAGAGAGAGRAGAGTCG[G/A]TCCACTGCRGACAAAYTCAGAGYWGGGGAGGTATCAATCAACTGATCCGA
BJ_VH_0479	-	-	-	NODE_43586_length_169_cov_32.041420_BB_0	BB		CTACCAGCAACGATTCTCACTTCTTTCCCAACGAAAAACAGATCTCCACC[G/A]TTAACATCAAGTCTCACACTTTCTTTCACCTTAGCCTTCTTCGTATCAAC
BJ_VH_0480	-	-	-	NODE_43967_length_409_cov_31.540342_BB_2	BB	B03	ACATCCATCCCAACMCAGTAAAAGGTCTTTAMAGAAATGGTGGCAACATA[C/T]ATTATACAAATGATAACACAACACAGCTAGAAGAACATAAGATAACATAA
BJ_VH_0481	-	-	-	NODE_44035_length_172_cov_83.680229_BB_3	BB	B08	CAGAAAMTTYCATTCCAAAAATACAGAAAATAAAAACCCARACAGAGGK[G/A]TTAATTATTGCTCACGGTAGATGTTTTAAAAGGTGAAAAAGATARAAAC
BJ_VH_0482	-	-	-	NODE_44287_length_221_cov_11.579185_BB_0	BB		TCCTCTGGTTTTTGCTGTTTCCCTCGTCGCAAGAAGAAGAATCACGTCTC[T/C]GAGGAGAACCGAGCTCTGCGTATGGATGACGATGAAGACGAGGAGATGAG
BJ_VH_0483	-	-	-	NODE_44520_length_333_cov_126.495499_BB_2	BB	B08	GGATGAAGAAGCGGAGTATAATGAGTGAAAATGCTGCTGAGATTGATTAT[G/T]ACCGGCTTTTTATCAATCACTCTTTATATGTTTGTYAATTGAGTYTCTTA
BJ_VH_0484	-	-	-	NODE_45943	BB		AACCGTGGGGTGCAGAATCAACATCATAATAATAACTTGAGGTTGTTGTC[A/G]TCGTCACCGTTTACTTCTTTCCCAGGTCTTGTAGTAGATACCTCCTCGGA
BJ_VH_0485	-	-	-	NODE_46708_length_178_cov_39.398876_BB_4	BB	B06	TACCATCAGCTTGATACATAATATCGATTTACATGGAAAGGTTATATGAG[A/G]AACCGCATCATTATCAATWTAGTTTWGATTTTTCTGCTCTGCACTCTTA
BJ_VH_0486	-	-	-	NODE_46796_length_250_cov_25.875999_BB_0	BB	B06	TCTTCGACCTCTGTCAGCTTTGGTCTAAAAAAATACATTTCGTTTTGTGC[G/T]AATGTTACTGGTGTAGGATTTTTGCAGTAGTATCGTAGAAATATAAATAT
BJ_VH_0487	-	-	-	NODE_47979_length_528_cov_47.028408_BB_7	BB	B01	TYGAGTCTCCRATTGTGATAACCTGGGAATATGACRGAACAAGAMRAAGG[T/C]GCGATACAAGTTAAATAAGCTTCAAGACAAGGTCACTTATTGTTTTAGGC
BJ_VH_0488	-	-	-	NODE_48986_length_211_cov_24.488152_BB_0	BB	B02	CCACTTGTCCTGAGGTTTACAACTTCTTTGGTGGCTAGTCTCCTGTGTGG[G/T]AGAGCAATGACTAAAGCTCGTGGGACTAATATGGCAAAGAAAAAGGAGAA
BJ_VH_0489	-	-	-	NODE_49142_length_226_cov_48.783184_BB_0	BB	B08	AAGTCACTCATCAACAAAACCACCACTGAGTGAAGTGAGCTTCAAGTCCC[C/A]ACCAAGTCCTAAATCTAGATTTATGTGCTTTGCTAATAGCTTCTGGTGTT
BJ_VH_0490	-	-	-	NODE_49187_length_165_cov_40.096970_BB_0	BB	B07	AATAGCAAGCAAAGTGGATCAGAAAGATTTGCCTAAGTTACACATCTTAA[G/C]TCTATCTAAGGCAGCTGGATTTGTAGACAACWCCTATAACTAAAGCCTTT
BJ_VH_0491	-	-	-	NODE_50325	BB	B02	GTTGATACGAAGAAGGCTAAGGTGAAAGAAAGTGTGAGACTTGATGTTAA[C/T]GGTGGAGATCTGTTTTTCGTTGGGAAAGAAGTGAGAATCGTTGCTGGTAGA
BJ_VH_0492	-	-	-	NODE_50556_length_211_cov_41.649288_BB_3	BB	B03	AGCTTCTGCAACATATCAGCAGATTGATCAGCAGGKGAAGAAGCAACGGT[G/A]GCCATGATGATAAGATTCGAAATACAAAATGGTTTGATAGATCCTTCTCG
BJ_VH_0493	-	-	-	NODE_50676	BB		GATATTACCACCACCACGAGTACCCGTTACGCTGTCGTATTTTTCTGAGTT[C/T]ATCAAGTGTGCGAAGTTGAGAATTAATTTCCCGAGATGACATATATGCAT
BJ_VH_0494	-	-	-	NODE_51174_length_266_cov_55.071430_BB_0	BB	B07	AGACCAAGGAGAAAGTTCTGATGCTCTCTGAGGAGGAATCCACGCGGGGG[A/C]ATGAATAGCTGAACTCGGCCCTGCTCGAGAAACAAAGGAAGAATCTACRG
BJ_VH_0495	-	-	-	NODE_51573_length_172_cov_30.965117_BB_0	BB		GCAATGAGTCYCCTSTACCAAWCAAAMAWGTAGTACCTGGCTTAGGAAAC[A/G]AGGAAATCTCCTGTGATGACCAAAAATGTGCCAAGCAAGATGATCCAACA
BJ_VH_0496	-	-	-	NODE_52376_length_152_cov_12.289474_BB_0	BB	B08	TTGTTTTTGGGTTTCTGAGTGTTGATTGGTTATAAAGCTCTAAACTTTCC[T/C]GGAAACTGGATCTGGGTTTCCCGTTTCTATTCTCGCCTGAGAAAAAAGGA
BJ_VH_0497	-	-	-	NODE_52579_length_329_cov_62.753799_BB_1	BB	B02	AAATAAAMGTCTCAAACTTCAGGTGCATCTGAGCGCAAAACTGGTTTCTG[G/A]GGCTTKCCRTCAGCSCATTTGGAGAGGGAGAAGTGAACCTTCTCGCGATT
BJ_VH_0498	-	-	-	NODE_53082_length_558_cov_46.793907_BB_0	BB	B03	ACACAGAGGAAGAAAGAAATAAGAAACTGACGGACGAGGGAGGAGGCGTG[G/A]TGGAACAGAGAGGAGGCGTGACGGAACAGAGTCCACCACCGCAGGACACT
BJ_VH_0499	-	-	-	NODE_54575_length_972_cov_10.897120_BB_0	BB	B06	TGCTGAGATGAACAAGCTGATCAATGTTCCTGCTGCATGAGTGTCTCAAG[A/G]CATGGGCACCAGCATGGAGGATGCACATAACATTGCYTTCCCACAGTGCC
BJ_VH_0500	-	-	-	NODE_54736_length_319_cov_11.090909_BB_0	BB	B06	TCCCTCTTTGACATGAACAAAAGTCTTARACTCAGAATGSATCATCCTTC[C/T]AAATTTGGKTTTAAAGAAGGGGAAGAAGCATGTTGTGGRACAGGGAAGTG
BJ_VH_0501	-	-	-	NODE_55553_length_177_cov_19.378531_BB_1	BB	A04	GTAAGATGTGTGGCACAAGTGTTTCAMTTAAACTTCGTATATGAAGAAYA[T/A]TGAAACTTTAAATGTCAAGAAACTTGAATTTTAAAGATAGTTTATACTCC
BJ_VH_0502	-	-	-	NODE_55788_length_178_cov_15.702248_BB_1	BB	B07	GAAACTTCTCCCCATTGCAGCTTTCCTCTTCGACACCAACTCCTGAATCC[A/G]AACCATTCTCTCCATCTTTAGCTTTAGATAGCTTGCCCAARTACAAAGTT
BJ_VH_0503	-	-	-	NODE_56396	BB		AAGTAAAACTCAAAAATTGTAAGCAGAATCGTGGTTGYTGGATTAAAGAA[A/G]GTGTTTAATGCGATGGATCTGTAACTGCCTTGATTAAGAGAAGAGCATAC
BJ_VH_0504	-	-	-	NODE_56683_length_210_cov_23.319048_BB_3	BB	B06	TCGTCSCGAGGAGAGAGAGCYTACGACATCTTCTCTCGCTTGCTCAAGGA[A/G]CGTATCATCTGCATCAACGGCCCAATCAACGACGACACCTCTCACGTCGT
BJ_VH_0505	-	-	-	NODE_57607_length_303_cov_33.607262_BB_1	BB	B08	CCTACTTGCAAACTTCACTGTGCATTCAGTTGCATCGARTCTAGGTGTTG[A/C]AGCATCACCGGCTACTAAAGACCAAGAGCAGATGGGTTTAGTACCTGTAG
BJ_VH_0506	-	-	-	NODE_5794_length_254_cov_76.751968_BB_0	BB	B03	TTTTGCATAGAACTCCCCATTTCTCCAATTTGATCTTTGCCATGAGGATT[A/C]GCAGCGCCATCACTCACTCAATTCCTTCCTGAACCTTGGCAGGAGATTTT
BJ_VH_0507	-	-	-	NODE_58288	BB	B03	CCTCTTCTTGTCCTCCCTGCGCCTGTGATTGCTCTTCCCAGCCTCTA[A/C]TCACGATTCCCGATGGACTCAGCAATGCTTCTTTTGCCGATTGTGCGAAG
BJ_VH_0508	-	-	-	NODE_58339_length_179_cov_69.100555_BB_0	BB		CTTGACATCCGATGGCAGAATAAGCGGGAAAGCGTTGAAGGTCAAGATTA[T/C]TTGGGGTGAGAGCATGGCTCCAGAACTACTTCCGACAAGRAAACACAARC
BJ_VH_0509	-	-	-	NODE_59076_length_170_cov_16.958824_BB_4	BB	B01	CTTTTCCCCGAACCACCACTMGACCATCCATCAAAGCTAATCGGCACACC[G/T]CGAGACGAACCCGCCCCGTTAGCATTAGGACCAGGCTCCGTCGGTGACGT
BJ_VH_0510	-	-	-	NODE_60027	BB	B03	TTTTCCGCTTTCGCCTTTAGCTCAATCTTCTTCTTCACGAAATGCCGTTGTT[A/G]AAAAAGTGATACTCTCCACTCACTTATCCTTCTTTCTCTTTGCATTTATT
BJ_VH_0511	-	-	-	NODE_60669	BB	B08	GTTTTGGATTTGGCCATATAAACTTTTCCTCACTTCTTGGATGGATAAGAG[C/A]AAATCTGTTCCATACAAAATCCATATGTTCTTTCCCATCATAT
BJ_VH_0512	-	-	-	NODE_62869_length_226_cov_13.181416_BB_2	BB	B07	TTAGTCCGGAGGAGGGACTCCTCTCAACGTAGAGATCTTCAGATGAACAA[G/C]CAGTAARACTCTGTATGGTGAAGATTCCATCMATCATTCGCTYTCTCTT
BJ_VH_0513	-	-	-	NODE_62884_length_159_cov_22.176100_BB_0	BB	B07	AGAAAACAATCAGTCGCAAGAGGAAACAGTTTTGCCGAAAGTGGAATCTT[A/C]CTCGGGAGTTAGATCCGATGGTGACGGGGCTACTACCGTTTCTGGAGCTA
BJ_VH_0514	-	-	-	NODE_63162_length_193_cov_60.295338_BB_0	BB	B01	GCCTCCTTTAAACTAGGGACCCCAACCTCCTCTGCTTCGCCGCTTCGTCT[C/G]TGYGYCTCCTCCTYCTCGATTCATTCCTCGTGTAAGTCAGCAAAGTTCGT
BJ_VH_0515	-	-	-	NODE_63193_length_319_cov_13.815047_BB_0	BB		AAGCAYTTTATCAACCACCACCTTCGACCTCTCTTTGAGTTCATCTTAGA[C/T]CAGGTACTTGCRTATMTGCTTATATCAGCATCAACAGCTGCAGTSACTCG
BJ_VH_0516	-	-	-	NODE_63790	BB	B08	ATCTTCTTCTCAAAATCCTCCTTACTGGGCTTTCCTTCATTTTCCTCTCCTC[G/C]TCTTCTTCGTTAACCTCGACTTGAGAGAGATGTTCTCCGAAATGGG
BJ_VH_0517	-	-	-	NODE_64176_length_421_cov_18.470308_BB_0	BB	B03	AGTAATCTTCAAACGAACTCGATTCGTTGATAAATCGAACCCAAAATCGC[G/A]CTTTCCCCCTCAAATCGGAAAACGCGGAAGTTACACGAACCTAGAATTGG
BJ_VH_0518	-	-	-	NODE_64547_length_181_cov_15.983425_BB_1	BB	B04	CATGCTCCTCCTARTCCTGTTCCTTCTTATTACCACCACCATCCTTATCC[A/G]GAACCTTTTCCTTACCCTGGTCCACTTCATTATCCTCATCAAGACCCTTA
BJ_VH_0519	-	-	-	NODE_65251_length_539_cov_14.935065_BB_0	BB		AGAAGCAAAGAAGAAGTGAGAAGCTGGAGAAGTACTTGGCCTGAGTTATG[G/T]ACCAAGCATAAGCCTTTTCATTTCCATTGGGCCTGGTCTGGAGAGACCTT
BJ_VH_0520	-	-	-	NODE_65257_length_222_cov_42.162163_BB_0	BB	B01	ACATCGAAAAATAAAAAGTAATACAGAAACTGTAATCTGCATATTCCCAG[T/A]CAGATACATATCTCTGATACAACAAAGAGACTCAACAGAAGAAAGACGAA
BJ_VH_0521	-	-	-	NODE_6572_length_174_cov_112.373566_BB_0	BB	B02	AATCATAATGTGTTGAGCWGTCCAAGCCTGATCATTAARAGTAATGTTGA[C/T]GTCTCGTACAGCCCCTATGATGWCTTGTACTGWTCAATTCTTCTCCTCAG
BJ_VH_0522	-	-	-	NODE_6628_length_267_cov_80.176033_BB_3	BB	B02	TTTATGTATGAAAASATGGGGACTCAAATTTTAACTAGSAAAYCAACCAC[A/G]TATCAGAAGACTAGCATTAACAAATAAATTTAAAGCAGCTAATTTAAACA
BJ_VH_0523	-	-	-	NODE_66685	BB	B03	GAGCATGAAGACAAAGAGGCTATGAAGACGACGACACGACCCTTTTGAATC[C/T]TCACCACTAAATTGTTTGTTGTTGTATTTGTAATTCTCACTGCGGCATT
BJ_VH_0524	-	-	-	NODE_66708_length_174_cov_16.086206_BB_0	BB	B03	AGTGATGAAAAGACTTTGATGAGTGCTTGGGAACTTTCAGGAATAGTGAT[C/T]GGGAGCATGATCATTGTSTCTGTCTCTGTCTTCTCTCTGCGCAAATGGGT
BJ_VH_0525	-	-	-	NODE_66728_length_153_cov_49.960785_BB_0	BB		AAAGCCACTCAAACTCAAGACAGCTCACACTAAACACACAACACAAGTCA[A/G]AACGTAGAAGCAGTTTGGYTCTTTCYTTCATATGTTGCTGACGAAGGAAA
BJ_VH_0526	-	-	-	NODE_66915_length_268_cov_10.272388_BB_0	BB	B05	AAGCGAGCGAAAGAAGAGGAGACGGCGTGATCGAAGGTACCAAATGTTCT[C/G]TTCTTAGCGAAGTAGGGGAACAGGAATATCGATAGAAATGTGGAAAAGAG
BJ_VH_0527	-	-	-	NODE_67704_length_233_cov_30.261803_BB_0	BB	B03	CCATCCTTTACTCTCGAAACTCATAAACAAGAAAATAGAAATATATTATG[C/T]ATTTTGCTAATCTGCAATTGAGACTGTAGTCGCGCGAATTTACATATTGT
BJ_VH_0528	-	-	-	NODE_67979_length_442_cov_42.877827_BB_0	BB	B06	ATATATACTATTGCAAAACCAGGAATATAATGTTTGTTTTTTACAGATTA[C/T]TTATATAAGTAAGGAAAAACAAATAAAGAGRTTAAGATAATACTGTGATG
BJ_VH_0529	-	-	-	NODE_68010	BB	B07	AGTAAGGTTTGGCTGTCTTTGGGTGGCACCGTACAACCGGAAGAGACTAAA[C/A]GCAGAAGTGCAGGAGACGAAAACCAWAGCAACAGAGGCAAGCAAGGCGCT
BJ_VH_0530	-	-	-	NODE_68023_length_353_cov_26.662889_BB_0	BB	B04	TACTAATTCCCTTTCTTCTCCGTTTTTTGCTTATTAGAAACCTTAGTCCC[A/G]KTATTTAAACTTATTTGACATCAAGACGCAGGAATGGCAGAACAACATAA
BJ_VH_0531	-	-	-	NODE_68171_length_153_cov_23.006536_BB_0	BB		CGATGGCTACCATATTATCACCGGTCTTTATTTGCGTGTCGTTGGTTCTC[C/A]TYTCTGGACTCGGCCAGCTTGTGATCTGTARTCAAGAAAAAGGAACGTAT
BJ_VH_0532	-	-	-	NODE_68538_length_244_cov_34.897541_BB_3	BB		AAACTCAAAAACGTATCCTTCAAAGACATTGACTTTTCTTACTTTGAT[A/T]GCCATCAAAAAAGAATGACAAAGCTCCTCCATTTCTTTGTTTTYTAA
BJ_VH_0533	-	-	-	NODE_68717	BB		TTCAATTGAAAAGTAATAATATTTCTTTGTAAAGAATCTTCAGTGATTAA[G/T]ATGTGTAATGTACTAATAACACTATCAAGCACTTTGTAACTCTAGATTGT
BJ_VH_0534	-	-	-	NODE_69254	BB		GCGAAGAAGAGTAGAAACATGATATAATCCAGTATCAAAACTAC[C/A]AAAGCAAGCAAATCAGGAAACAAAGAAACATGTCTTCAAACAAATCAATTCC
BJ_VH_0535	-	-	-	NODE_69473	BB	B03	GACGTTTAGATGAGTTGTGCCTTTTTAAGGTCGGACACAACTCCTCTGTC[C/T]TGGCTGCCCCTTTCGTTGTAAACAACCTTATCAATGATCCCGTATTCRACA
BJ_VH_0536	-	-	-	NODE_70196_length_240_cov_17.650000_BB_0	BB	B02	AAACCAACGTAGACTAAAATCCAACAAAACTATGCTTCTTTGTTTGTATA[G/A]CCAGGAAGCAACCAGCTCCAGCTATGCTGCCTGCATATGAWCAAGAATCT
BJ_VH_0537	-	-	-	NODE_71457_length_204_cov_37.034313_BB_0	BB		GAACTCGCTGCCATCTCCATCGTCATCAATATCATCACTGGCTTCTCCTA[C/T]GGCTTTCTCCTTGGAATGGCGAGTGCCTTGGAAACATTGTGCGGTCAAGC
BJ_VH_0538	-	-	-	NODE_73266_length_151_cov_37.556290_BB_0	BB	B08	TGAGCTCACCTGGAGAGAAGATACAAACCTTCAAAAGGTGAGAACAATGG[T/C]GATCAATAAAAAACTCTTATCYCTCTTACTCCTCGTATCCTCCCTATCAT
BJ_VH_0539	-	-	-	NODE_73985_length_201_cov_27.661692_BB_2	BB	B03	GATGGTTRTTCATCTACACAAGAGGTAGAAGGTAGCATGGAGTTGAACAT[C/T]CCGGGGAATGAGATGCTCGAAGTCAAGCTAGCGCATTTTCCAGATCCTTT
BJ_VH_0540	-	-	-	NODE_74045	BB	B03	CCGCCTCTTCTTGTCCTCCCTGCGCCTGTGATTGCTCTTCCCAGCCTCTA[A/C]TCACGATTCCCGATGGACTCAGCAATGCTTCTTTTGCCGATTGTGCGAAG
BJ_VH_0541	-	-	-	NODE_74075_length_263_cov_14.372623_BB_4	BB	B04	TCCAAGCTTTTTGCTTCTTCTTCCACCTTTTGAGACCAATCTTCCCCGAC[T/C]GCTGACTCCGAATCCGTTCTCTCCCTTTTAGCCAATCGCCATAATCCTTC
BJ_VH_0542	-	-	-	NODE_76423_length_151_cov_11.443708_BB_0	BB		TTTTACAAAACAAGAGCGATTTAATTAATCTACAACAGGAGRAAGGAAAA[A/G]CAGAGAGACTAATCTAAATCTAAATCTACACTACATTACAGAAACTGAAA
BJ_VH_0543	-	-	-	NODE_76602	BB	B06	CTCCATAACTCGGGTTCAAATAAAGTTGTGAAGGAAGCGTTTGAACAGTGT[G/A]CCAATGCATGTTCTACTTTCTGCAACGAGGGCTCTGTTAAGCCTGCAGCT
BJ_VH_0544	-	-	-	NODE_76739_length_257_cov_21.964981_BB_0	BB	A05	ATGACTAAGCTCAGTCGCCGTCTCCGGACGTCATGCGCTGCACGGAAGAA[T/A]GCAGAATCGGATCGTTTTCGCGGGTGGGCTCATTCAGGAGACGATGAGAT
BJ_VH_0545	-	-	-	NODE_77934_length_175_cov_16.388571_BB_5	BB	B06	TTTATTTATACAGYCTATCTCTCTCACAATGTGATAGCYTCAATCAAGTT[C/T]CCTTGCTCGGAGTCTGAACTAGTTGGGAAACTAAGAATATGTCTCAAAAC
BJ_VH_0546	-	-	-	NODE_7821_length_268_cov_306.899261_BB_0	BB	B07	ACTCTTCCTCCCAACACATTCAAACATCATTTTGAATTCCCTGTCATTTT[C/T]GGTTGAAAACTTATCTTACTTAATTTATCCATCTGTTGTATTTTCTATTT
BJ_VH_0547	-	-	-	NODE_78471_length_189_cov_11.656085_BB_0	BB		CCAAATGAGTGTTCCTTCCTCAGCACATTCCAATCAAGCGTATCTGGGAT[A/G]CGAATCCTCGTTCGAATCTGATMASTGCGTCGCCGATCACCGAGAAAAAT
BJ_VH_0548	-	-	-	NODE_79472_length_190_cov_12.957894_BB_0	BB	B03	CTCGCTTGCTCTGAATGCCCTATCTGCCGCACAAAGATCTCCGATCGGCT[T/A]TTTGCGTTTCCGTCGTGACCAAGGCAAATCAAAGGTGTCRAAGAACTCWG
BJ_VH_0549	-	-	-	NODE_80308_length_282_cov_49.514183_BB_0	BB		TCAAATAAAATGCCCTCACTTGAGGAACATATCAAGAGCAGATTGGTCAA[G/A]AAGCTGTGACCAACTAAAGAGTTACAACTTGGCACAAACGCTCAATACTC
BJ_VH_0550	-	-	-	NODE_80372_length_235_cov_25.672340_BB_2	BB	B03	TCTCCATTGACAATTCATMACGAAGAMGAGATATGAAGAGTGAATCTCCA[A/G]TTGAAACGCATTCTTGTTAATGGGTATATTCCGTTTTTGGGAGAGAAGAT
BJ_VH_0551	-	-	-	NODE_81382_length_190_cov_14.136842_BB_0	BB	B03	CTCGCTTGCTCTGAATGCCCTATCTGCCGCACAAAGATCTCCGATCGGCT[T/A]TTTGCGTTTCCGTCGTGACCAAGGCAAATCAAAGGTGTCRAAGAACTCWG
BJ_VH_0552	-	-	-	NODE_8196_length_203_cov_80.985222_BB_1	BB	B03	AAGAAAGAAAACAGAGGATTCAACCAACTTTGGGGTTATACCCGATTSTG[C/T]GCTGCTTCTTTTTTGTTATTCTTTTAACTTATGTTGTTCGTCTTGAGCCG
BJ_VH_0553	-	-	-	NODE_82697_length_181_cov_15.088398_BB_1	BB	B04	CATGCTCCTCCTARTCCTGTTCCTTCTTATTACCACCACCATCCTTATCC[A/G]GAACCTTTTCCTTACCCTGGTCCACTTCATTATCCTCATCAAGACCCTTA
BJ_VH_0554	-	-	-	NODE_83055_length_176_cov_20.113636_BB_0	BB	B08	AAGCTTCTTTGGGATAAAATTACATCCGCATAAAAGTGAGGAAAGAAAAA[A/G]GGAACAAAAACCAGGCATAGCTGGAGGGGGAACTTGCCCCAAATCTTGAA
BJ_VH_0555	-	-	-	NODE_84267_length_177_cov_25.118645_BB_5	BB	B01	TTTATTTATACAGYCTATCTCTCTCACAATGTGATAGCYTCAATCAAGTT[C/T]CCTTGCTCGGAGTCTGAACTAGTTGGGAAACTAAGAATATGTCTCAAAAC
BJ_VH_0556	-	-	-	NODE_85402_length_266_cov_20.642857_BB_0	BB	B07	CTTCTTCTAGATGATAAGTGATGAGAAATTTTTACTCCAACTACAATCGG[A/G]TGGTGCACATAACCGTGGTCCTGAAATCAAGTTGGTGATTAAACGGCGGC
BJ_VH_0557	-	-	-	NODE_85938_length_376_cov_23.569149_BB_1	BB		TCTATTAATTCGATTTGTAACGATCCAGAGGTGAAGAATAGAGATCRAAA[T/C]GTCGGAATGGCCATTGTTGGTTGACAGTAGCAGATCTATGATGCGCCGAT
BJ_VH_0558	-	-	-	NODE_86002_length_170_cov_17.688236_BB_0	BB	B08	GCCAAACAAACAAACACCATGGGCTGCGCAGCGTCGAAGCTCGACAACGA[G/A]GACACCGTTCGCCGGTGCAAAGATCGCCGCCGTCTAATGACGGAATCAGT
BJ_VH_0559	-	-	-	NODE_87325	BB	B03	CAAACCCAAACCAGTTTTCTCCTTCRTATCTTCTTGCAATCATCGGTTTGA[G/T]CCGGTTAATATATCAGCTTCAAGGTATGACCGCTCAGAAACAACCAAGAT
BJ_VH_0560	-	-	-	NODE_87500_length_326_cov_29.000000_BB_0	BB	B08	TGGGTTTTCGACGACACTCACCTTTAGATTCTCTTTCTACTCAGGTGATT[T/C]AGACAAGATCAGTAGGAGATCAGTGATCCAAACTCTGTTTTTCTTCTTCT
BJ_VH_0561	-	-	-	NODE_88260_length_157_cov_11.006370_BB_0	BB	B05	AGTGAATATTATGAACTCTGTGATGAATAAGCTCCTTAAGAAAGATGACA[G/A]CAGCATCAGTGAGAAAGATGACAGCATCGTCAGCGAGAAAGATRACAGCA
BJ_VH_0562	-	-	-	NODE_88958_length_250_cov_10.076000_BB_1	BB		GAGAGTGTATTGGCCATGTGACGGTAGTTAAACCARAATCGAGAGGTGCA[A/G]ACCAAGACGGCCCAATTGTTGGTGTGAATGGTCGTCGTATCTCCATAAGA
BJ_VH_0563	-	-	-	NODE_89041	BB		ACCCCCCCCGCCTGTGATCCTCCAGCACAGAAGCAACAGACCTCGGAT[A/C]TACACTCCCCCGGAGCGAATGTAGAGATGCCCGCGACGGATCTACGGCC
BJ_VH_0564	-	-	-	NODE_89116_length_493_cov_19.113590_BB_0	BB		ATCTCCCTTCTTTCATCAACCCTCCACAATCACCTTTAGAAAAATGGAAA[A/C]GTTGCATAAGCTGTTCGTGCGTATAATAACCAACACYACTGTCAAATAAG
BJ_VH_0565	-	-	-	NODE_89491_length_268_cov_14.011194_BB_0	BB	B03	ATATGTGGGATCTAATAACACAAACCATTCCTTGAATGAGTCACCTTCTT[T/C]GTTTCCCAGAGCAGGAGAAACGAAACCTAATCATGGGTTTCTCCAACGGA
BJ_VH_0566	-	-	-	NODE_89799	BB	B01	ATTAGAGCAAACAACACAAGTCATTCAACGAGAGAGCCAACGAGGTGAA[A/G]CATTAATAAAGTGACTTTTAGTTGTTTACATTAAACTGATACAAGCGAAGA
BJ_VH_0567	-	-	-	NODE_89827_length_177_cov_21.056498_BB_0	BB	B04	AGTGATGAAAAGACTTTGATGAGTGCTTGGGAACTTTCAGGAATAGTGAT[C/T]GGGAGCATGATCATTGTSTCTGTCTCTGTCTTCTCTCTGCGCAAATGGGT
BJ_VH_0568	-	-	-	NODE_89834_length_356_cov_16.410112_BB_5	BB	B08	CCGAATGACAAACTCGTGACGCCTCTTGCCGTCTTCGAGAACCGAAGAAA[T/C]GGAGAATGTGCCTCGCAAACAATCCACTCRTGTCAAGAGTAAACCGGACA
BJ_VH_0569	-	-	-	NODE_90760_length_184_cov_18.603260_BB_0	BB	A03	TGAAAACACCGATAACCACCTTCAAACAAAAATAATAATAACAATAATGC[A/G]TTTTTGGATACATTAGCTGTCTACAATTCACGTGACAGAGATGATATTAG
BJ_VH_0570	-	-	-	NODE_92242_length_165_cov_12.103030_BB_1	BB	B03	CAGTCTACATAACAACGCAAAACTTCAYATTACAAAAACTACGCTGTAAA[C/T]TAACAGAGAGAACAAGCATTTAGGAARACGRTGAAGACTCCGTTGAAGT
BJ_VH_0571	-	-	-	NODE_93066_length_288_cov_20.187500_BB_0	BB		CGTTATCATCGCTTCCTTCCAAATTCGCCACCACTCTGAGGAGCGCCGGA[T/G]AAACACGGAGATGCAGAGAAATCCACAGCGACGAGACGAGGTTCGATTCG
BJ_VH_0572	-	-	-	NODE_93925_length_305_cov_11.390164_BB_1	BB		AACCGATAGAAAACAACCAGGCAGGTTTTGTTTGGTGTCCACAGAAAAAA[T/C]GAAACACAGTCTCYGGGTTTTTGTGKTTGCTTTCCATTAYATATAGWAAG
BJ_VH_0573	-	-	-	NODE_95156_length_276_cov_29.413044_BB_2	BB	B06	ATCGAGGCGATGAATGTCACTTCTAATTCAAAAACAAGTGGCTGACTGA[T/G]ATTTAGTGGATGATACAATTGGCTTGTCATGGAAGGTGGAGTTTCACTGC
BJ_VH_0574	-	-	-	NODE_95722_length_219_cov_18.109589_BB_2	BB		TTAGTCCGGAGGAGGGACTCCTCTCAACGTAGAGATCTTCAGATGAACAA[G/C]CAGTAAARCTCTGTATGGTGAAGATTCCATCMATCATTCGCTYTCTCTT
BJ_VH_0575	-	-	-	NODE_95812_length_288_cov_10.815972_BB_0	BB		ACTGTCCTATAGAGGGAGAGTGTATTGGCCATGTGACGGTAGTTAAACCA[G/A]AATCGAGAGGTGCARACCAAGACGGCCCAATTGTTGGTGTGAATGGTCGT
BJ_VH_0576	-	-	-	NODE_95844_length_147_cov_16.544218_BB_1	BB	B05	TACGAAGAGGAGTCAAGAAGGAGTCTGTGGAGTCTCGTTAGRCGTGAGAT[T/A]GTGAGGAGCTTGCTCTTCGGTAGAAAAGACGCTTCTGAGCAGATGCCTTT
BJ_VH_0577	-	-	-	NODE_96378_length_161_cov_27.099379_BB_0	BB	B01	CTCTCTTCTCAAGAAAGCAGGGATGGTGCTGTATTCAAGACAAAGCCCCG[C/A]AGATTCATAGGAAAAGGGGCAAGAATCGAAATACACGAGGCTTGCCACAA
BJ_VH_0578	-	-	-	NODE_97081_length_146_cov_16.273973_BB_0	BB	B02	TGTGTTGTTCTGAGATCGTTCTTGATAGTGGTCTTTGCCAAACTGCTTCC[C/T]CRTTGTGGAACRTAGTTTGGTCCTGTGGTTCTATTCAGACCATGRCCTTG
BJ_VH_0579	-	-	-	NODE_97620_length_209_cov_17.416267_BB_0	BB		GGCGAGCTAGACCGCAAAGACGTCAGGCTATGACCCTGAGCAGATGGTTG[G/A]GTATTTGGAGAATGATGGAATCGGTCAGATGTTATGTAACTTGTTGTACG
BJ_VH_0580	-	-	-	NODE_97910_length_263_cov_24.859316_BB_6	BB	B07	TACTGTTGCTTCTTCCATGGACTGCGTCGCAGTGACTGGTCAGTGTTTGG[C/T]GTTGGTCAGAGMATAACTCTGCTACTACTACACCTTTTGGTTACATCATC
BJ_VH_0581	-	-	-	NODE_98915_length_226_cov_10.393806_BB_2	BB		ATAGAAAGGGTGGATTCGTATCCAGCTTGGTCSRGTCTTATGCTTCTTCA[C/G]TCGTCATTATTATTCTTTCTAGAATTTTGGGGTTGATTTGGATCATCGAA
BJ_VH_0582	-	-	-	NODE_9949_length_539_cov_128.582565_BB_0	BB	B08	GAGAATAGTTTTCTCTAGTCAATAGTGTTCAAGATCTTAAGAAAAATGGG[G/T]TTTTTTGGGATGGGTTCATTGGCTTWATTAGTGCTAATTGTGTGTGTGTT
BJ_VH_0583	-	-	A01	Bra013881	AA	B06	GACTTcGCTCGgGCCATGCTaACGGCAAGCGCTGTCTCGGCgAGCTGAAG[T/G]GGCCGCTTCTTGATCTCGCTTGCGTAaGAAGACAGAGACTGAAAACATAG
BJ_VH_0584	-	-	A01	Bra021206	AA	B06	AAAAGAAGYCAYAAGAGGAAGCGAGAAGAAGAGCTCGAACGCtTGGATTC[A/G]CTTCCGTGGAGCTCTACTATACCTATCGGAGAAGACGACGAaGGCGAAAC
BJ_VH_0585	-	-	A01	Bra021206	BB		CTTCCGTGGAGCTCTACTATACCTATCGGAGAAGACGACGAgGGCGAAAC[G/C]TTCTCCACCCTCTTtGCaGGTTCAGACGAGCTYGACGGAGGTTTTCTTT
BJ_VH_0586	-	-	A01	Bra035419	AA	B08	TAACTTCGATGTCTCTCGCaATATCaaCAGTGGATCGAAAGTGCAGcAAA[G/C]GGAAGAGaAATATCAAATCAAAGGcGGAgACGATGCAGCGATTGCGAACC
BJ_VH_0587	-	-	A01	Bra040366	AA		ATtTACTTTGTAGTGTCACTTGGATGCTATGGTcTgTTAATGGTTGGaAT[C/T]GGGATAATGCAGTTCCCTACCTGTCCTCAAGAAGCAGWTCTcTTGAACCA
BJ_VH_0588	-	-	A02	Bra008098	AA		GACCatTCtAAGGTGgaGGAGGCTTATGctGAAGGTAAGaaGCAGCTGGA[G/A]GTTGTRGAGAGGGTGGTCAAGGTTTACtTGGCGTATCCTCCCAAGACCAA
BJ_VH_0589	-	-	A02	Bra028476	AA		ATGGAAGTAGCAGTGATGAGAGCGACGATGAGGAAGAGTTRAAcGATGGT[T/G]CAGATGAGGACACTcCTTCtAGATTGATAGCAAAAGCgAAGGARAAGACA
BJ_VH_0590	-	-	A02	Bra028476	BB	B03	TAtCATCGtCTCAAAAACAAAGACCTaAAGAACTCGTCACTGGGAGCATT[G/A]ATGGACCCaGAAATGGCtAAAGAAGAGGCTATGAGgCAgGAGGCTAAACG
BJ_VH_0591	-	-	A02	Bra028821	AA	B03	ATGGATGCCTTgGATATAAACGAGAAAAGaGGTATACGATCRATACCTAC[G/C]TATTTTGGAGCTgAGGAGGAGGATGATGAtATTCCAGATATGGAAGAGTT
BJ_VH_0592	-	-	A03	Bra000783	AA	B03	GAagTAGtCACTAAGCAACTCaGGAAGAAcATGGCTTACAAAGCTAATCC[A/C]GTACCGACYTTCTACtACGAGCCTCCTCCACAGAAACCtCCAtTgAAAAA
BJ_VH_0593	-	-	A03	Bra001226	AA	B06	GGCGATGCCTTTGCTATAGACATCGATCAGAACACTTCGATGAgTGAtTT[C/T]AAGACAGAGCTGGCTGAGTATTTcGGgTTTGGTGTgGAGACGATGACGCT
BJ_VH_0594	-	-	A03	Bra013139	AA		AGTCcaGCAAGAACAAAGACGATTCCCACCTcCTcCARACCCAAACTCG[C/T]TCCGTtTCCGATAAgtCTATCAGAAGAaTCTCCGCCGATAacaGCAAATC
BJ_VH_0595	-	-	A05	Bra004683	AA	B08	CAAGTRACGTGCAGGAAGAAGGATaTGCACCCWGAGTTTCACGAgGACGC[C/T]AAGGTTTACTGCAACGGAGAGCTCGTGATGACCACcGGAGGgACtAAGAA
BJ_VH_0596	-	-	A05	Bra022300	AA		AATGTGAGAAGCATTGGCAGGRATAGTaTCAGGRGTGTTtGAGATCCAAG[A/C]cACAAGCATCAAGTACTCTGGCTCcGCGTGATGATAtCTAAACCCTTCAG
BJ_VH_0597	-	-	A05	Bra022300	BB	B02	ACCTCtCtAGTGGcTTTGTTGAGGACAAGAGCACCAACACCAACAAT[G/A]TGAGAAGCATTGGCAGGGATAGTgTCAGGGGTGTTaGAGATCCAAGAgACAA
BJ_VH_0598	-	-	A05	Bra033864	AA	B01	ACTTCTGGTTTCTGCAGATACTTCAAGAACTCAAGTCAWTTWTGcGACGG[T/A]CCGTGCAKCcACAGGAGRAAACCAGGCcGTTGCATKGCATCCRAGAACGA
BJ_VH_0599	-	-	A05	Bra033864	BB	B07	GATACTTAACATtCTTCTGGTTTCTGCAGATACTTCAAGAACTCAAGTCA[G/A]TTATGgGACGGACCGTGCAGCaACAGGAGAAAACCAGGCtGTTGCATGGC
BJ_VH_0600	-	-	A05	Bra037055	AA	B01	GTTTTGAAGTATTGTGTTTTCAGAGTTAATCCtcTTTGGTCTTTCTCCaT[C/G]GCaGCAGCAGTGGTtGGTTTTGTtATgtTAGGGCGcAGRTTGTATCATAT
BJ_VH_0601	-	-	A06	Bra010058	AA		ATGGTAGATGCATCYATGTCTCTTACTATGACAGAATTTGA[C/G]GATCAAAAACAACGtATGCgtGAGCTGCAAGACCGCCTTGCAGACACGGA
BJ_VH_0602	-	-	A06	Bra018224	AA	B08	ACAGACGGATTATTcGACAAttTGTACAACAACGAGATCACAGCgATAGT[T/G]GTTCAAGCGGTGAGAGCYGGAACAGATCCTCAGGTgACAGCACAGAAGAT
BJ_VH_0603	-	-	A06	Bra033681	AA		TGGGRgTGAGATCTGATAAACAGCAAAAGTATGTcGAGGCCTTGCAGGAGCA[G/A]AAAGAtTCGCTCTCCAAGTCTAACAAGGAgATGAAAGTTCAAATGTGGGA
BJ_VH_0604	-	-	A07	Bra003172	AA	B08	GACCAAAGGTTTCAGCTTGAGAAGACgATGAAGATTCTTCCtgGTGGGTC[A/T]GATGAAGGTGAGACTAGCATTGAGCAAGCAGGGAGGGAAaCAGAGAGAAG
BJ_VH_0605	-	-	A07	Bra016210	BB	B07	TcgcCGCCCTTCGCGCCTTTCCTTCTCCTCTTTCAaTTCGCTCCGGCAAC[C/A]GACATCACTCCTCCGACGCCAaagTCTTGTCCTTTCGAGGTCTCCgCTTA
BJ_VH_0606	-	-	A07	Bra036403	BB	B07	TCTgCtGCcCGTTCTTTcGTcTCCGCCaCCGCAAGAGCACCGTCTCTCCG[C/T]TCTCCTACSRCGKCGCTTCCTCGCCTCCGTCCTTCCCCATCCYCtcTACC
BJ_VH_0607	-	-	A08	Bra010250	BB	B02	ATTACAGCgTACTGGACCATCGTaGTGaGAaGGaTTGTtGATAACATTGC[A/G]CTtTACCTTCAGTTCACTGTGAAGAATCTTGTgAACAGTgAGTTTCAGAA
BJ_VH_0608	-	-	A08	Bra014119	BB		CTTTCAGTATGCTTGGATCCCTGAGGGCTACGATCTTCGgaCtCTcAAa[G/A]CRAGCATTgAAaCTtCCCTgAAAaGATGCAATCCaGAaTTtTTCATACAG
BJ_VH_0609	-	-	A08	Bra039853	BB		AACTATGccaAgGCACaCGAGAGACTAATaAAGCTAGTGAAGGTAGGgGG[C/A]ATAATAGCTTTTGAtAACACATTGTGGTTTGGGTTTGTGGCTGAGGAAGA
BJ_VH_0610	-	-	A09	Bra023157	BB	B06	GAGAAGATCCCATCTtTGAAAGCtGGCCAGTTTGTGCaTTTCCAGAAgGG[C/A]TTAACAGAACCaAGATGGGGCTGGAGAGGAGCTAAGCCTGATTCTCGaGG
BJ_VH_0611	-	-	A09	Bra036211	BB	B05	GTTTGATGTGAAAAAGTCgGATAAgttGCGATTAGTGCTAAAATGTCaTA[A/G]AGAAGGATGTAAATGGGGTTTACGAGCTTCaAAGATTGgAAAGACaGAAA
BJ_VH_0612	-	-	A09	Bra036539	AA	B03	GTGTTtAGCTTCATGTGTTTTGTCTATGGAGTTGTGAGCTGTTTGGTCGG[G/A]AAgACGCCTTATATCCCCCTtGTCGCTGATGCTGCTGGGAGACAACTCTA
BJ_VH_0613	-	-	A09	Bra036539	BB	B01	TCTACAGGTCCGTgCCStaCGCGAGCTTCGTGGCCTTCTTTGGaCTCTAC[C/T]TGGGTGTGGTGAGGAACACGAGcTTCAGCAGGTAtGTTAGGTTCAACGCG
BJ_VH_0614	-	-	A09	Bra037174	AA		GACGGAgaTaAaATACAgTACGAGCTTCTGGAATTTGTTGGTCGcCGTAC[C/T]GTcCCcCAAGTTTTTGTtAACGGCAAGCATATTGGTGGCTCTGATGATCT
BJ_VH_0615	-	-	A10	Bra015350	BB	B01	ATAAGTGGTGGAGGTGGCTTTGGAGCAGGAGGTGGcAGCGGTTGGATTGG[A/T]GGCGGAATTGGTGGCTTTAGTGGACAaATAGGCGGTGGATTTGGTAAaGG
BJ_VH_0616	-	-	Scaffold000140	Bra038171	BB	B08	GATACCTTTACAATGTGTaTcTTCTGCTTCCCRACATCCTCAGTGATTCC[A/G]TTGCATGACCATCCAGAGATGACTGTcTTTAGCAAAATCCTCTATGGGTC
BJ_VH_0617	AT2G17980	H	-	Bra024484	BB	B08	CATCCACAGGATCATATCCGAtGCTTCagAGGCTCTCTACGACACCTTCCA[T/C]CTCAACTTCTCgTCtTCCATCCCTCGTCCGCTTCTCGAaGACCTCGCTT
BJ_VH_0618	AT2G03270	K	-	Bra017392	AA	A09	gCTCCACTtATCGACATGGAGAAAGAAGCCGAGATcTCaATGTCCCTAACC[T/A]CaGGCGCgTCgaGaAACATCGARACCGCTCAGAAGAAAGGCACcACGAT
BJ_VH_0619	AT2G01710	K	-	Bra026639	AA	A02	CCGCTCCGAAGCCGAACGCCTCCTCGGAATCTCgGAGAAGCTCCTCGAGTC[T/G]CGAGATCTGAACGGCTCaAAAGAGTTCGCCATCCTMGCTCAGGAGACaG
BJ_VH_0620	AT2G01710	K	-	Bra026639	BB	B06	TacgtCaCCGACgGAgCCTGGTCCTAATGcTAACGGGGCGGGTTCGTCTCG[C/A]GGTGTgCCGATTAGCTTTGATGGATGGTCKAGTGGTggtTCGGGGAAAAGAG
BJ_VH_0621	AT3G26125	L	-	Bra017333	BB	B06	AGCAACcSAAGAAGAcGTGTTTCCAGATGGGACTTTCgTGGAGAAaGGTTC[A/C]AGGGTTTACTTCTCgATCTATGCcATGGcAAGGATGgAATCAATaTGGG
BJ_VH_0622	AT3G26380	L	-	Bra032931	AA	A02	AGAGgCAGGTAGGCAgTGGAGGGCGAAGGAgATTGGGaTGAAGGAGAAGGC[T/A]TGTGTGTGGATGcCACATGGGTTCATGAGTGTGAAcACcAAGcTAGGTG
BJ_VH_0623	AT3G25990	L	-	Bra036354	AA	A02	TAGGGAGAGGAGtAAGAAAGTGaCGACGTCgTATAAGAGtGTTACTgCtcC[G/A]TCTAAAGTTGATTCCTTTATGCAGTTTaCKGATAAAGGTTTTGAAGATA
BJ_VH_0624	AT3G44880	M	-	Bra037607	BB		TAAaTCTCCYAGAGCTTGCGCTATTAAGTTCCCAaCAATGGTGTCTCAAGG[T/A]CTTCTCTTTGTGTGGCCTGATGAAAATGGATGGGACAGAGCCAATTCCa
BJ_VH_0625	AT3G52640	N	-	Bra033418	BB	B04	GATATAGTGTTTGGTCCTCACTTCCACCAATCgACGTTTCgTCTTCCAACA[A/G]TCGCAAgCCAATTGTGCTAACTGTGGCgTCCATGGATTCTGCATCATTT
BJ_VH_0626	AT5G57870	W	-	Bra020407	AA	A02	TAACTGGGAGGTtCCCAGGACAAGGTCAATGTCTAGACGCGACGGGCCtGG[A/G]CCTcTGCATTCTCCAGCAATGGGCAAGTCCACcTCAATGAACACGAGGC
BJ_VH_0627	AT5G57870	W	-	Bra020407	BB		GCTGAGAAGAATcTtGGTCTCCGACCAGGCGCCACtGCAAACATGAGAAAG[G/A]GCATGGCTTCTAGTAGtGGGCCTgTGAGTCCTGGCCCTATCTACCCTGG
BJ_VH_0628	AT5G55520	W	-	Bra035576	AA	A02	AAACGCAgTCACTCCTCRTAACGATCTTCAAtTgAAaAACAAatctcctCa[A/G]AAAGTGTTTCCCTCAgCTCTCCCCGAAGAACATACTCAGATTCTCAAAK
BJ_VH_0629	-	-	A01	Bra013301	BB		GTGTCTTGGAGAATGATGTTTCCTTGTTTGTCAATGCARTGGAAACTGCC[C/A]AGGAAGAATCTCCCGTCTTTGATaCCAACGAGCATCTGRCGGAACAAGAG
BJ_VH_0630	-	-	A01	Bra021337	AA	A01	AACCCGACCGTCCGGTAACAAAACYGCAGACGAATGGTACATCCTAGGAC[A/G]CGATGATGTgGACATAATTGAGAAGCGGYGATCAAATGGGTGATATATCA
BJ_VH_0631	-	-	A01	Bra029930	BB	B02	GGtcTGGATTTTgTGGTAGATGGAGGTGTaCaAGTGGCTGAACCATCAAC[C/A]ATtGTTGATATGACAGGgCCATATCCCAAGGTCATACGTGAAGGgAAGGG
BJ_VH_0632	AT1G54990	C	A01	Bra021323	AA	A01	TCCCGAtATCCAtCAaACGGGTCcCTGAAGAACCTATaCCAGAGAAAGTgC[A/G]GAAAATATTGGATGAAGCAAAGGCtGGTGGGGACCATGACCACGcCCAT
BJ_VH_0633	AT1G61040	D	A01	Bra031459	AA	A01	AACAGTGGGaTGCAGgGTTGTTGAGAAcGATGGTAAGAGaCATGGACTTAC[G/T]TTaACTGTTAGTGATTACAAGAGAAGGAGAGGTCTTCTCTGA
BJ_VH_0634	AT1G60530	D	A01	Bra031502	AA	A01	CTAcGTtGAAGtTGTTCTCTCGTCAGTCATcACcAAATACTCTGACAACTT[T/C]CCcCAGATTCAACCTTCCATCAaACGaGCcGGTcGAACGCTaATaACCA
BJ_VH_0635	AT1G60530	D	A01	Bra031502	BB	B01	TCGTCAGTCATtACtAAATACTCTGACAACTTCCCaCAGATTCAACCTTCC[A/C]TCAgACGtGCgGGTgKAACGCTgATcACCAAGATCAAGGAACAGTCTGT
BJ_VH_0636	AT1G58025	D	A01	Bra035468	AA	A01	GATAATTCATCTATtAATATGCGTGAGGAGCAGGACATGGATGTTGATGT[T/C]GACAACAAAACWaGACAAGGAAAARCAGAAATCgTgGAACTAGATAGTCC
BJ_VH_0637	AT1G58025	D	A01	Bra035468	BB	B01	GAGCAGTAGAGGAATCTTCACCTGTGAGAAGTCCGTCTGTGGATAATTCATC[A/T]ATaAATATGCGTGAGGAGCAGGACATGGATGTTGATGTTGACAACAAAACTgGA
BJ_VH_0638	AT3G15900	F	A01	Bra021144	AA	A01	GAGCTGGYTCTGTattAGGcGCAGCTATAATCAAATACGGCAGCGTWTTG[C/T]TCCCAGAGATCACAaCACCTAACCTCACGCAAGCaCTCTTCATTATATTT
BJ_VH_0639	AT3G16840	F	A01	Bra021205	AA	A01	AAACATGCTGAGTTGATGGAACTRGAGTTGGACGAAGATGAAAGCGAAGA[A/G]GAAAAAGTAGACAATGTTAGGCAGAGGAAAGCGACcTCAGCACAACTTAA
BJ_VH_0640	AT3G17090	F	A01	Bra021218	AA	A01	AGCCAGATCGAGTCtGGtAAcTTCGGGACTTTCGTcGGtGTcTACGAcGG[C/T]CACGGCGGcCCcGAAGCTGCYCGcTAcGTCTGTGAcAATCTCTTCAACCG
BJ_VH_0641	AT3G23100	F	A01	Bra023763	AA	A01	GGAAGGGACTAAACTgGAGTGGaGGTGGAAaTGTAAACCATCACaTGAgA[G/A]CAAGAaGATCACTGTTGGGATCTTGaATTTTCTTATGGAGGCTAACATaA
BJ_VH_0642	AT3G23640	F	A01	Bra028332	BB		GGAGTTTTCCGGTTTGACTGTTCcGTGGAGCATAGGAgAGCTGCGTTTCC[C/A]AGTGTTTCGTTTAAGAAgAGCAAAGACCGGGAAGTACCaATTCaAAGTCG
BJ_VH_0643	AT3G12570	F	A01	Bra038733	AA	A01	GGGCCAGTCACAGCTGCGAAaaCcATaTAcGAAGATGACaAAGGGTatTT[A/G]ATAATcGTcAGCCTGCCAcTAGTTGATCCgGAaAGGGTGAAAGTGACATG
BJ_VH_0644	AT3G48560	M	A01	Bra029906	AA	A01	AACTATCTGGTgATGGATGTTGATGACATACCTAGGATCGTtCAAGAaGC[T/A]TTCTTTCTAGCTACTTCCGGTAGACCCGGACCGGTTTTgGTTGAcGTTCC
BJ_VH_0645	AT3G49750	M	A01	Bra029968	AA	A01	GAACAaGGGGTTGTACGGGTATCCGTTGCAGGatATGGtgAAGgGCAAAG[G/A]CTTATCGGTGATGGCGATCGTcGGGATAGGGCTTGGaAGTGGaGTgGtGA
BJ_VH_0646	AT3G48195	M	A01	Bra033763	BB	B02	TCGCTGAGcGAGAGGTTGGTTGGaGTGAAGGAgTACACAGTGTATGTCATc[A/G]GGGTTTGGAGTGGGAAGGACAAGTGGGAAATTGAAcGAAGATACCGTGA
BJ_VH_0647	AT4G03030	O	A01	Bra034179	AA	A09	TTATCTCCCTCGCCCCAAGCCACGAATCGACCCAAcCctAACCCTAATCCC[G/C]GGCCTATCaAACGACGTCGCTCGcCTgATCCTCTCCTTCATCCCTTACC
BJ_VH_0648	AT4G03030	O	A01	Bra034179	BB	B03	AATCCCaGGCCTATCgAACGACGTCGCTCGgCTaATCCTCTCCTTCATCCC[T/G]TACCCWCACATCCCCCGCCTCAAATCgACCTCCAAATCaTGGTACGCtT
BJ_VH_0649	AT5G23920	Q	A01	Bra026475	AA	A09	TTATATaTACTTGTATGAGTTCaTCTCtAGGTTTGCcTTCCCACGCAAGC[A/G]AAACGAGCAGAAGAgGAGACTCTCRAACCCTAAAAACAAACTCTTTCAAG
BJ_VH_0650	AT4G25100	U	A01	Bra013863	BB	B02	GTGGACAACCTCAAGAAACAGGTTCTTGGATCCGAGCTTGAAGGcAAGCC[T/C]TTaGAGCAYATCATCCAAAACACTTACAAYAAtGGCGACCTCCTCCCTCC
BJ_VH_0651	AT5G51740	W	A01	Bra028272	AA	A10	AGGTTGGTCATGCtGTGGCTAGACATGTAGCGGAgGGGATAACAAAGAAC[A/T]TATGGTTTGCAATCCTTCAACTGGTTcTGTATCAGTTTGTCATGCCCGAT
BJ_VH_0652	AT1G80860	-	A02	Bra008434	AA	A02	GGGGTCATCAGAGATCCACAGTATGTTGGGAGTGTCaTGTCTCTGTTGGC[T/G]TGCCTCTCTTGGGTTCCRTTCCAGTACATTTTCCTcTGGTGtCTCGGTTA
BJ_VH_0653	AT5G22760	-	A02	Bra020213	BB	B02	AAAMGGTGCTACCTTGgAAaAGCTCGTTCACTAAcCAATATCgtTCACAGA[A/C]ATCCAACAACAtCCTCTGTTGTGATCAATGGAaAACATCAAAACGCAGTCAC
BJ_VH_0654	-	-	A02	Bra022716	BB	B02	ACcATGGCTGATCAtGCTCGTGCTCTTGTCAAAGCTAATGGcCTTGAacA[T/C]aTTGTTGAAGTGATTCAAGGCTCTGTcGAAGATATYTCWtTGCCWGAGAA
BJ_VH_0655	-	-	A02	Bra029322	AA	A02	TAAAAGTTTCTAATATAATGGGRATTGATCCAAAGCCATTTGATGCCAAGAC[A/C]TTTGTTGAAGAAGACAtATTcGAGAGTGARGAACCTGGAGGAAAGATGCGT
BJ_VH_0656	AT1G70330	E	A02	Bra007911	AA	A02	GTCTTCTACGCgCACAAGAGCCTCGCTAGCTTCAGGATCAACCTCGGCCTC[G/T]tGCTCTTCGCCGTCTCCTTGCTCGTGATCCCTGTCTTGGATCTcGTCTA
BJ_VH_0657	AT1G70330	E	A02	Bra007911	BB		GCCTCGCTAGCTTCAGGATCAACCTCGGCCTCTcGCTCTTCGCSGTCTCC[T/C]TGCTCGTGATCCCTGTCTTGGATCTtGTCTACGTCAAGGGGCGAGTCGGT
BJ_VH_0658	AT1G71170	E	A02	Bra007967	AA	A02	GTGATGAAGAaTATGGGGACGGTTAAGTATATGGGAGGAGCGGGGAGtGG[G/A]CAGAKCTGtAARATCGGGAACCAGATCTGCGCtGGgAGCAACTTGGTGGG
BJ_VH_0659	AT1G73380	E	A02	Bra008095	AA		GAAGCGAGGGATTGTGTGCAAGAGTGTTGTTTCAGAGTTCgAGGAGTTaGT[G/A]TCaATGTATGCTGGWCCCAATGAGARGCaWAGAGCTGAGcAGTTGTTGA
BJ_VH_0660	AT1G73380	E	A02	Bra008095	BB	B02	TGATTGCTCAGGCGAGATCTGAAGTTGAGaASTCgGTTCTTGTtAGAATGG[G/T]AGaYGTGtTGTCAGGGAAGCGAGGGATTGTGTGYAAGAGTGTTGTTTCA
BJ_VH_0661	AT1G73930	E	A02	Bra008116	AA	A02	CGAGGAGGCGAGCAGAAGTCcGTTGTcATACTCTCCCACgCgCCTTACTC[C/T]AGCGTCTTtcGtCCcTTgcTtCAgATCATCGGTCCTTTGTATTTCGATGT
BJ_VH_0662	AT1G76570	E	A02	Bra008265	AA	A02	ATCCCaTATGATTATCCTaCTTACCTTACYGGAGAGCTTCCcGGTGATTA[C/T]GGATTCGAYATTGCaGGACTTGGCAAGGATCGTTTGAACTTTGATAAGTA
BJ_VH_0663	AT1G76570	E	A02	Bra008265	BB	B02	AgAACGTCCcCGTTGGTTTGGTCCCATCCCcTATGATTATCCTcCTTACCT[T/C]ACTGGAGAGCTTCCtGGTGATTACGGATTCGACATTGCcGGACTTGGCA
BJ_VH_0664	AT1G77680	E	A02	Bra008322	AA	A02	AATGTTGCCAAGCCTGAAGAAACcAACAGTCCCCCAGAAAAAGATGAGCgT[C/G]TCAGCCATTTgGaAAGAGGCGAGATAGATGCTCAACAGAACAAATGTTc
BJ_VH_0665	AT1G77680	E	A02	Bra008322	BB	B02	ACTGTGTTAcTCGCAACTCTATATCATTACTGGATcCATGTTMTtcTaGTG[A/C]GCAGAAAGGtAAcGGCACTGtGGTTGAGAAGCTATGCGcCATCCTTgGT
BJ_VH_0666	AT1G79370	E	A02	Bra008510	AA		TCCGTCCACCAcCGTCTCGGCCCaATCATCACCCTCCGCATCACTTCCCG[T/C]CCCGCCATaTTCGTcGCCGATCGcTCCCTCGCTCACCAAGCTCTCGTgTT
BJ_VH_0667	AT1G65380	E	A02	Bra022482	AA	A02	CTTGGAAAGTTTCCAGGgGCTTTGGTTGGGAACCCGGAaCTTTGTGTGGAA[A/T]CTTCAGGgAACAAGTGTGATCCTGCAAACATTGATGCAtCAcAAGAGGA
BJ_VH_0668	AT1G67530	E	A02	Bra033994	AA	A02	CCAAGCAGTGCCTTTCCTTGTCCATATtCTTCAAGGGgAAGCTGAAAACCA[A/G]TGCAAGCTCGATGCTCTYCACGCcATCTACAACCTGTCCACATATCCtC
BJ_VH_0669	AT1G67050	E	A02	Bra034033	AA	A02	CGGCGTAACTTCCGGCGAAAGCTTCGACCAaGGcTCTTGGTCCGCCGACGA[A/G]CTCTTCCGCAACGGtAAAATCTTaCCGACCGAAATCAAGAAGAAGAAAC
BJ_VH_0670	AT1G69030	E	A02	Bra038331	AA	A02	AGCCGAtCAGCTCAACGTCTCCGAaTTCGTggCCGAGACGGCGAAGAAGTC[C/G]AAGGAGTTtGCaGCtGAGGTGTCaACGAAGGCGGATCAGCTCAAgGTCG
BJ_VH_0671	AT1G69030	E	A02	Bra038331	BB	B02	TGCtGACATCATTCCTCCTCAGaTcGCgTCcTTCGGGTCCGGATCGGGATC[T/G]GGATCTGTGATCTCtGAGTCGGAGCTGTTGAGYTTTGGGATCACCGATG
BJ_VH_0672	AT3G03210	F	A02	Bra032007	AA	A05	GTGGCATGAGTAcGATAGGTCGTTaGGGGAGAGTAAGATCTTGCGgCAGA[T/C]GGGcGGgCCGCTTgTtTTGCTtGATGTtCAGTCTTTTACtTGGAACTGTG
BJ_VH_0673	AT2G02400	K	A02	Bra026600	AA	A02	AGCCTTAACGCAAGCTGCGCCGTTTTGCTaCAGCTCYTACAAGGCTCRAC[G/C]GAGACACAAGAGtATCACTGGCTCGGTGTGGTGCACGTGAGAGAtGTGGC
BJ_VH_0674	AT4G11640	P	A02	Bra033141	BB	B02	ACCATGCgGCTGCGTTGTCTTTGGCTGCAAAGATtCAGGGGATCCCaGCGT[A/T]YATCGTTGTACCAAAAGGTGCTCCaAAGTGCAAAGTAGATAATGTGgTt
BJ_VH_0675	AT4G10330	P	A02	Bra033187	AA	A02	CGAcGACAAGGGATTGtTGTGGAgACTTCCTCAGGTTAGGATCAAAGACGT[C/A]GGCAAAGTtGGTCCCGCCYTtGGACTCGGaTTCGGTTGCGGATTcGGTT
BJ_VH_0676	AT5G22840	Q	A02	Bra020218	AA	A02	TCgtTGAAAGCATCgTCGAGTCCACAAAgACTCAAAGAAGAAGCAAgGGA[T/C]GAGGATAgAACCAAGGAGAAGGATGAGAGGGAAGCtATGGAGGTTGGTGTTGG
BJ_VH_0677	AT5G23940	Q	A02	Bra029388	AA		AACTCYGTCGTCCCATCCGACGGCTCAAAgCCcTTCTCCACYTTCCAGTCCCT[G/C]ACATCSCACATaTGGCGCCACGTCACCCTCGCGCGTGGGCTCAAACCgGAA
BJ_VH_0678	AT5G19500	R	A02	Bra020042	BB		CTTCCACTACGCACAGcTgCAGTTCCACtgAAACCTCTAcTTCTCAATGGA[G/C]cTGTCCGTTTTCATTTACAgAGATCATCTCATGTTTCgTCATACCGTTT
BJ_VH_0679	AT5G21070	R	A02	Bra020144	AA	A02	CTTGGTATAACAGCGATCACAATGGCgAATACCATCGCCGGTGAAGAGAC[G/T]GTTCACAAGCTTGCTTCCCTTTTGCTTGTGATYCTCGGTGGAAGCTATG
BJ_VH_0680	AT5G21070	R	A02	Bra020144	BB	B02	AATCCTCGGTGGAAGCTATGTgTTGCTGTTTTTGGCTGGTAAAGGTGGTCAC[A/G]CTCATTCTCATAACCAACCCATGGAGAAGATGGCcGTTGCTGGGCTT
BJ_VH_0681	AT5G11580	R	A02	Bra023331	BB	B02	TTTACTCGTGGGGAAGAGGAATGTTCGGcCGTATCGGCACGGGGAGAGAG[A/T]CRGACGAGCTtGTYCCAGCTCGAGTCGAGTTCGAaTCcCCAGCMSCTCGA
BJ_VH_0682	AT5G11600	R	A02	Bra023333	AA	A02	ATAAACcTTCTTCTCTCTTTTGaCTTTACCTTTCgCCAAGCTaGCTGCTG[T/C]AGATGTTGTtGCTGTGGATTTMACCGAGcTWACAgCGTTCTTGRGCTTTG
BJ_VH_0683	AT5G11600	R	A02	Bra023333	BB	B02	ACACAGACGAGACCCAGTTCGGTTAAGAgCGAaaCACGCGATGGATCTTC[C/T]TCTCtTGCTTCCAGAGtCAAGATCGATCCGYCTTTTAAGGACAAGAAGAA
BJ_VH_0684	AT5G13400	R	A02	Bra023408	AA	A02	AACTGcCAACCAGCCAAATCtTGGCAAATGCTTTACCTcTACACGGTTCT[C/T]TACATaACCGGATTcGGTGCTGCTGGtATAAGgCCATGTGTTTCCTCATT
BJ_VH_0685	AT5G08430	R	A02	Bra028655	BB	B02	AATGTCGCTTTTCGGGGtTAAGACGATACTGAGGATCAAaGTgTATGATCT[A/G]CTGGAaAAGCATTACGAaGAGAAcCgGGATGATGCGGATTTTGATTATC
BJ_VH_0686	AT5G02780	R	A02	Bra028863	BB	B02	GATATtGCCTATATcCCcTTCAcCGAgAGGTTTCAAATCatACTgAATGAA[C/T]TATTtgAGTGTGAaATTACTGcAGAACGTCCCAAACTATCAGCTTGGAT
BJ_VH_0687	AT5G01810	R	A02	Bra028912	BB	B02	GCTcACgGACGAGCTGGTGATGATCGAGGTGAGGCAGCGaCAACGAGgTGG[A/G]GcAGATgTTTGGTCRGATACAtTGAGGCCTTTCCTCGTGGgaATTGtTC
BJ_VH_0688	AT5G37830	S	A02	Bra028393	AA	A07	TTGcTcCAGATaGGTAACCAAGCTCGCCCTGAcATCTTTGATCTTACTGT[G/C]GCCAAACCcTCcAATCTtTACGAAGMGGTTATCGAGGTTGATGAAAGAGT
BJ_VH_0689	AT5G38600	S	A02	Bra028416	AA	A07	ATCACTATATTTGGAGATGAGATGGAGGAGACTCGaGAGGAAATaGAGAG[C/T]GAAGATGGcGAAATCTTGGAAAAAaCCAACCCTCCtGAGCCACAaATGAA
BJ_VH_0690	AT5G40340	S	A02	Bra028455	AA	A07	CgCCaGAGTTCTTGTCAGATTTTTCATCcAAAGGGAGAAAAAAGACCAAA[C/A]CCGAACCTGAATCTTCCgaAGTTCCAAgtCAGAGCCAAGgAGGAGAGCTA
BJ_VH_0691	AT5G40340	S	A02	Bra028455	BB	B04	AAATGGaGAGACCTCCAtACAAACAACAAAGAGAGAGAGGAAGAAGAGCAA[G/A]TACTTTTCRCCtGAGTTCTTGTCAGATTTTTCATCaAAAGGGAGAAAAA
BJ_VH_0692	AT5G41810	S	A02	Bra028508	AA	A07	CGATAgAGATCGATACTACGTCGTTTATGACAAGTCAGGATCGTTGACCAC[T/C]ATTCCAGAGTCAACaGAGAAaGAAGTGGGCCCGGAGATTAACTCTCTTG
BJ_VH_0693	AT5G45300	V	A02	Bra021962	AA		TAGTCACGCTGCTGAGCTAACTGCAGGATACTAtAACCCTTCAAACCGTGA[C/T]GGGTACTCTCCTGTTTTCGAAACTCTGAAGAAATATTCAGTGACgGTTA
BJ_VH_0694	AT5G45300	V	A02	Bra021962	BB	B06	AACWCTGAAGAAATATTCAGTGACtGTSAAGTTTGTGTGCCCTGGGCCtCA[A/G]ATGTCTTCTAAYGAGCATGAAGAAGCTCTRRCTGATCCAGAAGGTTTGA
BJ_VH_0695	AT5G45900	V	A02	Bra021999	AA	A02	GTTATTGGTTTGCgTTCCCTGCACTTGTGCTTGATCCTCCtGCaAGcTTGG[T/C]TGAGTTAAAGCCAGCTTCgGAGtATTTTAcTTCaGAAGAaGCAGAATCA
BJ_VH_0696	AT5G47090	V	A02	Bra022102	AA	A02	tGACTACGAGGTtGATTGGCACTTGAAGAaCCTGAGGAAGAAaATAAGTCC[G/A]ACCTCAGAGGAGCTGAAATCaAGaTCcGTAGCtGTKAGGAATAGGAGAC
BJ_VH_0697	AT5G57870	W	A02	Bra020407	AA	A02	ACTTCTTGATGAAGCTATGCAGTGTTTGGtGGACCTTGCGTCgCCTTCWTA[C/T]CACGCAGAGTTTGTGAAtGAAGCAATtACTCTaGCCCTtGAGAAAAGCC
BJ_VH_0698	AT5G57870	W	-	Bra020407	BB		GCTGAGAAGAATcTtGGTCTCCGACCAGGCGCCACtGCAAACATGAGAAAG[G/A]GCATGGCTTCTAGTAGtGGGCCTgTGAGTCCTGGCCCTATCTACCCTGG
BJ_VH_0699	AT5G51400	W	A02	Bra022546	BB	B08	TCAAGAGCACCGTGAGATGAAGAACCGTCTTTCaGACAACTTTGTGATGC[C/T]CATGACTGTGGTTAAcCCGCCACCgGTTCAAGAGATGAGcGCCTCTAATG
BJ_VH_0700	AT5G52410	W	A02	Bra022589	AA	A02	GTTTGgTAGACTTCAAAAGCAAGTGGAGaAgGAGAACgAgGAGATACTaCG[C/G]TTGCAGAgTGAGCTTGARGtTGAGAGGAAcGCTTTATCCATAGCCAGGg
BJ_VH_0701	AT5G52410	W	A02	Bra022589	BB		AGAGAAAaAGAAAtaGTAGATGCAGTGGTGAAAcTgGCTGAAGAAGCGAAA[A/G]CTGAGCTGgCAAGGCTTAGAGTTGAGAAcGAAGAGGAGACTCTtGCACTG
BJ_VH_0702	AT5G53310	W	A02	Bra022646	AA	A02	TCAAGCTCATAGTCAGAAGCACTCTTaGTCACATCGACCATGACCTGAAC[G/A]AGCTCAGTCTTGCGAGTGCTKGCCATGAGCAGATCATACTCGGTGGGGAT
BJ_VH_0703	AT5G55520	W	A02	Bra035576	BB		AAACATCTCGACTTCCTCgATCCGAAACtTgCTTCCCAGATCCATCTACGC[C/G]AAGCAGAAATCAATCCAAAGTCAGcagAGtTTCAGATCCAACGACGAGAACG
BJ_VH_0704	AT5G61220	X	A02	Bra029325	AA		CGACCAtTCtAAGGTGgAGGAGGCTTATGCTGAAGGTAAGaAGCAGCTGGA[G/A]GTTGTRGAGAGGGTGGTCAAGGTTTACTTGGCGTATCCTCCCAAGACCAA
BJ_VH_0705	-	-	A03	Bra000567	AA	A03	TTGTCGCcGCGACTGCCGTCCTGACgATGGTTCCGGCGTTGCCTGCSGCG[T/G]GTGAGGGgAACCAAGCcTACAAATTATACTACGGGACAGCAGCTAGCGCG
BJ_VH_0706	AT5G22280	-	A03	Bra006618	AA	A03	AAGATCATCTTGTCGCAAGAaAGACATATCCAGAGGCTAAATGAGCTTGT[G/A]CGAACTCTTCAAATGCAGTTgCTGCGTTGCAAAGGACAAGAGAACGAGAC
BJ_VH_0707	-	-	A03	Bra012618	AA	A03	GGTGGAtCTTGCAAgTTCTGGgTGTTTGGAGGGCTtGGATCAAGRGGACT[A/G]CTCTATCATGGTTGGCTWGGGAAACTTATTGCTAAAGCTGTTTTRTGTTG
BJ_VH_0708	-	-	A03	Bra012618	BB	B08	GGCTTGGGAAACTTATTGCTAAAGCTGTTTTATGTTGcAATGAAGAAcTA[A/T]TMCCTTCTGAACTYACtTCTTGGAAGATRAATAATARAGTGAAAAGTTGA
BJ_VH_0709	AT2G04865	-	A03	Bra013189	BB	B08	TTGCGTTGGGACAATATcGTGCCTGATGACGTTCTTGGTGTTGATGAAGC[A/T]GACTACATGAGGTGGTATCTAGGAATYACCCGtAAAGTTGTGGGAAGGCC
BJ_VH_0710	AT3G01860	F	A03	Bra000984	AA	A03	TTTCcGCCACGTCATCCTCTcCTTCATCCTCATCTTGATCCTGCGTCTCT[T/C]TGAAGAGTTCGAgGAGTCTCTTCTTGTTGTCTGTTGGAGACGGCTCTtCA
BJ_VH_0711	AT3G01860	F	A03	Bra000984	BB	B01	CCGGTGCAAGATATCTGACCGGTGTTCTTAGCCAGAGACATGCTCTT[G/A]CTTTGCcTTCWGCCACGTCATCCTCTtCTTCATCCTCATCTTGATCCTGCGTCTC
BJ_VH_0712	AT3G01640	F	A03	Bra000998	BB		AGGAGCAATGAACATAGARATGGTGGAARTTGCAAGGAGGGTAGGTGCAGC[T/C]TCMAAGTTCACtGGAAGTGGAGGAGCAGTgGTGGTTTTCTGTCCYGAGG
BJ_VH_0713	AT3G03470	F	A03	Bra001078	AA		ACGGGGAAGCGCAcGGGTTcGATATGACcGGAACTCGTGAgATCAAGATG[A/G]TGCCGTTTGGAGCcGGACGAAGGATGTGTCCTGGTTACGGCCTTTCGCTG
BJ_VH_0714	AT3G05625	F	A03	Bra001158	BB	B01	CACTAACCCAgATCGTGAATCCCATCATATACcCaTCTCCCACaATCCCgC[G/A]GCGtTTCGCGGCGATCTCGCCACTTAAAACCCTAAACCCCCAATTTTCC
BJ_VH_0715	AT3G07330	F	A03	Bra001246	AA	A03	TAcTTCAAAGGaTGGCACTTCACGCCTCCcTCSGTKGCCTCCGCCGAGGC[A/C]GCCGTGGAGGTGGCtTACGCTTGGTGGCTCGAGATCAGGGCGTCTTACTT
BJ_VH_0716	AT3G10330	F	A03	Bra001354	AA	A03	GGAGACACCGTCTGCTCGGAGTGcGGCCTCGTcCTCGAgTCtCACTCAAT[C/T]GACGAaACCTCcGAGTGGCGcACCTTCGCCAACGAGTCgGGCGACAACGA
BJ_VH_0717	AT3G13860	F	A03	Bra001524	AA	A03	GTGGCTGCTGGTGTGAATGTGATGGATcTGCGTAGTGGCATAAACATGGC[T/C]ATTGATGCtGTTGTCTCTGATTTGAAAAGYAGAGCTGTTATGATYAGCAC
BJ_VH_0718	AT3G15160	F	A03	Bra001585	AA	A03	AACaCtGCScTtCAGGCTGCTGCAAGTGGTCCTCGGTCAGAGAGGATGAW[G/C]CAGACaCTTAAGATTGCTCCTCGGCTTCTTGATGTCTACTTTAGTGTaAC
BJ_VH_0719	AT3G17470	F	A03	Bra001664	AA		ACCTACTACGACATaAGGGCTGTGATCAcGGACCTCGTTTCGAAGCTcGA[T/C]GAGATGAGGCATtTAGATCACTTGCCRAGGTAtCGCCAGCAGATTCTCtC
BJ_VH_0720	AT3G17470	F	A03	Bra001664	BB	B01	CGCGTCAAAAACATCCCTTTCAAAGTCGATGTCCTtGACGACGAAACRGC[C/T]GCTTCCCTTAGAAAgTTCTACCTCACCTACTACGACATcAGGGCTGTGAT
BJ_VH_0721	AT3G21580	F	A03	Bra001834	AA	A03	AGAcGGWGGAAAAACCGGgAATTGGGTGAACCGGTTACCGATTCCGGGaCT[C/G]GGAGCtGAGAAtGTgTTCAGATTGaTtTCGAGCGCGACGGGRAGTCCAA
BJ_VH_0722	AT3G24660	F	A03	Bra013247	AA	A03	CTTCTTCTTcGCTAGGCTCACTGAGTTTGGGCTTGATAAGATcATGGTGCA[A/G]GCgGTgGCGGATGAGATaGTCTCGCAGGCGAAATcaGACGGGTACAAGG
BJ_VH_0723	AT2G06050	G	A03	Bra013161	AA	A03	GCAATAGACCATCTCGATGCAACTGATTCYGACCCAcTcTCCCTCGGgCT[T/A]GCCGTGGTTGaYTTgcTCAAYAAGTTACAGgacGATACTGGCTCCAAGCT
BJ_VH_0724	AT2G05760	G	A03	Bra013170	AA	A03	GGaATcAAGACACTTGTtCAAtCTCTTTTTGGtACGAGGTTGCCTGCTGT[T/C]GTTGGAGGCTCTTTcGCTTATGTAaTCCCCATtGCTTACATCATTAATGA
BJ_VH_0725	AT2G20920	H	A03	Bra000588	AA	A03	CTCAGTGGATGAAGAATCCACCTGTaTCTGTTGATATGCCATCCACTAGC[G/A]ATTTGGGAATtCAAGCCGGAGTTTATGGAGCAATGATGGTcTTGACTTAC
BJ_VH_0726	AT2G15695	H	A03	Bra013098	AA	A03	AACGGCGTCGTAGTGATCTTCGCTTGGAGTTCGATTAACGAGAgYCRTCTC[A/G]CGAGTTTCGTTGAcCTCTACTCTTCTCTCGGTTGGAACTCGCTTGTTTG
BJ_VH_0727	AT2G24820	I	A03	Bra000547	AA	A03	CCGTGaCgGAtCAGACAGAAGGAGGAGAaGAgGTTCTGaTAAAcCCCACG[T/C]CTGAaGAGGAGAAACGTGAaGAGGTGGTGGATTACGAtTGGACAGAGGAG
BJ_VH_0728	AT2G45160	J	A03	Bra000375	AA	A03	TGATAAATGTAGTCAAATAAGCTTGGACGATCTCGACGGAGTTATCTCtCC[T/C]GATCAAGAACAGAGCATCTTGAGGCTTATCATGGACCCgGGTTCAGGAT
BJ_VH_0729	AT2G45160	J	A03	Bra000375	BB	B03	CGACCCGgGTTTCGGTTTCGGATCCGGgTCgGCTCCGGTgAGCGATGGTTC[G/A]AATCCTYTGYTAtCATGCaGCTWCCCGTTTcACGAGCAgACTCAcCAGA
BJ_VH_0730	AT2G31530	J	A03	Bra022846	AA		GCAGCGGARAGGTTCTTTAAGAGCGAGATaAGGAGGAGGTTGTTTGTGAYG[G/T]CTGTGTTGCTTGTaCTTAGCCGYGTTGGRTATTTTATCCCTTTGCCTGG
BJ_VH_0731	AT2G31955	J	A03	Bra022872	BB	A03	ATCGTTAGgTTGGCTGGTCTCTTtGTKTCtTCtGGtGTTAACAAGATTAGG[C/T]TGACYGGTGGCGAGCCTACGGTGAGGAAAGACATCGAAGAGATcTGTAT
BJ_VH_0732	AT2G34680	J	A03	Bra022984	AA	A03	TCCCTCCGCGGGATCATCACCTTCTGTTTCTAGTGGTATgAGATCAAAGTC[T/G]TTATCAACACCTCTTGACCGGAGTTCCAACgTCTCcGGACGGAAGAAGA
BJ_VH_0733	AT2G34690	J	A03	Bra022985	BB	B03	CAAGAGGTTcCTAGTATGACTACCAGCTTTCCTcACACAGTTTGC[C/T]TCAATATCTYTgTCCAcCATTACAACTAATGTCGATACtGYACTCGACGCC
BJ_VH_0734	AT3G51160	N	A03	Bra012865	AA	A03	CGGAGCGACTCCGCCTCCTCAGTCCGAAACGACGCCGTTTCACCCCAGgTC[C/T]CCtTACGCMGCGTCCAAAGTCGCTGCGCATTGGTACACtGTTAACTACCGTGAGG
BJ_VH_0735	AT3G51050	N	A03	Bra012871	AA	A03	GACACCGCAGAAGCAGGTTTTGGTcGTTGTTACCTCTGGTTGGTCTGTGCT[T/C]TGCTTTGATCACAACCTCAAAAAGCTCTGGGAAACGAATCTcCAGGAGG
BJ_VH_0736	AT3G51010	N	A03	Bra012874	BB	B08	TCCTTCTTgGGTGGATCGAGGTTGCCATGGATTCCGATGGCTAAYCATTT[C/T]CATAGCTTaAGCTTAACTGATACTCGGCTCCCGAAGAGACGACCCATGtCTCATCC
BJ_VH_0737	AT4G02680	O	A03	Bra000868	AA	A03	CATGGCaGGGAAAGCTTCaTTCTCtTTaTACTCTTGTcTAAcCGAAGTCTC[A/C]ATGCGTTTAGATCCTCGTTCCGACAGAACATTGtctTTCTTGGAGAAAG
BJ_VH_0738	AT4G01790	O	A03	Bra000916	AA	A03	TCAAGAAACAAATgGCGATTGGgATCAACGAAGTgACGCGTGTTCTgGAGA[A/G]GATGAAACCAAACCCTACCGACACTAGACAACCTCCTGTTCARCTTCAG
BJ_VH_0739	AT4G00355	O	A03	Bra000977	AA	A03	AGCAGCAGCAAACTCCCCACCaCCTTGCGAGCCTTGGTGGAAAAGAAGCGC[C/T]GCTTCTTTGATcTCtCAGGCgAAAGAAACCAACACAGTTTGGTCCATTT
BJ_VH_0740	AT4G00355	O	A03	Bra000977	BB	B03	AGCAGCAGCAGCAAACWCCCCACCgCCTTGCGAGCCTTGGTGGAAAAGAAG[C/T]GCYGCTTCTTTGATtTCaCAGGCcAARGAAACCAACACWGTTTGGTCCA
BJ_VH_0741	AT4G08810	P	A03	Bra000656	AA	A03	CAAACTCCTCACGGCCAACGAAAACGCaACTTTCAAAATCGACGGCTCGAT[A/G]CTCAACACCGGCGAAGACATCGCcTCCTCTCCGAtTTCaCCTCCgGCGA
BJ_VH_0742	AT4G09020	P	A03	Bra000667	AA	A03	GCTCGCCTCACCTTCTTATTCCCGcgCTGCTTCCcGTTTYCCCCCGGCGCT[G/C]CACTCCTCYGGTAATGTCTTCACCGGCTTCATTCCCATacGGAgAGTGA
BJ_VH_0743	AT4G10840	P	A03	Bra000724	BB	B03	CCCGGATCTCGGCCCgTTCCTCCTCAAaCTCGCcCGCGACGCgATAGCcTC[A/G]GGCGAAGGTCCCAACAAGGCcCTgGACTACGCGATCCGCGCcACGAAGT
BJ_VH_0744	AT5G23120	Q	A03	Bra013018	BB	B08	AAAGGCAAAGAAGGATGGATCATTGGCAAGCCTGCWATCTTGtTGTACACT[G/T]CTGATGCTGGAGAGAATTGGGATAGAATtCCCCTTAGCTCTCAGCTTCC
BJ_VH_0745	AT5G11840	R	A03	Bra006121	AA	A03	CGACGGTgCTCCGCCATTTCACACCAATaTCATCCTCCTCCCTtAAACCA[T/C]CGTCTCGCCACCACCGCCGATTCCTCCACCACAgCtTATtCCCCAAACtA
BJ_VH_0746	AT5G14430	R	A03	Bra006254	AA	A03	CATAATTCGTGACACATCAGAGAAtATtAGCTACATCAAGAAGTATCTgAc[A/G]tTGTTGAAATGGGACAAaTGGWTgACAGAGACtACTCCRAARGGTGACT
BJ_VH_0747	AT5G16940	R	A03	Bra006379	AA	A03	CACGGCTAAGCAYACYTTCTGCAAGGTCTGTGGGATCACaTCcTTTTATA[C/T]CCCgAGGTCTAACCCCGATGGcaTcGCAGTCACGGTTAAGTGTGTcAAGC
BJ_VH_0748	AT5G17600	R	A03	Bra006415	AA	A03	AGGAGCagCGAGAcGCgACGAAGGATGAAGAAGATCCtCCGCCGCgGATT[T/C]GGAGATCGGTGTCGTTGATCGCtGATGTACTGCGGGAGATTGAcGACGAA
BJ_VH_0749	AT4G15840	T	A03	Bra012761	AA	A03	CGGAAAGTGATCAGAGCACATCGGAGCTtCGcGCTCTCGATTGYAACCTC[G/A]CTTCCTTGTGCGATCATATTCAATCCGAAGGTTTCGGCTCTGGcTCgTTC
BJ_VH_0750	AT4G36945	U	A03	Bra017803	AA	A03	CcAGCAGCCGATGCGACGCCGGTTTGAGTTGCCAgAGCTGtCCGaccAAc[G/C]GTAATACCGGGTCTacTTGTtCCCGGATCCGACCTCTcAACCCGACTTCC
BJ_VH_0751	AT4G36945	U	A03	Bra017803	BB	B08	TGTAGTTCgAGCAGCCGATGCGACGCCGGTTTGAGTTGCCAaAGCTGcCC[T/G]gtaAAtGGTAATACCGGGTCTctTTGTaCCCGGATCCGACCTCTaAACCC
BJ_VH_0752	AT4G30570	U	A03	Bra024066	BB		ATAGAGAAAGAGATATTCCCtAAGATaGCgTCaGAGAAGAAGCTTTACGC[A/C]ATGGTRCTACCAGGTTTtTGGATGGACATTGGTCAGCCaAAAGATTACTT
BJ_VH_0753	AT5G49930	W	A03	Bra000600	AA	A03	GATAGAACCCTTGGTCTTGGTACTGCaACGGTGGCAGGCAAGAACCcTACA[A/G]TAGAGACATCAAAGGATGAgTCGGAAGAGCAGGAGAAGAAATCAGTAGT
BJ_VH_0754	AT5G58260	W	A03	Bra006777	BB	B03	CAGCCTCGTTGACTTCATCGGGGGAGACCTGGTRAAGCCAGACATCGGTCGTTGGCT[C/T]GAtGAcGTGGAAAAGCACAAGGCAATAGCCATCTACACTCCTCACGAGGGT
BJ_VH_0755	AT5G57850	W	A03	Bra006795	AA	A03	AGTGGgTGTACGGCGAAGAGAACGaTTACACTCGCTGAACAgCTTGTAAG[C/T]AAGGGGATGCTTAMgAGTGTGAGAGTTgTGGATATtACgGTtGAAGATGG
BJ_VH_0756	AT5G53440	W	A03	Bra029068	BB	B03	GCACCTGAGGAtGAAAGGCTTCGGGtaGATGACgCATCaCAGGGAGATATA[T/G]CCTTTAACAAtAAAcCCAACCAGAACAATTCTTCTTTcCCTCCACGACC
BJ_VH_0757	AT5G52010	W	A03	Bra029148	BB	B03	CTCCGGGAACGAGAAGTAtAACGAGGCGGCGAGGAGGtTGCTSACGCCGAA[A/G]GTgGGGTACGGGCTCGAGGCgGAGCTGAGGAGAGCGGGGGTTTAtGTGA
BJ_VH_0758	AT5G61540	X	A03	Bra012945	AA	A03	AAAGAGAATCGGTGTCAgCCcAATTTtAGaAAGAACGTTGTCCCTGCgAA[C/T]GgCTGTGGACCTTACAAGCCgaaAcATGGtGGTATGGATGTTTCTACTGA
BJ_VH_0759	AT5G61480	X	A03	Bra012952	AA	A03	aGACcTGAGCAgCAACAGATTCACCGaccagATtCCaTCGGAcTTCGCCGa[A/G]GCTCCTGTTCTTCAGTACTTGAACCTCTCcTgCAACTCgTTCCACAgCa
BJ_VH_0760	AT5G61460	X	A03	Bra012956	AA	A03	GTTTATGGATGCTGTAAGCCGGAAAATCAGTTTGGACGCtCTGGTGGATTT[C/T]GCAATTGCACAtGGAGCgCAGTGGATGTTCATCACTCCTCATGATATCA
BJ_VH_0761	AT5G61440	X	A03	Bra012959	AA	A03	GGCAGCGAgAGgTGcAGCCTCGGGCMAGCaAAAGGTTTAGACAGcAAGGA[G/A]CTYATGGCTTTAGCGTCAGTAGGGGAACTtAAAATGgATCTGGAcTCaTT
BJ_VH_0762	AT5G60960	X	A03	Bra012992	AA	A03	CAcCACGTCATTtCCCCAcCCtCCACCTCCCAGgTTCtCTCTAtTCCCTTC[C/A]AGACTCTTCTCATCCGAAACCAATGCGgcgGATCCaCcAACtCCAGACC
BJ_VH_0763	-	-	A04	Bra014585	AA	A04	CAGAtTCTATGATagCCAAAGACGAACCAAAACCATCgAGcgCCgCCACT[G/A]TAGGRTGtGGaGAATGGCTTGAAGGWAGAGAAGTTCGGAAGTTTTTCTTG
BJ_VH_0764	-	-	A04	Bra028216	BB		GGGTGTCTCAGAAGCTTCACACgaCCAGTCAAGTGGTGGTKGGTGCcATC[A/T]TtGGtTCTgTTTACTCCACCTTaTGGtACATAACtTGGAAtTCACTTGTT
BJ_VH_0765	-	-	A04	Bra030191	BB	B08	CAGARGAACGAAAAACGAAAGACTTGCCTACcGAgTACTTCTGCAAGAGT[T/C]TgTATTCaCCTGAGAGAGGGGGTTTCTTTAGCCTTCCAcTtAATGATATG
BJ_VH_0766	AT3G63250	-	A04	Bra040439	AA	A04	ACGCTaGAAACACTCAAGGATTTCCAcCGGAGACGGGTCCAAGTTCTGGC[A/G]GAgTCTGGTGCcGATATAATAGCATTTGAGACCATTCCAAACAAGCTTGA
BJ_VH_0767	AT2G21950	I	A04	Bra030269	AA	A04	AGTTCCaGCGACGAYCMACCWGAAcCGAAAACGCCtaCGCAATTGATTCC[G/A]tCGtTACCAGACGACGTCGCTCTGAACTGcCTCGCACGCGTCTCCAGATG
BJ_VH_0768	AT2G41120	J	A04	Bra016952	AA	A04	TCTCCTTCAAGCTCcTCCTCTGAGCCAACAAGAGTCAAACTCCCAAYTCT[A/C]GAGGCAACCaATAAGCACCTTcTTGCGTTTACAGGggaCGAGAGTCTCTA
BJ_VH_0769	AT2G41060	J	A04	Bra016954	AA		[CTTTGtTGGCGTCTCAAGGgGCTGGAGTGGGTATGAACCAAGC[A/G]TTTGGRCAGGCTTTGTTGGGGACTtTGGGGGCGCCTAGcCCWGGAaCTGGAGgTGGA
BJ_VH_0770	AT2G41060	J	A04	Bra016954	BB		CTGGCGTCTCAAGGtGCTGGAGTGGGTATGAACCAAGCATTTGGGCAGGC[C/T]TTGTTGGGGACTcTGGGGGCGCCTAGtCCAGGAgCTGGAGcTGGAATGCC
BJ_VH_0771	AT2G39740	J	A04	Bra017054	AA	A04	TCTcTgGTCAGAACAACAAaCgTCCAAAACCATCATCATCATGCAAACGGT[G/A]cGCGCcATCCCCAcAgTCTgcAaGGTCAGGCTAGaCCATGGAACCATCA
BJ_VH_0772	AT2G39740	J	A04	Bra017054	BB	B05	GAGCAACAAtATCCAGAATCCaCCaTACTGGCCAGGACCAGCACGGCCaCG[A/G]CCGCAACAGAATTGGTCTCAGAAcAACCCMAGGAACATGCAGGGACAAa
BJ_VH_0773	AT2G39580	J	A04	Bra017062	BB	B05	cTCgGCGCTCTGCAACCATGCACCTGGGTCTATgGACAGaGATCATGCCAG[C/T]GCTTGCATaTTAGATCTTTtgTTGCAGATGTTCAACCTTATGTGCATTT
BJ_VH_0774	AT2G39000	J	A04	Bra017092	AA	A04	tTTCCCAGCGGTTTCACCTGAGATCGTTGTACGGGAAGCGAGGTTgGAGGA[C/T]TGCTGGGAAGTGGCtGAGACTCAtTGCAGCTCCTTCTTCCCtGGAcACT
BJ_VH_0775	AT2G33580	J	A04	Bra021861	AA	A04	CaAaGCTCAGCAACCGTACGTCAACAACCACCAGCTaGacTGtGAGaatCG[T/C]GACTTCGACAACATAACCAACGGCTTCACCTGTAACGGCCCaCgcTCAT
BJ_VH_0776	AT2G33800	J	A04	Bra021879	AA	A04	GAGYaTGCTtGGGAARGACGTtAAcGTGATGGACTCGAAGaTGAAGAAAGG[C/T]GGAGGAGGGATCGGYGGGCAGAAGCCGAAGAAGGAGAAGATtaGGGATG
BJ_VH_0777	AT2G33800	J	A04	Bra021879	BB	B05	GCTcGGGAAGGACGTcAAtGTGATGGACTCGAAGcTSAAGAAAGGgGGAGG[A/T]GGGATCGGTGGGCAGAAGCCGAAGAAGGAGAAGATacGGGATGGGTTCG
BJ_VH_0778	AT2G35010	J	A04	Bra021942	AA	A04	TTTCTCCACACTCCGaTCgTCGCgAcCCTCCGCGtTGTCCAGTTCCGCCC[G/C]ATCGCTTATCGYGtCcCCAAgCTCaAcGCCGTCGCAGaTCCCTAGAAACT
BJ_VH_0779	AT2G42975	J	A04	Bra037744	BB	B05	CTACCTTAACGAGGTCTCTCAGAGGAATGACTCTGTTTTCTTTGCTACcAT[C/T]GGCGCCTTTGTgATCCTTCCgCCTTTGcTGATtCTtGgGATTGCTATtT
BJ_VH_0780	AT2G46580	J	A04	Bra039273	AA	A04	AACTGGACCACTTGAGGGATCTAACTTAACcTCTTGATTcGGTTGCTCaC[T/C]RTTGYAAGGCATACCAGGCGCAGGACAGgTGTACgTCAtCCTTGACTTTA
BJ_VH_0781	AT2G45590	J	A04	Bra039326	AA	A04	aGATtTAAAATCAGTTAAAAAACAaAGYCAAGAtTCTGGTcTATGGTGTGA[T/C]GTGAATGTTCAGAAGAGCGGtGGAGTaAGCAGCACACCGAGcATGAGAG
BJ_VH_0782	AT3G61680	N	A04	Bra014425	AA	A04	CACGACTCtAAAAACTACGTCAAAGCCGTGAACGGAGTTATCCGgCAGCA[A/C]ACGAAGCTCATCGTtAGaAAAGTgAGgASACAGAGGAGGAGtACTGTTTG
BJ_VH_0783	AT3G61200	N	A04	Bra014449	AA	A04	CCTCGACGATTTCGCCTcCTTcGACTCTTTCTCCGTCTTGYTcCAaAACA[G/A]CATCcGAGCYCTCTCCGTCGCACGTGGCCGcATCACGTGCTCCGTCGTCG
BJ_VH_0784	AT3G55605	N	A04	Bra014733	AA	A04	TGATTTTCAAGAGYTGGATGAGAAcATGCGCAAGTCgTTCCACAAGTTTCT[C/T]GAGGCCAGAGGAATCAAACCAAGCGTGACGGATTTCATGcATGAGTACA
BJ_VH_0785	AT3G54030	N	A04	Bra014847	AA	A04	AGTTCACGCAMGRCGTTGCCTGTCgTATCTGATGAACGAGAAccCACAAG[T/A]GGCTCTgACCGATGCATTgCAAGCACAGGTTGTGTCTCCAGAATGGCCAG
BJ_VH_0786	AT3G53100	N	A04	Bra040686	AA	A04	AAGGTTTTGGgTaCTTgTATTGGTTTCtTGTTTCTTcTgCAAATCCAAAGG[A/G]GCCATTGTTCCTGCACTCATCATGTTcGGTGAtTCCATTGTTGACGTTG
BJ_VH_0787	AT5G41610	S	A04	Bra025485	AA		GGTTGGTAGAATGCCAGGTGGAGAAATCGCgTTGGCGATTAGGGAGAACAG[C/T]GAATGTgCRGARCTTGGACCTGTgGGGAGTTTGTTGATaTCGRCGGAgT
BJ_VH_0788	AT5G41410	S	A04	Bra025497	AA	A04	tCAAGCTTTAGGAGAAAGAGATGAGGATAATCGTGGGGTCtCAAWTGCgGC[A/G]CGAGGGGAAACCCCACGGCTGAGgTTGCTTGATCAAGCTCTAAGGCAaC
BJ_VH_0789	AT5G41330	S	A04	Bra025506	AA	A04	GgAAAGGAGYTGGGTGTAAGATAGAGAGcTATGGGAAcCATGTGTTTTGTA[G/C]TAAAGGgAGTGGGATTGAGCTTTGGTCTGAAGTGATTACGGGgTTGGTa
BJ_VH_0790	AT5G40660	S	A04	Bra025555	AA	A04	GGACGATGGGAATGGATGGACcGTGATGCTCGATTACAGRACMCTTAAaAC[G/T]CCTTCGAAaAGACCTCTCAAGCTTCCTTCTTTGGCTCTCGCWAAGGCCA
BJ_VH_0791	AT5G40440	S	A04	Bra025576	AA	A04	TTgCCAAGTGAGAAACTcGTTCATGTCGTTGAGAAGCTTCAATGCAAGCC[C/A]CATGGcGtTGGTGGGtTcATGATTCGTGCAATAGGATCaTTcATTGTGGG
BJ_VH_0792	AT5G40160	S	A04	Bra025602	AA	A04	CCATCTCTAAATCGAAGCTaCTCaTaGAcTGTCtTCCaAGGAGCGTCCCAT[T/C]ACgCTTATCaGTTcCCATCAAGAGACAaTCaGCGGTGAAGACTCGtTGT
BJ_VH_0793	AT5G40160	S	A04	Bra025602	BB	B05	GACAGTGAAGACGAAGAcGAAGAAGAAGATgGTATCGGGAATGATTTgGAT[T/A]TCGAGAGTGATTGGGAAGAAGGAGACTCcAGAGCCCAGAAGGTTACTAC
BJ_VH_0794	AT5G39600	S	A04	Bra025659	AA	A04	ACTCGCCTCcTGCGTCGAgTTCTTGGCTCAGTGCAACGCGAGGAAGGCCAA[A/G]GAGTCcAACCCTAACTGTCAGGTtCTGGTGAAACGCAGAACcGACGATC
BJ_VH_0795	AT5G38840	S	A04	Bra028208	AA	A04	CAAGCGGAGAAGAGGTTAAGAAAAGGGAGtTGAAGTCACAAGAACCggAAA[T/A]tAAGAAATCgGAAAtTCCTcCTgTaGAAAARAAGAAGAACCTACCATTA
BJ_VH_0796	AT5G39380	S	A04	Bra028239	AA	A04	AAGCTGCTYGGAAgCTACaTTTCAGGAGAGGgAAAGTTGTGGATGCTGATG[A/G]TGTGGGcGAGAGTGCaAGGAAGCTCAAGTTTAGGAGaGGMAGAGATCTT
BJ_VH_0797	AT4G13830	T	A04	Bra032742	BB		GAGACTCTCTCcGATCCTcGCCGGAGAGTTCTCTACGACcaAGATTTGTC[T/C]ATGGGATTCTCggTTTCGTTCTCAGGtCGACGCaGGAATCGATtCgATGA
BJ_VH_0798	AT2G48070	-	A05	Bra004417	AA	A05	TATCTTTTTCTCcTCATCCCTTTACTCAATGTTGCTATcCCCTTCTTCTG[C/G]AAgTCcTTTCCTCTTGTCTGGTCTGCTGATACcCTTGCCTTCTTTGCtAT
BJ_VH_0799	-	-	A05	Bra005117	BB	B05	GACCTGCGAGGTTGGGTACAGaGAcTCATCgGTCCTGCGGTTTTCaACcA[C/T]GGTaACKGGTTACCTGGAGAAAGGGAAGCTAGMTGAAGTGGAAGGYTTGA
BJ_VH_0800	-	-	A05	Bra018257	AA	A05	AACAAAGGcCCcCACATCGCCGGCTAtGTAGATTTCGCaCAATCGATcaS[G/A]GAGCACCACCCgGATCACCAGCAATCATAcCCATGGRSGTCgTGGACCAG
BJ_VH_0801	AT4G12280	-	A05	Bra018469	AA	A02	TGACGTTCGCACCgTTTTCAAgCGCTGATGTgAACCGTACGATTGTttCT[G/C]GtGGAGTTAATCTGACGGATGTgTATTGCTTCCCGTTATCAAGTGGcTGG
BJ_VH_0802	AT4G12280	-	A05	Bra018469	BB		GCGCTCTTCTCttCAGGCGCACCACACGCGTTCCACTCCATCGTcCTTGA[A/T]GAGCCGGAGAAGAATCTCGTTAGAaacTGGaAAAgAGGAAgCCCACTTCC
BJ_VH_0803	-	-	A05	Bra034459	AA	A05	TTATGAGCTAGCtCGCTATAATAACCGCAACAAYAGTACAGGCAGGTGYAATGA[C/T]AAGATTAACAATGCAATTGCgTTGTTCAACTCTCAGCTCAAGAAACTAGTTGAT
BJ_VH_0804	-	-	A05	Bra034459	BB	B07	AGGTGCAATGACAAGATTAACAATGCAATTGCcTTGTTCAACTCTCAGCT[T/C]AAGAAACTAGTTGATCGTTTCAACAATGGTCAATTGCAAGGAGCCAAGTT
BJ_VH_0805	-	-	A05	Bra035772	BB		TTCAAtTACATGGGGATGCTTGCGGTgGAAGGAACCTATGATAAGATGGA[G/A]GCTCTTCTCAACCAAAACATTCAcCCTGTAGATATcCTTTTGATGTTAGC
BJ_VH_0806	AT1G10550	A	A05	Bra018433	AA	A08	TCCATAGCTGACGTAAAGTTAAGCGGCTGCTCCGTTAAcAACGGcTCCTCT[A/T]CTGGaCCTGGGCCATGCACCAAGTCGGGCGGGTCGGTTTCCAGTCTGGA
BJ_VH_0807	AT1G50620	C	A05	Bra030481	AA	A05	CCTAAATATGGTCGcGTtATGAGAAGCGCCACYACAGCAAAAATGTCTTCT[A/G]cgACAGCTGAtGTTCAGTCRCCCAAGATGGTTRGTAAAATTAATcYAAA
BJ_VH_0808	AT1G43700	C	A05	Bra032191	BB	B01	CAAaGCAAGCTCGGCaAGTCTGTCACTAGCCATgCCCATaTTCTTCTTAG[C/T]ACCGTCTTTGgAaTTcACaGCGGCgAGAATCGAtTCCATGTTAAAgGAAC
BJ_VH_0809	AT1G47330	C	A05	Bra032215	AA	A05	GATaCtTCGTGCTGCGGAGCCGCGTTCTGGTTGGACCTGGTGATcATCATA[G/T]CTCTCGTCGCCTTCGCTGGGCTGATGGCAGGtCTAACCCTCGGTCTCAT
BJ_VH_0810	AT3G16270	F	A05	Bra027178	AA	A05	GCATTCTTRGCTCACAAgGTTCTGGGTTTATTCAAAACCCAATGGtTCCTGg[G/A]GGTGTCATGCCCTTTAATTTCCCWCCtGGGATGATGATGAATCCAGCCtTT
BJ_VH_0811	AT3G16270	F	A05	Bra027178	BB		CCAATGRcTCCTGtGGGTGTCATGCCCTTTAATTTCCCTCCcGGGATGAT[T/G]ATGAATCCAGCCaTTGCGTCTCAACCTTTGAATTACGCTGCCATGGCAAG
BJ_VH_0812	AT3G15520	F	A05	Bra027235	AA	A05	CATCTCACCTGCAGAGGCGGTTCTTTACTCTCCGGACACKAAAGTTCCAAG[G/]AGTGGGGAACTTGCACTAAGAAGAGCcATTCCTGCtAATCCSAAYATGA
BJ_VH_0813	AT3G15520	F	A05	Bra027235	BB	B05	TCTGCCTACATCTCACCTGCAGAGGCGGTTCTTTACTCTCCGGACACGAAA[G/A]TTCCAAGAAGTGGGGAACTTGCACTAAGAAGAGCtATTCCTGCgAATCC
BJ_VH_0814	AT3G13550	F	A05	Bra027422	AA		GTtTCCGCGTCaGGGAAGAGGATACAGAGAGAGATGGCTGAGCTtAACGT[C/G]GATCCGCCTCCYGAATGcTCAGCTGGACCcAAAGGAGATAATCTCTACCA
BJ_VH_0815	AT3G06810	F	A05	Bra029606	AA	A05	ATCGCTGTCGGCTCRGGaAGcTCCYYKAAACGCTACGTTTTGAGGAAGAA[A/G]CCTCCtGGGAAGCTCTTGCAATCTGCTCAtGCTGTTGAAAGGGAGTTtCA
BJ_VH_0816	AT3G07610	F	A05	Bra029664	AA		AAGTCTTGYACAAAGGTGGCGCTTGACTTTGTCTCaCCTGAAAATATCAG[T/C]GAGTGTTTCCGCTTaACAAAGGAGTATCGTCTgCTACCaCCAaMCCATCA
BJ_VH_0817	AT3G08620	F	A05	Bra029703	AA		GAGCATCTYAAtGAGCAGCTcCATATCCTCATTGAGGCTGATCTTCCTGC[T/C]GATATTGTCGATATAAAGCTGCGACAaGCCCAAGAGATCATCGAGGAGTT
BJ_VH_0818	AT3G09190	F	A05	Bra029751	BB	A03	CTCCTTCTCGATGCCTAAcGAGATTRSTGACGTCcTGGgKTTTGTAATGGT[T/C]CCgACaAGTTTtGATCTTGGtCTgTTCGGTAAGAAAGAcAcCACCTccT
BJ_VH_0819	AT3G09650	F	A05	Bra029781	AA	A05	GGTGTaCCTGCSAATAGGATtACATACAATGTCCTCCTCAAAGGGTATTG[T/C]AAgCAGCTGCAGATAGATAAGGCGGAGGATTTGcTaAGAGAGATGYCTGA
BJ_VH_0820	AT3G09960	F	A05	Bra029809	AA	A05	CAGGAGCTGGATGATAAagAGACTGTTtTAgTTAGCGGGCAtCATGGGAA[A/G]CTTCATATGGATGGtCTGAGATTGATCATCGATGAAGGKGGTGGATACCC
BJ_VH_0821	AT3G10970	F	A05	Bra029883	AA	A05	TTCTGGAATGAGAAACTRCAAGATGGgTTTCTTCAAAGGATACGTTACGC[A/T]ATGAAACCAGATGAAGCtTATGGKCTTATYTTCTCTTGGGACAATGTCGT
BJ_VH_0822	AT3G12180	F	A05	Bra034769	BB		CCTCCAAGGCTCACTCTGcaTTCTCTTCCTCCTCACtTGGCATTGGtTcTT[T/C]TTCCTCGTGtCTCTCCCTGTWACATGCTATCACGCTATGtTATACAAta
BJ_VH_0823	AT3G02110	F	A05	Bra039155	AA	A05	CCtAAtGTCACGTTTGAGCAGTTTTCCGGCTATGTCACCGTCGcTAAACA[C/T]TCCggAAGATCACTCTTCTATTGGCTCACTGAAGCTtCTCACcTTCCcCT
BJ_VH_0824	AT3G05350	F	A05	Bra039444	AA		AAACAGATAAGGGTACAcGACTTaAAGTATGCTGGTGTAGACGTGGCGTC[G/A]AAATTGtTaTCTCTGAGAAATGCAATTATGGATGCTGGCGCATCTGCCAT
BJ_VH_0825	AT3G02680	F	A05	Bra040593	AA	A05	GAAACACCAGAGgAGCCTcCTGCTGCgATAGTGATAGAaGAGAGTCCgGTT[A/G]CagcAGTGGAAGAAACTATGAATTTGAAcGAGTTcAAAAGCGTgAACTT
BJ_VH_0826	AT3G22590	F	A05	Bra040834	AA	A05	cGGAGACCTGGAtAAAATCGAGCGGGTCGGAGCCAATTACCGATTCGGATC[G/C]GGWTACTCCTTCCCCTGCGCGACGGAGACGGCGTACAGATCCAAAGGCG
BJ_VH_0827	AT2G47700	J	A05	Bra004436	AA	A05	AATGCCCTAACTGTCGtAATGTTGAAAAGGGtCAgTGGCTcTTTGCAAATG[C/G]CTCTaCtCGCCTGTTTCCTGAgTTTGTCATGGAAGATTGGATCCCtGAa
BJ_VH_0828	AT2G47680	J	A05	Bra004438	AA	A05	CGGAGAATCTTGTATGTTTTCACATGcCATGCGAAGACAGACAACACaAT[C/A]CTATTCTaCTCCCCCATGCCTTCCAGAAGAAGATGACTCTTCCACtTCGC
BJ_VH_0829	AT2G46950	J	A05	Bra004491	AA	A05	ATACAAGATCCTGCATGGAAACCTCCGcGAGATaAGGAcGTTGAAGCAAG[A/G]AGCTAAGCTTACGGTTCTTGATCtaAACTCCAACGATATCTTCCCTCGCG
BJ_VH_0830	AT2G46950	J	A05	Bra004491	BB	B04	ATGAACGTAGAGTTTAAGAGATTAACCGCTGATATTATA[T/G]CGACcGCTGCGTTTGGAAGCAGTTATGcTGAAGGAAtTGAAGTGTTTAAA
BJ_VH_0831	AT2G42450	J	A05	Bra004694	AA		cGATCTCATtTACAACGCGGAGcTAGCCAAgGGgTGTTACAGGGACAGYGT[A/G]AGcGGTCTaGCcAAGAACACCATGCTcAGAGAGAACAACATTCTTAAAT
BJ_VH_0832	AT2G42800	J	A05	Bra004719	AA	A05	GGAGCCATCCCgCAaGGcCTCGAAAAGCTTCGgTCTtTATCGTTtaTaGCG[T/C]TGAGCAACAACAGACTCAGAGGAgCTTTCCCGAaAGGAcTCTCGAAGCT
BJ_VH_0833	AT2G44140	J	A05	Bra004808	AA	A05	cCGGAGCAGCCAGATGCTCTTTGCTCAGGCgTTGCTTTTCCATAGACTGGG[G/A]AGGTCtTGGAGGAaCAAGAAcTCCGAGGtTAgCtCAgtGCAGCCTGAGC
BJ_VH_0834	AT2G44140	J	A05	Bra004808	BB		AGTTAtACCAGCGATGTcAACTGGGGtTGCATGATtCGGAGCAGCCAGATG[C/T]TCTTTGCTCAGGCaTTGCTTTTCCATAGACTGGGGAGGTCcTGGAGGAt
BJ_VH_0835	AT2G44290	J	A05	Bra004824	BB	B04	TCTTTGTGTgATCATCCAAGACAGGAATGAYCCtGACTTGGGTCTCCAGAT[C/T]AATGTcTCTCTCGCTCTTGCTCTTCCTTCTGTTTGCCAcGCCGTTGCTG
BJ_VH_0836	AT2G45240	J	A05	Bra004893	AA	A05	TTGCCATGGTGACCTTAAtGAGACATACTTTGTTGGAAATGTTGACGAAGC[G/A]TCACGTCAACTKGTTAAGTGCACATATGAGTGCCTGGAGAAgGCCATAG
BJ_VH_0837	AT2G36670	J	A05	Bra005254	BB	B04	CGCTCCTGGtTCCTTaACTGCtgCCTCCCTCACTTGTTCaGATCCcaTTTG[T/C]TCTTCttcaGCTTTcCAGACAACAGCTGCaCAGTGtTCtGAGAATAACC
BJ_VH_0838	AT2G36490	J	A05	Bra005264	AA	A05	AACtACaGATTCAAAGGCGCAGGTGGATTCAGACAGAACTGGCTCAAGCGT[G/A]GAAGTTARCAAGAcAGtTCTtaTTGTCCAAGAGCTGTTTCCATCTGAAG
BJ_VH_0839	AT2G35140	J	A05	Bra005365	BB	B04	ATAGGGtGGCAAGGGATtCCAGGATTTACCCTTCTTTTGCgTcTCCTcCca[A/G]GCCAGGGGATGaAGTTGAgTTGTATgtgaAGgRCAGAaCTCAGAACcAA
BJ_VH_0840	AT2G34640	J	A05	Bra005404	AA	A05	AaGgCATCTTTTCAAGGAgGAGAGGCTGCAAGCTGAGCGAGAgAGgCTAGC[C/G]AAAGAAGGTCCaATGGCKTTTTATTCcGAaTGGGTgAAAGCgTGGAAGA
BJ_VH_0841	AT2G34640	J	A05	Bra005404	BB	B04	TTCtGAgTGGGTaAAAGCaTGGAAGAGAGACACGTCacGAGAAGCTGTGCA[G/A]AAGCATTTTGAAGAGACGGGtGAAGATGARAACACaCAGCTGATTGAGA
BJ_VH_0842	AT2G32230	J	A05	Bra005573	AA	A05	GCTTACTGCtCTTTTGAAAGTTAGTATGGAaACaAAGAAcGCAGAgAAaGT[C/G]TAYGAGACGTTGCAGCGGTTGAGRGATTTGGTRAGgCAGGTTTCTAAAC
BJ_VH_0843	AT2G32230	J	A05	Bra005573	BB	B04	ATGCGCATATGATTGAATCaGAGGTgGTCCCTGAGGAGCCTGAGCTTACTG[C/T]cCTTTTGAAAGTTAGTATGGAtACgAAGAAaGYAGAcAAgGTCTATGAG
BJ_VH_0844	AT2G32100	J	A05	Bra005611	BB	B04	TCACCGGAAACACGGTCAAGAGAACTCTCTGATAATAGYGACAGTGCCAC[A/T]ATCAAGACAaCAAAGAAGAtGAAtTACSACASTAcCgTGAACACCACGAG
BJ_VH_0845	AT4G02270	O	A05	Bra018560	AA	A02	GGTGACCAAgTGCAAAGTTTTCCTTTACCAgTCTCCAaTcGCTGATTGCGA[T/C]TTCCCGACCGATGTGAACAAgGGTGTGAGAGGAATGTCATTGAACAAaT
BJ_VH_0846	AT4G02210	O	A05	Bra018563	AA		TTTGATCCCgAAGCCGAGTTCCACGAGGGTACAACCGATTTGTCTAGTTCc[G/A]GTGAGGAAcAAGACATCAACTCTCTTtTcTgTGAACCCAAGAACAAAAG
BJ_VH_0847	AT4G02210	O	A05	Bra018563	BB		TTTGATCCCcAAGCCGAGTTCCACGAGGGTACAACCGATTTGTCTAGTTaC[G/T]GTGAGGAAgAAGACATCAACTCTMTTcTgTtTGAACCCAAGAACAAAAG
BJ_VH_0848	AT5G35840	S	A05	Bra039485	AA	A05	GATTGTGCGTATCATTTAAGGTAATGtCACGGATAGAAGCTATAGGGAAAA[G/A]AATGAAGAGAGTaGAGCTAGAGTTCAGGATAATACACCCGGCACCGGGA
BJ_VH_0849	AT5G35840	S	A05	Bra039485	BB	B04	ATTTAAGGTAATGgCACGGATAGAAGCTRTAGGGAAAAGAATGAAGAGAGT[T/G]GAGCTAGAGTTCAGGATAATACACCCGGCACCGGGACTGCCTGAtGATC
BJ_VH_0850	AT5G35910	S	A05	Bra039486	BB	B04	ATCcGCggCCTCGCAgTCcCTTCTCGAGACGATCGGcGgTTCCGAGCgGGT[T/C]CTGGGGAAAcCGATcggGTTCCCCGGGGAtgTgGAAGAAGACGACGCCG
BJ_VH_0851	AT5G36170	S	A05	Bra039494	AA	A05	GAGGAAGGATGTAGAAATAGCATCaGCTCGTGTtGAAGAGATtAGAGCTTC[T/G]GCTGGTTTGgAGCAgTTACAACaCGAAATtGCtCTTtTGGAGTCaAARG
BJ_VH_0852	-	-	A06	Bra018224	AA	A01	TCCTCAGGTgACAGCACAGAAGATTGCAGCTTTGGCGAGGCAAAGAGCAC[A/G]GGACAAgAACAGACAgACTCCATTCTCTACgGCAGCgCAAGATGCTGGAT
BJ_VH_0853	AT2G01220	-	A06	Bra024896	AA	A06	GgGGtGGGTACCCATGTTTTGAATTATCYGCAGTAAATGCMGACAAgCCA[T/C]CGCTTTCAGTTGCaCAGATCAAAGATCGTGTCAAACAATTTGAAGaAGCT
BJ_VH_0854	AT3G30300	-	A06	Bra025413	AA		GACGTTGTAGCTGTTTCTcGGCTTCTTAAtGCCACTCTtGTcATcCCtGA[G/A]ATCCAATCAACAACtAGCAGCAAAGGGATTAGCTCACAGTTTAAGAGCTT
BJ_VH_0855	AT3G30300	-	A06	Bra025413	BB	B08	TCTTCTTTCtCATCCTGTACCTGAATGTTCTTGCATTAgGaGGGAaCATAG[A/G]GTTTCAAACGccTCACTGATTGAAGCGGATCTYGGGGTGACACACCGTTG
BJ_VH_0856	AT1G19520	-	A06	Bra025746	BB	B06	GGAGCTGCtGGGATaTTCAACgCSATGCAGCTTGATTTCAAGGATACgAA[C/T]TGtTTCGAAGCYTATGGCTTGCTCGTGGAAGCRTACGGGAGAGCAGGGAA
BJ_VH_0857	AT4G38810	-	A06	Bra033576	BB	B08	ACAGCCCTGGATAtGAAGCaGAGATCGTCTCCATCTACTTCTCAGCGCTa[A/T]CTGGCTGCGAGGAAGCATCcCTCCGTGATTGCATCGtCAAAGCTCTCCAG
BJ_VH_0858	AT5G48590	-	A06	Bra037475	AA		GCGAGCaTCGACGCGCCTCTaGTMCCCCGCTCGGCtCAGGGGAAGTTTCT[G/A]AGCTGcGTCTTGAtGAAAAAGCGGCCGCTTTTTCAcTTCGCCGTCGCTGA
BJ_VH_0859	AT1G08550	A	A06	Bra018616	AA	A06	CGGCAAGCTtGTTGGAAACATCTCGTGGAGAATAAAaACcCCAGACAGTGG[C/T]TTCTTCACTAGaTCaaCCGTRCAGAAGTTCGTGCAAGATCCTAACCAgC
BJ_VH_0860	AT1G08550	A	A06	Bra018616	BB	B06	GAAAGAGAATCAAAGGCACTTTCTTGGTCAAGATtTTtCCcTCTTCCCAAA[A/C]CtCcaATCTAAGAGTAACTGCGAAATCCTCWgGACCCTTATCTGGATTC
BJ_VH_0861	AT1G14380	A	A06	Bra019653	AA	A06	aAGAAgAAGAGAAATCACCgGAGGAAGATGAACTCAGAACTTCAGAGACCA[T/A]TGATAAAGGTGAaGAagacCTCAAATGCTCAGATGtgAAGGTAAGCTCT
BJ_VH_0862	AT1G13250	A	A06	Bra019820	AA	A06	CaTCTACCTCCGCGGCTCgGTCGCCGGAGTCTTCTCCGTTCTCCAGCACGC[C/T]TCtTGCCCCGAAAACGTCGTtTTCCACTTCATCGCaACTCaaCGCCGCA
BJ_VH_0863	AT1G13250	A	A06	Bra019820	BB	B06	CACTGAcCTCCCCGCGTTcCGAGAAGCtCCGGCGTTTCGAAACGGCAGAGA[A/G]TGCTTCAAAACGGTATGGTCcCCGGAGGATCGCACgCACAACCCTTCGA
BJ_VH_0864	AT1G10580	A	A06	Bra019919	BB		RggAGGGGAGGAGaAGaggGAGgAGCTCgaGGCSGAGGCgGAGAATCCGGCGAC[G/T]GAGGCGTGGCTtTTGAAGAAtAGGAAGAGTCCtTGGTCGAGGAAGAAGG
BJ_VH_0865	AT1G09850	A	A06	Bra019982	AA	A06	CATCTCCGAGCTGTTcGACGCTTGGTGCCaGAGACACGGCAAAACGTACGC[T/C]TCGGAgGaAGAGAGaCAACaCAGGATTCgAATCTTTAAAGACAATCACG
BJ_VH_0866	AT1G17650	A	A06	Bra025958	AA	A06	AGCTGAGTCTGTgTCTCAGTCWACYCCAATTGCAGCaGCAGCAAACGAGCT[A/T]TACAAAGTTGCCAAGTCWTAcGGTTTGAGCGATGAAGAcTTCTCTGCGG
BJ_VH_0867	AT1G17650	A	A06	Bra025958	BB		GGATATGAGgCTGGCACTGGGACTAGCTGAGTCWGTtTCTCAGTCTACTCC[G/A]ATTGCAGCtGCAGCAAACGAGCTTTACAAAGTTGCCAAGTCTTAtGGTTTGAG
BJ_VH_0868	AT1G16720	A	A06	Bra026029	AA	A06	TtTGGGACGGCGATCgCGGCAGCTCTTCGACGAGGTGTGGCGGAAgTTCTC[C/A]GGCTTgGGTCAGATYTCGAGGACGAacAGACCCGATGAgCAGGAcGCtC
BJ_VH_0869	AT1G16350	A	A06	Bra026064	AA	A06	GGtATCGGAATCGTCCACTATAACTGCGACaYCGCCACTCAgGCTTCCSt[A/C]ATCCGCCaCGCtAAATCcCTCCGtGtTCCGATTGCCTCCGACGCCGTTTT
BJ_VH_0870	AT1G48120	C	A06	Bra018709	AA	A06	AAAgCGCAAGcGAgCTCAGAAAAATCAAGaGGATAACAGTGTTCTTGAgAC[T/C]GAGAgTAGACCTGAcTCCTTGCTTCTTGGCTCGTTGAAGGATTTAtTTA
BJ_VH_0871	AT1G48580	C	A06	Bra018738	AA	A06	AAAARGATcAGTAGAagTCcTGAACCTCAaAGTGGTGAGCTAGAGAGCGTAA[A/C]GGGGAACTCTGATGAAGTTACATCaGGATCTAAGGTCAACAAATCTCAGc
BJ_VH_0872	AT1G48580	C	A06	Bra018738	BB	B06	GGaAGAAATGTCAGAGAAAGCAaTGAAGCAACCACTGAtGTRGAAATGGAA[G/A]AAACGAATCCAgCAGAGGAAAGCAACTTCTGGCTAAAcGGGGTGGCCAAGAA
BJ_VH_0873	AT1G49040	C	A06	Bra018775	AA1	A06	TTGTGGGAtATTATaGCCTATATGGTATCTAATGTGCCATTGCCGACTCC[C/T]GGAAAAGACcGAGTCTTGTaTGCTGTcGAGAATTGCCTGCTCTCGGTGGAA
BJ_VH_0874	AT1G50320	C	A06	Bra018842	AA	A06	ATCACATCTCACTCCAATTCGctCAGCTTCcTCCSTATCCGCCAAACCTCT[C/A]AGCTCAGCACAaGTCGCgTCCTTCGCGKcTAACCGCCACAtACTCTCGT
BJ_VH_0875	AT1G51080	C	A06	Bra018891	AA	A06	ATCTTTCAGACCAAGAAGActACcACCcTCTTCAACCAATCGCATCTTCCC[C/T]gTaAACCAACCAAAaCCCATActCAAAAcCCCCCAAACCGAAACCCTcG
BJ_VH_0876	AT1G52780	C	A06	Bra018988	AA	A06	CAtCGAGGTCCGaAGAAACTGCAAATCAGTCTTATCCTCcGCCTCCGAGCT[A/T]AACATCGActCAATCTCCcGAGATcTcCGCAAAgCCAAGAAAAgCCTCT
BJ_VH_0877	AT1G55320	C	A06	Bra037992	AA	A06	TCaCAGTCTTGAAAGAAGGGTtCAAGAAAcaaAGTGAAGAAGAGCTaAAGA[A/G]aAAaTTCTCAAGAgCCATTCAAAAAGATCTtAATCCTCTCTTcAAGGTG
BJ_VH_0878	AT1G55320	C	A06	Bra037992	BB	B06	TCTTGAAAGAAGGGTaCAAGAAAattAGTGAAGAAGAGCTcAAGAtgAAgTT[T/C]TCAAGAaCCATTCAAAAAGATCTaAATCCTCTCTTtAAGGTGAGTTTC
BJ_VH_0879	AT1G55880	C	A06	Bra038025	AA	A06	GTGATGTACACaAGAGAGGAAGCTGAAGGACGTCGtCTGAARAACCCATT[T/C]GATACAATAACAGAAGGGATTGGgATCAATAGGCTtACTcAgAATTTCCTc
BJ_VH_0880	AT1G53770	C	A06	Bra039691	AA	A06	GTTGGACAAGACaATATGTGCAATGTCAAGcGTGTTCATTGGTGCCTCAGG[T/G]TCTACaTTTACAGAGGATATCCTCAGaCTYAGGAAAGACTGGGGAACTG
BJ_VH_0881	AT2G02970	K	A06	Bra024796	AA	A06	CTACACCCTAaCCAAATCCAATTCCAAACACGCGAAATCGAATCTCTTCcT[C/A]aCCGtcGCtTCgATCGCcACCGTATTGGGATTCCTCTTCGTCTGCTACT
BJ_VH_0882	AT2G01860	K	A06	Bra024847	AA	A06	AAGCTtCTTAAGTTCGACAaCAcCTTGGCTAGCAAGAgCGTtATCGAGGC[C/G]ATGATCAaAGGcTGCATCGAAGGCGGGTGGCTGAAYCTMGCgAGGAAGCT
BJ_VH_0883	AT2G03640	K	A06	Bra025122	AA	A06	GTGACACCTGTATCAAACGCTCCATCAGTGGATGCACAaATcGTAGGCAA[T/C]gCCTTcGTTCAGaagTACTACaCCCACCTTTAtGAAAAgCCCGCtGARGT
BJ_VH_0884	AT3G25900	L	A06	Bra025171	AA	A06	CCAAGTcCTaGTGGAAGCTAGTCCtGATCTTCTYGCTTTCGAAACCATACC[T/G]AAcAAACTCGAGGCcCAGGCGTGCGTTGAGCTGCTGGAGGAAGaGAATG
BJ_VH_0885	AT3G26950	L	A06	Bra025239	AA	A06	CACCGAGATGGGTTGCGTTTGTAGACTTCTTCCTCGCGTGCCGTGCgAAAC[G/A]tGCTGTGATCTCAGGTGCTCACAaACGAGTcGGGACTACTTATGCTCAG
BJ_VH_0886	AT3G26950	L	A06	Bra025239	BB	B08	GGaGAGCAaGGAAgCTCAGCACCCGGAGCGAATGTGTTTGGAGAGCTGATG[A/T]TGAGTCTCgTATCTCCCACcAAAGATGTGAAAGAcGCTGTGGACTGGGT
BJ_VH_0887	AT3G27925	L	A06	Bra025312	AA		TCGTCGTCaCcACcCCGCGGAAGCTCCAGACGGACGAGCTCGCGACGGTT[A/C]GgTTGTTCCAgGAGAACACTCCTTCSGTtGTSTACATCACtAATCTCGCC
BJ_VH_0888	AT3G49601	M	A06	Bra017971	BB	B03	ACATGgTGATGACTCATCTGAGTCTGATGaTAAGGGTCGTGACCGCAGAAG[G/A]CGgTCTAAGAAGAAGGCYAAGGGGCGTAAACAAGAGAGTGAtAGTGAGA
BJ_VH_0889	AT3G48380	M	A06	Bra018064	BB	B03	CTTGGcCTGCCACTTGAtCGTCCgCTTCTaAGAACTGCTAATGCcTTGGAT[G/T]TGTCTGTgAcTGATGACTCAAGGAGTAACACAAAGAAAAGAGGCTCCtT
BJ_VH_0890	AT3G46980	M	A06	Bra018179	BB	B03	ACACCAGATCGACATCCTCAGATTACcAAGTTTGAGCTTGAGTACATAATG[C/A]ACAAGCAGCAAACATCTACTAAGGAgAACAAaCGAAtCACcACAGGaGT
BJ_VH_0891	AT3G44660	M	A06	Bra019424	BB	B03	CGAGATGGCCCAGTTCCATTCTCCAGACTATGTgGAGTTCCTtCAACGAAT[C/T]AACCCtGAAAATAAGGATTTaTTTCCCAACGAAATGGCTAGATATAATT
BJ_VH_0892	AT3G45890	M	A06	Bra038270	BB	B03	GAAGAACGCTGGgATtGAAGCtACgAACACTTACTCAGACTGCAAACCGGG[T/G]GGTCGcCTTCAcATTTCTTTAGATTATGTGCGAAGAGAGTTtGAAtTgG
BJ_VH_0893	AT3G45230	M	A06	Bra038294	BB	B03	CGGtGGAATGAGCGGCGGGAaGAAGGCTGGGGTGGCGTTTGGGACGATAGC[G/T]GCGGTtTGTGTgGTTGGATTAGCAGGATTTGTGTACARGAAACGGCAGG
BJ_VH_0894	AT5G23940	Q	A06	Bra009716	AA	A06	AARGTCTTCAgGTTCTCAGACTCCGCCATCCACACGATCAAGTCAAGAGC[C/T]AACTCaGTCATCCCATCCGACGGCTCAAAACCTTTCTCCACTTTCCAGTCCCT
BJ_VH_0895	AT5G27330	Q	A06	Bra009969	AA	A06	TCGaGAGAGACAAYGCYGGGAAGGCTCTTGATGAGGAGAAGAAGAGtCGG[T/G]TGGCTCTTAAGGAAAAGGTTKcAGAGCTAGAGAAAAcGATTCAAGCTTCT
BJ_VH_0896	AT5G47790	V	A06	Bra024916	AA	A06	AGCaGAcGTGGAGACAGAGCCTGGTCCgATTGGTGTCAAAGAAGGGAGYCT[T/A]GTTGGGAARTATGAATCgCTGGTGCAaGTGACACTGATACCCAAAGGcA
BJ_VH_0897	AT5G46580	V	A06	Bra025013	AA	A06	CCATCTCCTGCAGCTCCACGAAACAACCCAAAACCCTAGAAGAAGAgCCA[A/G]TCACCAAAACCCCATCTCTCTCCGAgCAGCTCAAGCCTCTCTCCGCGACG
BJ_VH_0898	AT5G45420	V	A06	Bra025078	AA	A06	GATCYTGGAGCCgGAGgAGATCAAgGAgGAgCAcTCGACgGATAACGAACG[T/C]GAaTcGAGGAGGAAcAaGcGATCTAgTAAAGtGACGAAGAgCGAGAAAC
BJ_VH_0899	AT5G43020	V	A06	Bra033656	AA	A06	AAATCGTCGAGGGCAAAACCATTGCACTGGACATCTTGTYTGAAGATAGC[A/G]GAAGAcGTAGCTCAGGGTCTCTCCTACATCCAtCAAGCATGGCAGCTAGT
BJ_VH_0900	AT5G44180	V	A06	Bra033725	AA	A06	ACATCcGTAACACCGCTCTTGAACATGCGTATTCTCTCCCTcGCTTCAGC[G/A]AATATAGTCtCaGCATCACCTGCGTCTTTTCTATAGGAAGGACGcACACA
BJ_VH_0901	AT5G48520	V	A06	Bra037482	BB	B08	AGCcTTGGAGCTGCAGAGGCAGCTAAGgcGGTTACAGACtCAATATGATTT[A/G]CTcACTGGCCAATCTTCATCTCTaATTCAAGGGaGACGTGCTCGAGTTG
BJ_VH_0902	AT5G48020	V	A06	Bra037515	AA	A06	TCCAACGGGaAGTGATCTTAGYTGTTACAACGAGGAAGGCACtATcTTTGC[G/A]GGATATCAtTATGAcCTcAAtTTTCTaACgATTCATGGAAGRAGTAGGT
BJ_VH_0903	AT5G61840	X	A06	Bra019618	AA	A06	GAAGGCcATAGGAAGAGGAATACTACCCTTGCTTCAACGAGCTACgCTGG[T/C]GCAGACATTTGGACAGAGGAATCATGTCTGCTTGAAAGAGGGTTCAA
BJ_VH_0904	AT2G04039	-	A07	Bra015132	AA	A07	TCAATCTCCTCgTACGGaTCAGGTCCAAGCACtGTGGAGCCgTTTCTAGT[G/C]GACGAGAGGAAACCAACtGCAAACCACGTTGTGTTTTGGGTgGAGAAgCG
BJ_VH_0905	AT2G04360	-	A07	Bra015149	AA	A07	CTACCTTATTTTGCACTGTGGAATCCtCCTTCtCCTCCcGTTTCcGAGTC[C/T]GAGCTTAGacAATGGCCTTTCAATGTTCTGGAATCAAAAGTAACtGCKGG
BJ_VH_0906	-	-	A07	Bra016199	AA		AAtcGcGAtGATTCgaTCATCGATGCtCGTACCGTTGACGAGGCGCTgGC[A/G]AAGATGAgcGTcGcgGATAACCTcCCcGTTGATCGCCACCCgGAGAAaAG
BJ_VH_0907	-	-	A07	Bra036377	BB		AAGCTGTTGGAGAGATGAGGAGATTTGTtGATTTGAAGGAGATGAAAGGA[G/C]ACAAAGGGATTAAGGATTTcGTTTTGTTTAGACAGCCGaGGTTGTCTGTT
BJ_VH_0908	AT1G20430	B	A07	Bra012229	AA	A07	GGAGGAAGACACGGCTGTTCTCAAGAAGGAGAGCGAtActTTGACGGAcCG[C/T]ATGAGTAGAATCAAGWGCGAgCTTCTGCATCAAGCGTCCATTGACTCTT
BJ_VH_0909	AT1G25420	B	A07	Bra012478	AA	A07	GCGCCAAATGCAAAACATCCTTAAACTTCGCGATAGCTCGGATGAAAcTAC[T/A]ACAaAACAAGAGAGACATGCATCTCAAACACATGAAGAAGGAGATAGCT
BJ_VH_0910	AT1G25420	B	A07	Bra012478	BB		AAGATAGTGTCTCTGAATCTAGACCGTCCCARCAGgGCCACaCTCAGTCTK[T/C]GGTTTCTAGGGAAGCtGAGGTTCTGCCTGCAGAGGCCACRCaRAGACTC
BJ_VH_0911	AT1G55450	C	A07	Bra011916	BB	B04	CATCGTCGCTGCACAAGCCGTTCACTACTTCGATCTCatACCATTCTACAA[C/T]ATAGCCAAACGTGTTCTtCGCAAgGAAGGAGGgTTAATCGCtGTTTGGG
BJ_VH_0912	AT1G79970	E	A07	Bra003541	AA	A07	ATTCAACATCGTGCTTGCcCCTCaAATCAAGCCCAGGcTGTTTGGTtcttg[T/C]gTTAAATCCtATTCGTTGCCTAAGAACTATGCTgCcCCTTCcatgtcTT
BJ_VH_0913	AT1G80010	E	A07	Bra003544	BB	B04	TGGAAAaTCGATGAAGTcAAACTcGAcCACAACCACgatTTcGATCCTGAg[C/A]GAGCTCATAACTCTAAGTCTCATAAGAAAaCGTGTGGTGGTRgTGYTGc
BJ_VH_0914	AT1G77030	E	A07	Bra003691	BB	B04	AGGGTcTtCAATGGGTtGATGTGATGAAGAGGAAAAGGGAAGTTCATGAGG[A/T]GgTCATTAATAAGAGACATGAGCAGAaTCAGAAGAgTTCTTCCAATAAT
BJ_VH_0915	AT1G73655	E	A07	Bra003835	BB	B07	TGCGAtGGTAATGGAcTCgAGACCATATAGCAtGGGacTATGcCAgGGGaT[T/A]GAGTATGTaCTGAGGTCAATGAAGGCTGGAGGTAAACGcAGAGTGATCA
BJ_VH_0916	AT1G71310	E	A07	Bra003930	BB	B07	TCTCTAtGGtACTGATGCTGAGATTTACAGGGAATCAACaGGgACCACTTC[T/G]GTAAATGARAAAGGCTATGGtGATgCTGTGCAAAAGGCcGAAGCAATGG
BJ_VH_0917	AT1G66150	E	A07	Bra004149	BB	B07	TCTgAGCGGCTTGTCTTCgTTACAAGTCTTGATGCTAAGCAACAACCgCTTC[G/A]ACTCgATCCCCAGCGACATCTTCCAgGGtTTaACTTCGTTgCAATCTG
BJ_VH_0918	AT1G67190	E	A07	Bra004208	AA	A07	TCTGAGGAAGCTGATTATTTATGGGGTTGTTTCGGAGACgAAAACGCAGGG[A/G]GATTGTCAgATTCTGGCGACGTTCACGTGGTCTATtGTTCAACTCATGA
BJ_VH_0919	AT1G68830	E	A07	Bra004340	AA	A07	GCCTAAAGGGCTGGAAAGAGAGAAtATTgTTATcCAGACTATCATGAGGCA[G/A]CTCTTGTTTGCGTTGGATGGTCTYCACTCaACtGGGATTGTYCAtAGGG
BJ_VH_0920	AT1G69510	E	A07	Bra004387	BB	B07	AGGATTGTTGCCAAAGAAGATTCCTTTGATMTCCAAGGAtCATGAGCGCGC[G/C]TTTTTTGACTCtGCTGATTGGGCATTAGGCAAGCAAAAAGGACAAAAGC
BJ_VH_0921	AT1G75100	E	A07	Bra015866	AA	A07	CGAGAAGCCTGTgTTCGGtGAAGAcCCGTCatccATCCGTCGTCGTTTCAC[T/C]GCTGAtGAtTTCTTCGACGATATCTTCAGAGTGAATGAATCATCATCaT
BJ_VH_0922	AT1G74850	E	A07	Bra015889	BB	B07	TCGCTGTTaTATTCTTTTGCAAGGGGAGGACTGTTCAAaGAGTCaGAGGTG[A/G]TTTTGTCTAGGTTGGTGaATTCTGGTATTCCCAGGAACAGAGATACTTT
BJ_VH_0923	AT1G74280	E	A07	Bra015923	BB	B07	ATTAACCGTGAcATGATgGTTGGGTTTGGGAGTTGGGAGTTTGATCCTAT[T/A]GAaCTcGAGgACCCGTTtTTGAASRAYCAtCAAGGCTCTGTTCATCTGTG
BJ_VH_0924	AT1G73890	E	A07	Bra015955	AA	A07	TTGTTGTGACgGcTTAAACCAGATaTATAGCCAACAACCAAcCTGTCTcTG[T/C]CTCTTcCTCAACAATACTTCTACTTTGTCCCCTGCTTTTCCAATCAACC
BJ_VH_0925	AT1G73710	E	A07	Bra015972	BB	B07	GGAGAAGGGGTTaAAaCCaGATATtGTCACGCAGGCGTACCTTGTTGGGGT[G/A]TAYGGGAaAGCgGGgATGGTGGAGGGTGTGAAGAGGGTGCATaGcTGGA
BJ_VH_0926	AT1G72480	E	A07	Bra016055	AA	A07	TCTCGCCAAACTCGGTGTTTGCTCACAcGGAGAGATCATcCAMCATCCTTC[T/C]tCTAAAGACTCCTCMTGGCCTCAAGTCTTcGGTGTTTCCTTTGTTGAGA
BJ_VH_0927	AT1G72480	E	A07	Bra016055	BB	B07	TTTACTTcAAGTCcAAgGATGTTTACAATGAGCATTGGCAAAACGCTTGG[G/A]TCATcCCgGCCTTTTGGCAGCTTCTCTCCTTCTCGCTtCTtATTGTTATA
BJ_VH_0928	AT1G71850	E	A07	Bra016107	AA	A07	GGTAGGAGGAGTTTTGGGAGTTtAGGTTCGgAGGAGAAGCCGCATWCaAGG[T/C]CAAGAGCAGGTAGGAGGAGtTTTGGGAAAWCAGGTTCACAGGAgAAGCC
BJ_VH_0929	AT1G71860	E	A07	Bra016108	AA	A07	CTGCCACCAAGCTCTCAAGATTcTCCGCGAGAAGATCTCAGATCCTGACTC[A/C]ATCgCTCGAGAGTTCGCGAATCTGCAGGCTAATAGGATGCtAGCATCGG
BJ_VH_0930	AT1G71860	E	A07	Bra016108	BB	B07	AGATCTCAGATCCTGACTCCATCtCTCGRGARTTCGCGAATCTGCAGGCTA[A/G]TAGGATGCgAGCATCGGATATGtTACtAAaCgcTACaGTGGCTATgAgC
BJ_VH_0931	AT1G71210	E	A07	Bra016155	BB	B07	AAAAGtGGGCGGCGcATCACATCcTTCATCGGTAATGTTCTTTTGTATAAC[G/T]CaATAAAGAGCAAAGGGGTGTATGAaGCGTGGACACGGATGAGAGATGT
BJ_VH_0932	AT1G69740	E	A07	Bra016270	BB		AAAACCGGTcGCTCCGGCTGGTACGCCGGTTATTCAaCCTCTCAATCTtAA[C/A]AGACGGCCACGGCGTAACCGTGCTTCTCCTaCcGTGAGAGCTGCTTTCC
BJ_VH_0933	AT1G78230	E	A07	Bra035022	BB	B07	GGTAgAAtGAAAAAtAAGAGGAATCCAAAACCTACTCTGCCACCAAGAACA[C/G]AgAGAATCCTTCAGATaAGACtaGAAGAGCCAGTaAAGCCTCTgGAGAA
BJ_VH_0934	AT1G79080	E	A07	Bra035090	BB	B04	GTgGTGTAAaCCgACGGTGGATAACTTTAAtGCGATGATTCTTGGGTTTTG[C/T]AAGATcAGGAGGACGGATTTGGCGTTGGAGGTGTTTGAGAcGATGGTTG
BJ_VH_0935	AT1G79440	E	A07	Bra035119	BB	B04	TGACCTcCTGGTTGCACACAAGGAAGAACTTGGgCAACTTATAACTTTGGA[G/A]CAAGGAAAACCACTAAAGGAGGCTATcGGAGAGGTCGCATATGGGGCAA
BJ_VH_0936	AT3G24320	F	A07	Bra015033	BB	A07	tGATTTGCCTCTTACGGCYAAAAACGTCACKTATAAAGCRATGGGAGCAGA[G/T]AATGTKGAAGGGCAgACAAAgCCAACtTGGAAAtTRACAGATGGAGTTT
BJ_VH_0937	AT3G24860	F	A07	Bra015090	AA	A07	aACCCAACCGGTGCTATGGACCGAAGACGAGACaCTCCTCCTAATCGAcTC[G/C]TACAAGGAGAAGTGGTACGCCGTTGGTCGAGGTCCTCTgAaATCAAACC
BJ_VH_0938	AT3G25430	F	A07	Bra015126	AA	A07	TAAATACTTAGACAGGAGCTGTGCGGTtGTGGTGTTTTGGGAGTCAGGTTC[C/G]TCGGAGACtTTCCTCMGgGaGGTtAACAATGAAGAgCAGCTTGTTGGTT
BJ_VH_0939	AT3G03630	F	A07	Bra036448	AA	A01	TCCgGAGAAAGGTCTtAAAGGTGCGGTGGATAAgGCtAAAGAGATTGTTCT[C/G]AAGACcAAGAAcGCtTATATGTTTCAGCAGTTTGATAATACGGCTAATA
BJ_VH_0940	AT2G05920	G	A07	Bra015172	AA	A07	GCTTCAGGGTACAGTGGCCACGCCTCtAACGGtGTGATAATtGGAGTGTT[G/A]GATACTGGTGTGTGGCCtGAATCCAAGAGTTAtGAcGAtTACGGgATGCC
BJ_VH_0941	AT2G20330	H	A07	Bra036464	AA	A07	GTATGATTTCCAAGGgATGAAcTCcAGACTaCAGTCTTTcAGGCAGATtGA[A/G]CCaTCcGAAGGTCACCAAGTTCGCAGCTTGAGCTGGAGTCCCACTTCTG
BJ_VH_0942	AT2G18710	H	A07	Bra038815	AA	A07	GAAAAAGATCCTTCAGTACACTCGTTATGCTTCGGTtGGaTTcGCTATAGT[G/A]CAgGCgATaGGACAAGcGGTTTACCTcCGTCCTTACGTGAATGACTTCA
BJ_VH_0943	AT2G18710	H	A07	Bra038815	BB	B07	TCAGCACTGAATGGGTTGTTTCtTCtGTCACGtTGCTAACGCTTGGCTCTG[T/C]gCTCACTACTTATATTGGAGAGAGaATCTCTGAcCTGAAaCTTGGAAAC
BJ_VH_0944	AT2G18860	H	A07	Bra038827	AA	A07	ACAcGGCAcAAACAGTTTGTTgCCGCTATAGAAAACCAGATTCATCGCGT[C/T]GAAgCCTCaCTGCAAGAAACTTAtAgTGaaAATGGAAAAGAACCcCTCcG
BJ_VH_0945	AT2G19870	H	A07	Bra039026	BB	B07	ACAAGGCTGTTGCTTTGAACGAGGTTTCACCCGGTAGGCCGACGATTCTTG[T/G]GTTGGGGAAtGAAGGgACTGGTTTAAGGCCGTTaGTGGAGAGATCATGt
BJ_VH_0946	AT2G17972	H	A07	Bra039904	AA	A07	GTCTCTCAGCCGTTGGATGGAGTGGAGATAAGGTTCAAACGAGGGTCAAGA[A/C]GGAGAATGAGGGAAGAAGGTTCaGGTGAAGGGCAAAACGGGAAGAAAGc
BJ_VH_0947	AT2G27470	I	A07	Bra012016	AA	A07	GATTCAAGAAGACAAACGATGAAAGCTGAGGATGTgTTTAAGGCATTAGA[G/A]GACATGGAATTTTCtGAaTTTTTGGAGCCGCTTAAAGCTTCTCTTGAtGA
BJ_VH_0948	AT2G26690	I	A07	Bra012052	AA1	A07	CGTCAGCAGTTTCTTGGTTTCAaTCGTCAAAAAGGTCACTGCAACTTCTG[C/T]AAATGGAGGATGGTTGGCTGATAACaTCAACCATGGCCGGCTtGATCtCT
BJ_VH_0949	AT3G53410	N	A07	Bra003133	AA	A07	gATGTTCTTYGCTAAAGAAGgCAaAGAcTGTgACTTGaTTgCTACtAAGGC[G/T]GATCTGTTTCCATCtAcAACTGTTAGTTTCCcWAAGGGTtTAGGRCAGA
BJ_VH_0950	AT3G53950	N	A07	Bra003160	AA		CGATCACCGcctAAACaCCGTggTgAAAGAGTATCCGCCTCTAGACGGCGG[T/C]CCGAGGAAtTATCCGTCGGGTGGATCATCAGCGATGCTAGCRATCCAAG
BJ_VH_0951	AT3G53950	N	A07	Bra003160	BB		ACCAATACGGTTGAGTATTAtCCTCCTCGCGAAAACGGCGCCGTTCCcTTT[C/A]AGTTcCTTGCTGACGTGGAGGAcAAACAGATGGATAATCTCTACCCTTA
BJ_VH_0952	AT3G61080	N	A07	Bra003436	BB	B04	AAGCtAGTCAAATCACgAAGATtACTTCTGTTGGTGGTGGCTGCATcAATC[T/G]TGCTACCCATTATCAtACTGATtCTGCTTCTTTCTTtGTTAAAACAAAC
BJ_VH_0953	-	-	A08	Bra014332	BB	B07	GCtGTCGTTcTAGCtACTCTTACGATTCAAGATTGGTCTTGcCCAGTTTg[T/C]CCCATcGgTTCCACgTCATCTCTCCAGCAGATGGAAACGATGGCgTTTTC
BJ_VH_0954	-	-	A08	Bra030869	AA	A08	GAACAGTTTGATTCAaCCGgaATGAAtaaCTTTGAAACCGTTCTACTTCC[T/A]GATTTTGTTCCATCgTTCcAAACATACGTTGAGATaCTGACAAGTATgGC
BJ_VH_0955	-	-	A08	Bra030964	AA	A08	CTTCCCaGTGGAGCTCATTGGAGcCGACATGGAAGCTGATAGtGAGGAAG[A/C]TTTCtaTGTtGCTGTCCAaAAGRCATGGACTCGTCTaGGATCTTTGGATG
BJ_VH_0956	AT1G19150	A	A08	Bra016522	AA	A08	TCATGGTTATGAGGACTAAAGAGATTAAAAACGGACGGtTAGCGATGCTTG[C/G]TTTCGTTGGGTTTTGTTTCCAAGCTAACTACAgTGCTAGTCAAGATCCA
BJ_VH_0957	AT1G17690	A	A08	Bra016592	AA	A08	GAaGAAtCSGAAGCAgtGGTTTACAGAAAACCGACgACtTACGATAAtTTG[C/T]TGGCGTCTCTCGGTTCaTCtAACAAAGCTGTTGCTGATATGAACAAaAG
BJ_VH_0958	AT1G12570	A	A08	Bra016766	AA	A08	GGGtCCATTATCCACGGGTCATTTGGAGCTCCGGACCCGRAACCCGAATGA[C/T]AAcCCAGTTGTGACTTTYAAYTATTTCCAACACCCGGACGACCTAAAaA
BJ_VH_0959	AT1G11820	A	A08	Bra016812	AA	A08	ATGAAGAAcCTgAAtaTtTCTGATGTGgCTGTGCTCGTGACCGAGACcGG[G/T]TGGCCTTCTCAAGGcGATAAAAtgGAGCCgcACGCTACcATcGAYAACGC
BJ_VH_0960	AT1G02910	A	A08	Bra030514	BB	B07	AGAAGACATTGGAGATAGTTTCAGAAGAGAcCTGAAACTCATCAGCGAAGT[A/C]CGAGCACCCTTtCGtGGCTTTAGAAAATTCTTCTACTTTGCATTTTCAG
BJ_VH_0961	AT1G03830	A	A08	Bra030544	AA	A08	TCTTTCTGAGAACTCCAAACTCAAGCTGCAACACCGTTCCAcGGAAAGCAC[G/T]ATGGATCTGCTCAAGAAACAGCTTGAAGGAGGAGAgAAAATGAGGAAGG
BJ_VH_0962	AT1G03830	A	A08	Bra030544	BB	B07	GGATCAAATGGAtGAACTTCTTTCTGAGAACTCCAAACTCAAGCTGCAACA[C/A]CGTTCCAtGGAAAGCACGATGGATCTGCTCAASAAACAGCTTGAAGGAG
BJ_VH_0963	AT1G26960	B	A08	Bra016300	BB	B07	TCTTCACCGACAGCTACAACGATGCAGTTTTTTCACAACTCGTCGtCAGA[G/A]CAGAGAATGGTGAAAGAAGAGAACAGTATCAGCAACATGTTCTGtGGAAT
BJ_VH_0964	AT1G22740	B	A08	Bra016372	AA	A08	TGACATTcCCACTtTGTGGtTGTGAGTTATCTTCAGAATCCAAGACTCTAG[C/G]TTTYGCTGCTtCACTgATTTCTATCTCGCAaACCAgAAGACAGATTGTG
BJ_VH_0965	AT1G21980	B	A08	Bra016396	BB	B07	CGGAGAGTGGcGcGGcGGgGTgATCTCCGGGAAGGGGYTGYTgGTtTGGCC[T/C]AACGGgGATCGtTACGAAGGTcagTGGGAGAACGGgGTGCCtAGAGGGA
BJ_VH_0966	AT1G45150	C	A08	Bra014040	BB	B01	AAATGGATCtTCTGATATGATGGAAGAAGATGTTGTGTCAAACCTTGCAGT[C/A]CGTATaAAGCTAAGATTGACAGTTTGGGAATTTATTATTCCAGTGACTC
BJ_VH_0967	AT1G48300	C	A08	Bra014125	AA	A08	TTGTTGACATGAGCTCTTTGAGAAACAAGGCTAaaCCGATTCTtGAGCCa[T/C]TAcAACCAGAATCTgGaGTAGCAACCCTTCCTAGAATCcAACAAGATTCT
BJ_VH_0968	AT1G48950	C	A08	Bra014163	BB	A08	TAGAGCAgCAATCAAGAGGCAAGAAGCGTCCAAATCCTTCaTCTGCGTTA[G/T]CACTTGTTGAGCCAAAGACTGSaTTAGCTACCACCATTGATAGGTCTTTG
BJ_VH_0969	AT1G48970	C	A08	Bra014165	AA	A08	ATTGCCATGCTCCAtGCATTTCAAGAAGCtATAAACGATTACACcACACC[A/T]CCTATGAARGACCTGACCATGGACTTGACAGCCAAAATAAATGGtTACGT
BJ_VH_0970	AT1G49870	C	A08	Bra014222	AA	A08	ACAGTTAACAATAAGCATAAAAGGAAACCWGAAAGCGAGAAGATgGAgACA[G/A]CAGCaCCAGTgTTAACMAGAAGACAAGCAAGGGAtAGAGAAATGCAAGA
BJ_VH_0971	AT1G49870	C	A08	Bra014222	BB	B01	TtAAACCgAcTCTGACCAGAcGACAAATGAGGGATAgAGAGATACAAGAAA[C/G]gTGGGGtGGTTTAGGTCTTGGTGAGTCAAAGAGACCTGAAAGCAAGAAA
BJ_VH_0972	AT1G52290	C	A08	Bra014322	AA	A08	TCGAAAATCTCGAAAAGTATCaAGTCCAGCTtcagCTTTAGTTCCTCCTCC[A/G]TCRTGGAAGATATTCACAAGCGAGGAGCTCAGATCaATGACCAAGAACT
BJ_VH_0973	AT1G52290	C	A08	Bra014322	BB	B01	AaGAGCYGCYAAGCTTCATCACACGAATGTGGTTGCcATcAAAGGTTGTTG[C/T]TATGATCATGGAGAacGGTTCATTGTTTATGAGTTcATAGCCAATGGtC
BJ_VH_0974	AT1G55915	C	A08	Bra030823	BB	B01	CCAAAGCAAAGGGAGATGAAGCACAAAGTcTGGTCTTGCAAGTTCTGtAC[T/G]CTTGAAAACGAGGTGAAgCTGGAGAAATGCGAGGCTTGTGGTCAGTGGAG
BJ_VH_0975	AT1G55510	C	A08	Bra030856	BB	B01	TTAAATGGCGTCTCTTTTAGGCAGATTCTGCCGGAAACTgGTTGTTCCGGG[C/A]TCAGCTCACGGAgCACGGATGGTTTCCACGACGWCGTCGTGTGgaTCAGAAa
BJ_VH_0976	AT1G54090	C	A08	Bra030907	AA	A08	ACGATCTTCAAGCAGCTgGGGATcGTGAAGCTAGGGATCGGcGACGTcCA[G/A]cGcCTTGACTGGGAgGTcGTCGAAGTgAAGATCAGgAGATGGATACGcGC
BJ_VH_0977	AT4G11410	P	A08	Bra035220	AA	A09	GAGACYACGCGaGTTCTTGCTCTTCGTGGTGTTCAtgTcGTAATGGCTGT[G/A]AGAAACACAGATTCTGGTAATCAAGTCAGAGcAAAGATACTTAAGGAcAC
BJ_VH_0978	AT4G10750	P	A08	Bra035281	AA		gGTGCTGACGTCAGATCCAGCGAAAGGcGGGGCCTACTTGTCAGGgTTCGC[G/C]ATGCCACACGACGGACCtGCCGCgATCCGGGAACGTGGTTATAACATGG
BJ_VH_0979	AT4G10750	P	A08	Bra035281	BB	B03	GCtGTGCTGACGTCAGATCCAGCGAAAGGtGGGGCCTACTTGTCAGGcTTC[G/T]CGATGCCRCACGACGGACCcGCCGCcATCCGGGAACGTGGTTATAACAT
BJ_VH_0980	AT5G35790	S	A08	Bra035525	AA	A08	AGTTCTGAGGTCAATGAAACCGTTgCTGCTTCAAGATATGATtGTgGGTCA[A/G]TACAAAGGtCATAGCAAGGGTGGAAAGGCTTATCCTGGTTATAcKGACG
BJ_VH_0981	AT5G34940	S	A08	Bra038945	AA	A08	AGCTTGGTATGGCATCAGTTTATGATACaAAAACTTAtTGTAGACAGTCT[T/C]TgATCGGAGGaAACTATGGtCTGCTAAATACTACTAATTTCACTCCCAAT
BJ_VH_0982	AT5G35160	S	A08	Bra038957	AA	A08	GGGTTTCCTGGGGAaAGTTGTCAAGGACGGCAAATCTGACCCgTCCGAgT[A/T]CAAATATTAcCTCTTCAAcCACCTGCAGTTTGAgATTTTCTACAATAAGG
BJ_VH_0983	AT4G38280	U	A08	Bra010692	AA	A08	CTGTGACTAAGCAGcagCCcAAGGcCAGCTCATCATCCAtAGTACCACCA[G/C]CTCCGGAaTGGGAAGAGCGTTACCACCATCTaCAAATGCTCCTAAACAAG
BJ_VH_0984	AT4G38600	U	A08	Bra010737	AA	A08	CTTTGCRCGAAGCTAACTgCtGGTACAAATGATCATAAAGTgAAAGGAAA[G/A]GGgAAAtCTAAAGCCTCTGGGCCATGCCTcGGCGATTTTTCTGCTAGCAA
BJ_VH_0985	AT4G34520	U	A08	Bra034635	AA	A08	TAAGATATAGGTATACTtGTGGTGAACTCAAGCATGTTTAATCCAACTCC[A/G]TCgCTCTCCGCGATGGTCGTtAACACTTCAAGCTCCGAAGCAA
BJ_VH_0986	AT4G34520	U	A08	Bra034635	BB	B07	AAATAGTCCTTGGGAACAtTGCATCGACAGATACCCGGTtAAAATTGATTC[T/A]GATTCAGcTAAGTCAGAGgtTCGTGTCCAAAACGGTCGGTCCTAATAAA
BJ_VH_0987	AT4G34920	U	A08	Bra034664	BB	B07	TCCATaTACGACCAGCTCGTcCtcGGAACACGTGTTCTCGACATCCGTGT[C/A]gAAGAGGATCGCCATATCTGCCACGGGATCcTGACGTCATACAACGTGGA
BJ_VH_0988	AT5G42810	-	A09	Bra027458	BB	B06	GAGATATCTGAAGTAAGcGAATAYGATCCTCTTGATCTSTTCTCAGGATC[A/C]AAAGATAGAGTaTCagAAGCTGTAAAAGCCTTATACTCtATCCCACAGAA
BJ_VH_0989	AT1G64385	-	A09	Bra027698	AA	A09	AAGAACAAAGCCAAAagTGtaTTGgaTCTTACcATAACTGCTCCCAgTTT[C/T]GTCCGCTTAGAGACCRRTAAAGTtCAGCTTCTTGAAAGCCAAGACACaAA
BJ_VH_0990	-	-	A09	Bra027879	AA		GAACgTACATGaTGTTGGTTTTGGCAGAGAACTGGCTaTTGTCaAGTAAg[T/C]TGGTTGAGGAaAAGCCAGTACTGARAGACATGTGGGMTGTGTTTCTCAGA
BJ_VH_0991	-	-	A09	Bra027964	AA	A09	TATGTgATGAgtATCAAGCCcGGGGTtAAGCTTTTTCTtTATGACTATGA[T/C]CTCAAACTCCTCTATGGAGTTTTcCAAGCtTCCTCTGCGGGTGGGATGAA
BJ_VH_0992	-	-	A09	Bra027964	BB	B06	CAAGCCaGGGGTcAAGCTTTTTCTcTATGACTATGATCTCAAACTCCTCTA[C/T]GGAGTTTTtCAAGCaTCCTCTGCGGGTGGGATGAAACTTGAGCGCAATGCT
BJ_VH_0993	-	-	A09	Bra036805	AA	A09	AATTGGgTCCAAgCaAATTCTTTCTTCGTCTCgGTGGTCTTTGGTTGGTC[A/G]CcTTCACTGTcCTTGGTGTTCCCATCGCTGCtGCTAGCTTTAATCCTTCC
BJ_VH_0994	AT3G50910	-	A09	Bra036850	AA	A09	GGAGGCgCTGGAGCAGATGCAAACACACTGGCAGATGCTCCGTGAGCAGTTGGC[C/T]CAGGTTGGTGTGTTCGTTCCTATTGATCCTACtgCCTCCACCAACAACATGA
BJ_VH_0995	AT1G17070	A	A09	Bra026691	AA		TAATGTTCTTGATGCTTGGCATCCTAGtGATCCATCCGCCTACACTATtCT[C/T]TCTCCATGGAAGACtGTTTTTGaTGCTaCAAGCTGGGAaCAGCTTATGC
BJ_VH_0996	AT1G15530	A	A09	Bra026758	AA	A09	GCTTGGGTACTTAGCGCCAGAGCTAGCGTCTGCTTCGTCTCCGACgGAGGC[C/A]AGCGACGTGTACAGCTTTGGtGTtGTGGTGtTgGAGGTGGTGTGtGGGA
BJ_VH_0997	AT1G12440	A	A09	Bra026970	AA		GGTGGGSGTtACGGGGTTCAAGTGCAGGTGtGGGAGCACTTTCTGTGGAGC[T/C]CACAGGTACCCGGAGAGCCACGACTGcGAGTTTGATTTCAAAGGAGCGG
BJ_VH_0998	AT1G08860	A	A09	Bra031645	AA	A09	aATGGAAGTAGGAGAGGTcATCCAGTTTTATGATTCcGATAGGCGTTTTCC[T/C]GCTTGGGGTTTTGGAGGAAGAACAGCGGATGGTCACGTGTCaCATGCTT
BJ_VH_0999	AT1G08860	A	A09	Bra031645	BB	B08	AGAGGTgATCCAGTTTTATGATTCtGATAGGCGTTTTCCTGCTTGGGGTTT[T/C]GGAGGAAGAACWGCGGATGGTCACGTGTCACATGCTTTTAACTTGAATG
BJ_VH_1000	AT1G11650	A	A09	Bra031774	AA	A09	GCCTAtGACCGCCGACGAGATCCGTACTCTTTGGATCGGtGACTTGCAGTT[T/C]TGGATGGATGAGAATTTCCTMTACRGMTGTTTTGCTCACACCGGAGAGG
BJ_VH_1001	AT1G11800	A	A09	Bra031783	AA	A09	GTTGAGCAAGGTGGGGATGAAGTCTTCAAGCTGTAAAAGCTTTAGGAACTC[G/A]ATaATGGGAAGAGACTTATCCGTTGCAGAGGTTGAaGTTCCGGGGAGAA
BJ_VH_1002	AT1G11800	A	A09	Bra031783	BB	B08	CACGAAAGCgAACCCGATGcTGTCTGGTAACCGgGCtTTGCAGAAaCGGTT[A/T]GACCGGTTTTTCTGtCGTCTGGATGATTACaAGCTTGGTGGagTCGAGA
BJ_VH_1003	AT1G05840	A	A09	Bra032452	BB	B08	gAAAGATGAAGGAACAGGAACAGTTCATCTAGTAGGCTCACATTTtATCTC[T/C]TCTGCATTTcCTCTAGATACGTCtTTGcTTTtACTTTTGTTACTtCTCA
BJ_VH_1004	AT1G03687	A	A09	Bra032546	AA	A09	GGGAGCGTTTGGTGCgTATGAgGATAAGAAGCATAGGGCTACATATGAAGC[A/C]TTaGAWGACCCTGAGAAGAAGTTTCGTTTtTTCTCTGCTCGgCAAGTTG
BJ_VH_1005	AT1G31470	B	A09	Bra023189	AA	A09	GCTGCATCCATCTACGAAGCCAACGCaAaCCCtGAGATAAGAAgCGTgGT[G/A]TCTGACTCGGTcGTTTGCATcGGAAGAGATTGCTACCACAAAACGTTTGT
BJ_VH_1006	AT1G32860	B	A09	Bra023293	AA	A09	GCGAAGAGGTAtAACGGAAACTTGATTAAGCTTATGAAGAatGAAAAGAC[C/A]AAAACGCCCCTaCGACCgAACAACGATCTtATCATCTACGTGTTtGCctT
BJ_VH_1007	AT1G26650	B	A09	Bra024700	AA	A09	GTGAAGCTcCTCTTAGTAGCCAAGTCGAGCGGTCTSCCTCTSCAGCCTtT[C/T]GTgAAACACTCtTGTCAGAAATTCGCtGAGACCGCTGTTTCgTCCGCGAT
BJ_VH_1008	AT1G29900	B	A09	Bra032344	AA	A09	TGAtAAGCAAATMGCcTTTGCTACAAAGgCAACAGAGGAAGAaGTCCGTA[C/G]CAAGaGGATCTCTCTAGGAGTTGTTCCATCTTACAAGAGAGTGGATACaT
BJ_VH_1009	AT1G54570	C	A09	Bra027967	AA	A09	GATYAAAGTATTTGGTGCcTACCCTGTCACYGCAACCAATCTtTTCAAGCT[C/A]TTGTCTTCTAAGTCTCATGTTCTTCTCTAYCCcGGCGGTGCACGWGAGG
BJ_VH_1010	AT1G54570	C	A09	Bra027967	BB	B06	AGTATTTGGTGCtTACCCTGTCACgGCAACCAATCTcTTCAAGCTCTTGTC[T/G]TCTAAGTCTCATGTTCTTCTCTATCCaGGCGGTGCACGAGAGGCTCTCC
BJ_VH_1011	AT1G62850	D	A09	Bra027013	AA	A09	GGTTCACTCCAgTTCCCGATTCGGATCCTTCCGATGCGCGGCGTCKAATTC[C/T]GGTGGcGGTGATCGGAAaGTTTCgTCACGGtTGTCTCAGGTGCAgCAGA
BJ_VH_1012	AT1G62850	D	A09	Bra027013	BB	B06	TTcCCAtCGCTCCGTCGCgCTCCCGGGATCGCTCTGGTTCACTCCAaTTCC[C/A]GATTCGGATCCTTCCGATGCGCGGCGTCTAATTCCGGTGGaggcggtGGTGATCG
BJ_VH_1013	AT1G62730	D	A09	Bra027023	AA	A09	CTGtTTGTGAAACAtGGTGGACGGTCaGAGATCCTTTTGGATAATGATTC[C/A]AGAGAAGGgCTATGCAATGTaGTGTTTGAGATTGCATCTGTTGCcAATGT
BJ_VH_1014	AT1G60790	D	A09	Bra027128	AA		CCgCCTGGTTCGTGTCCGTATaTAGACAGAGATTTCAACTGTCACGCTAA[C/T]AaAAGACCTGATGATGGTTAcGTTAAATGGAAATGGCAGCCtAACRGGTG
BJ_VH_1015	AT1G60790	D	A09	Bra027128	BB	B06	GTGAGAGCTGAtGATGAgACGATGCCGTATTACCCaCCTGGTTCGTGTCC[G/T]TATgTAGACAGAGATTTCAACTGTCACGCTAATAgAAGACCKGATGATGGT
BJ_VH_1016	AT1G63680	D	A09	Bra027655	AA	A09	TGCTTCAGGGAAATGTGATGAAGTgGATTTCGACATTGCGGTTTTCACAAA[C/A]TTgGCTAGAGaGGAgAGTGgTTTTCGCGGTACTGATGAAGAGTATAGAG
BJ_VH_1017	AT1G63680	D	A09	Bra027655	BB	B06	GGTGATYGGAGTCACGGGCACTAACGGGAAGACGACCACCACGTATTTGAT[C/T]AAAAGCCTCTATGAAGCgATGGGTGTGCGAACAGGAATGTTCAGCACAG
BJ_VH_1018	AT1G63720	D	A09	Bra027659	BB	B06	TCACTTtCAAGTCTCTGAcCCaCCAAAGCTacTGAGCCCcGGTAAaCTGCA[G/A]TTCTCCAAGaCTGTTACaACTCCTAgAGAGCASAAGAAGATTGtGAGAC
BJ_VH_1019	AT2G20860	H	A09	Bra031143	AA	A09	GAAGCaATCGCATCgTGGGGTGTTGATTAcGTcGTYATCACCAGTGTAGA[T/C]CGTGAcGATCTgCCTGATCAGGGGAGTGGMCATTTYGCACAAACTGTGCA
BJ_VH_1020	AT2G20890	H	A09	Bra031147	BB	B08	TCTGGAAAGaTTTCCAATtCCgCGCCTWCTCGTCCTCTCGCCTCCgTCTCC[G/A]CCATCTgCaGGAGGATTTCTCGCCaCKCTtTGACTTCTTCTtYtAGAgCTTC
BJ_VH_1021	AT2G19440	H	A09	Bra036718	AA	A09	ACGGTcCCTCTAAACGCaGATGTCTAcGACTCACCAGtAAGCgACCCcGT[G/C]CCATCTGCtGGgAGATTCCGTCCTGAtATCCTCGGTCAGATGACTCAGAT
BJ_VH_1022	AT2G17670	H	A09	Bra037262	AA	A09	TCCCTCTTCAACTCAATCGCCGCCACcTCcAAAAcCCCcCTCGACacCAA[G/A]TTCCACAACTCCGTCCTCCAATCCTACGCCtCCATCGCCTcCGTCGACGA
BJ_VH_1023	AT2G19130	H	A09	Bra038566	AA		TGGTCTCAGCCTCGaCAACAATGcCAAGTGTATGCTTACTGTGGCTCCTT[C/T]GGGATTTGCAAcGACAAGTCcCAGCCTTTtTGcCAgTGCCCTCGTGGGTT
BJ_VH_1024	AT2G26540	I	A09	Bra007749	AA	A09	GTGAAAGTAGGTGTAGTGGGAGCTGGAACtGCCCGTATATTTGAtGAgcC[T/A]GTGCAAGCttCAcAAGGAcaGCTTCATcTTGCCTTTACACCATCTAAAGC
BJ_VH_1025	AT2G24830	I	A09	Bra007830	BB		CGTGAAGGGATGGGACTtGGgGTCTCtGGTCAAGGGAGaTTAaACCCAATT[G/T]TaGCAAAAGTgCTaCCtCCaAAGAGGTCacTGGATCACGCTCTtGRGCA
BJ_VH_1026	AT2G21250	I	A09	Bra031177	AA	A09	CGACTTCGAACTGgCGAAAGAGGACATGGAaSTGATCAAGAGCATGGACAG[A/G]AAGTACCGTACgAACCAACCGGCCAAGTTTTGGGGgATTGATCTCTACG
BJ_VH_1027	AT2G21250	I	A09	Bra031177	BB	B08	CGACTGTGCTGCTGATTAcAAGAACGAAGCTGAAGTTGGTGAGGCTCTCWC[T/A]GAAGCATTCAAGactGGTcTAGTcAAGAGAGAGGATCTCTTCGTTACAA
BJ_VH_1028	AT2G22450	I	A09	Bra038522	AA	B08	AAGAGCAGGGCAtACgGAAGCCTCaGTTGATCTAACTGTGTTAGCcGGTTT[C/A]GAACCTGTaTCgGTTTTGTGTGAGATTGTAGATGATGATGGTTCCATGG
BJ_VH_1029	AT2G23430	I	A09	Bra039199	BB	B08	GTAGCgGGTTTcGATTCCGCCGTGAAAGAATCATCGGATTGTTGTTGCAG[C/T]CgGAGAaCATCTTTGTCAACGACGGAGGAGAAGGGGAAATCAaCGACGGA
BJ_VH_1030	AT3G29200	L	A09	Bra036217	BB	B01	GGACGAGAGCGAGAGCTTGACaCTCGAAGGTATCCGtAACTCTTTGATCCG[T/A]CAAGAGGACAGCATTATATTtGGTCTGtTGGAGAGAGCCAAGTACTGTTAC
BJ_VH_1031	AT3G51940	N	A09	Bra006884	BB	B03	AGAGAGTATGGGGCTAATGCAGGCGGTTGGCAAACACaTAGAGctAaTGAg[A/G]CaAATCGAAGAGAATGGGATGTGAAACGATCaAGTGATGGTTGGGGTAG
BJ_VH_1032	AT3G52190	N	A09	Bra006909	AA	A09	TtGgAGGAGCAAtgTGTgtTACCATCTTAGCCAAAGAACTCCCTCCTCTTc[A/G]AAATGCTGGACTaCAGAAATGTATGGCCTTCAGCTTTGATGGGTCTAAA
BJ_VH_1033	AT3G52190	N	A09	Bra006909	BB	B03	TacTACCATCTTAGCCAAAGAACTCCCTCCTCTTgAAAATGCTGGACTtCA[G/A]AAATGTATGGCCTTCAGCTTTGATGGKTCTAAATTAGCTACTGGAGGAG
BJ_VH_1034	AT3G52610	N	A09	Bra006937	BB	B03	CCGtTTCGACGCGTCCACCgaCTCCTTCTCCCTCGCgACCtCCGCCgaCTC[A/G]CGCGTCGTcATCCACCCCTTCGATTCMTCATCgACGGCTCgGATCATCC
BJ_VH_1035	AT3G53350	N	A09	Bra006992	AA	A09	GAAGAGCTcAAGAAGGCAAAGGAAGAGCTAAACAGATCAGAAGCATtaAgG[A/C]GaGAAGCTAAACAAGAAGCTGAAGAAGCCAAGcAGCAGCTAAgGGAGAT
BJ_VH_1036	AT3G53440	N	A09	Bra006999	AA	A09	GAAAGGGAAAAGTCTTCCGAGRATCacTGAAAGTCCAAtAAgGCCTgGCTC[A/T]AGtAAAGATCRAgCaaATCTCGTTAGYCCTCCAGTGCTGAAACAGGTTA
BJ_VH_1037	AT3G54220	N	A09	Bra007056	BB	B03	GAGGGAGAAGATGCAGCAgTGTGGATTCAAAGGgATATCTTTGGCTGGGAA[T/C]GCAGCGACGCAgGCgACGCTTTTGCTGGGgATGTTTCCATCGGATGGTT
BJ_VH_1038	AT3G55660	N	A09	Bra007183	AA	A09	CAACTCTTTCCGTGAAGATGGAGACAAATGGTGGCTcCCTCTGCCACGTGT[G/A]CCATCTGATGGACTCTCCGAgCAAACCAGGAAGAAGcTAGACCACACTC
BJ_VH_1039	AT3G55830	N	A09	Bra007194	BB	B03	CTACGCGTCGTGTTCSaGGCTTGACTCTATCCACATTGTGTGGAGTGAGCC[T/C]AAMCCTCCTTCgGAGTCTCTCAAGRAGTATCTTRAGAAGGtTgTgAAGA
BJ_VH_1040	AT3G56260	N	A09	Bra007232	AA	A09	TaTACCaTTCAcGTGGGAGTCAAGGCCAGGCACACCAAAACACAAtCACTT[T/C]CCcGATTGCTCTTTTTCTCAgcCTCTCACGCCGCCTCCGTCGTATTACT
BJ_VH_1041	AT3G57000	N	A09	Bra007292	AA	A09	CTaCAaAAGCTtAGCATTAGYGCAGCtGGGAAGCGTGAGAAaCTTATGCG[A/G]GTGATCAAGAACCCTGTtACAgGCCACcTACCgCCTAACTGTAGAAAAAT
BJ_VH_1042	AT3G57090	N	A09	Bra007301	AA	A09	CCACGTTGAACATCATCCTGTTGATGGGAATGAACAAGMGCCCAtGACAA[T/C]CGCATAAGACACTCTTTCTTCAgtCCTTCATTGCCAGAGTTtGYGGCCTC
BJ_VH_1043	AT3G57520	N	A09	Bra007333	BB	B03	ACTCCTAGACATGTTCAACTCAAGTGGAGCTATCCAGgCCATGGAtATCAA[T/C]ACCGTGACAGACRAgAAACCTGAGGTCTCTTCTTCTTCARTGGTCAGCGAAA
BJ_VH_1044	AT3G58970	N	A09	Bra007423	AA	A09	GGcCCCTTATCcTTCCGCCGTCTCTCGAGCATCCGCCGCCGGAAGAAAGG[T/C]TCRTCgGTGAAGGAtGATCCcAAtCAgtCgTCtAATCCTTCGTCTCCGCC
BJ_VH_1045	AT3G59060	N	A09	Bra007430	AA	A09	AACCCACAAACATGAtCAAgCcCTACGAAAACCaAATaAtACTTACCTTGA[G/C]AACCAAGAAACAATACGAAAACaTAAYGAAAATGTTCAGGGAGATCAAG
BJ_VH_1046	AT3G59060	N	A09	Bra007430	BB	B03	CCCTCCTGAAGATGTAGTTGACCCCTTtGAATCtGAGTTCTCCTCCCACTT[C/T]TTCTCTTCAaTCGATCAcCTTGAYGGTCCAAATCATCCCAAGAARCCAC
BJ_VH_1047	AT3G60400	N	A09	Bra007534	BB		TCAGATGTTCCGTCAATCCATgGCGTTTACTCCGCCGGTCCAcGGCTCTGA[T/C]GCGCCGCCGCCGCCgtcACAGCAGCAATCTCcGCAGCAGCCGACGGTTGTGA
BJ_VH_1048	AT3G62200	N	A09	Bra007668	BB	B03	GCAAAGATGAACCTCTATGGAACTGtGTAAACCCTTTAGGGGGCAACCCT[G/A]AGCAgTAtCCaAAAGCAGtcTGGGATAGgCTTCAaCAGTTTCTAACCTCG
BJ_VH_1049	AT3G51480	N	A09	Bra036795	AA	A09	AGTGCTGCTTATATGGCTATTCaTtGTTCTCATAATCAACTCAAGTTAcAC[C/G]GCCAGCCTSACgTCaATTCTGACAGTTCATCAGCTATCATCACCAATCA
BJ_VH_1050	AT3G51010	N	A09	Bra036840	AA	A09	AAGCCCTTGTTATGCTCCTTCTTCGGTGGATCGAGGcTGCCATGGATTCCA[A/G]TGGCTAACCATTTCCACAGCTTGAGCTTAACTGATACTCGGCTCCCGAAGAGACGA
BJ_VH_1051	AT4G04040	O	A09	Bra029482	AA	A09	ATGGACAACCATCGGCTTTATTGGTTTCAGACCAATCTAATGATGCAGTT[T/C]TGTCGGaCCAAAAGCTTAAAGTTGGTGTGGTTTTGTCTGGTGGACAAGCA
BJ_VH_1052	AT4G02990	O	A09	Bra036228	AA		GCTGGGaCTTACtaTcGAAGACATcAACAACTACCCTCTTGTcCTcGGCTG[C/T]AGCGTGAAGAAgAACATGGTTCCcGTgCTAGACTATtTaGGtAAGcTAG
BJ_VH_1053	AT4G02940	O	A09	Bra036233	BB	B03	AGtCaAACAGAGACGGCGGAGATGAAGAaCGTTTGTTTTAACGGCGAGAAG[C/T]TGACGGAAAATGAgCTTAACGGAGACGTTGAAGACGATTCTCCGAGcAG
BJ_VH_1054	AT4G01960	O	A09	Bra036302	AA	A09	GTTTCAGGAGAAGAAGAAGAAGAGCTTGGTGTTGACATTGAgGAAGGTGTT[G/A]GCTTCAATGAGACACAAGAtataAcAACAACCAAtCAAGAaGATGTTCT
BJ_VH_1055	AT4G01960	O	A09	Bra036302	BB	B03	AACAACCAAcCAAGAgGATGTTCTtGATCAGGTTTGGAGTGGaCGTTTGAG[T/C]TATGACCACaGGTCTGAAAAgAcTaCTacTGATGAcGaTGATGATGaTC
BJ_VH_1056	AT4G00030	O	A09	Bra037309	BB	B03	AGCGAGAgGCGATCGTGAATGCCATCGAGGCCATGGCaGTtATCGGGaGAA[G/A]CTCCGTCACCACAGGAGATTCGCTGTCTGCCACGTGGAGACTACaGTGG
BJ_VH_1057	AT4G00150	O	A09	Bra037319	AA		GAAACATCTCTCTCCctCcATCATCGTCTGCTCCGACAGAggaGGGTGCGA[G/A]AGGACGGATCTGCCTTTCCCgCAGCAGCTCCTCCACTCCCTcCAGTCAC
BJ_VH_1058	AT4G00150	O	A09	Bra037319	BB	B03	AGAAGCCGTCGCCGTTAATCTCTCCCCCGCCTCCTTCTCAAACAtccCTTC[G/C]CTcgTCMTCCGTTTCGTGAAACATCTCTCTCCgaCgATCATCGTCTGCT
BJ_VH_1059	AT4G01037	O	A09	Bra037390	AA		TGAGCTTTTGAGTTTgACGACtGAGAAGAGGACGTTGGTtGATCACTTGAC[T/G]CATTTCCGTGAGGAGTTtAGATTCTCGCAGCAGCTGAGaGGGATGATTA
BJ_VH_1060	AT4G01037	O	A09	Bra037390	BB	B03	GAAAGGGGAGAGGGAcTCTGTTTTCTTGAGaGAGGCtTAcAGGAACTCTGAG[C/T]TGATaGATAAAGATCCTTTGACTtTaGTGAAaGAGAAGATGCGYGcGC
BJ_VH_1061	AT4G00900	O	A09	Bra037404	BB	B03	AGAAGCTGGAATtAGAGTGATGGTGATCACTGGAGATAACAAATCAACaGC[T/C]GAAGCTATcTGtTGcGAGATTAGATTGTTtTCAGACAATGAAGATCTTT
BJ_VH_1062	AT4G11980	P	A09	Bra029428	BB	B03	TTATGCTgcgCTGCAAAATGTCTTCGTCCTCaTCTCTCACtCAtTCCATCACG[C/A]TtCcGAGCCAACCaACGGAGCCTGTCAATGTCGCtGCAGCCGCGGGAGT
BJ_VH_1063	AT4G10110	P	A09	Bra037907	AA	A09	CACATcCCTCGCGATAAAGAAACtGAaAAACCaAAAGGCTTTGCGTTCGC[G/C]GAGTATGAGACTGAAGAGATCGCCGATTACGCCGTCAAGCTCTTCTCcGG
BJ_VH_1064	AT4G10130	P	A09	Bra037908	AA	A09	GAGCTgCGCGTGGTTTACGACAAcGaCCTTCGgTCTTCgAGACAGGACgG[G/A]ggaACCACTGCTGATGAGATTAGTATAGAGGATATGTCGGTGGAGATcAA
BJ_VH_1065	AT5G45710	V	A09	Bra017595	AA	A09	AactAGCTGYGCGGAGAGTCTAAGYAATGGAGATAACAGAgCcAAgTCaAC[A/C]AAGATTGATATGAACGCAGAGCCTGTTACCATWGCTGtTGCTGCTCCAA
BJ_VH_1066	AT5G43050	V	A09	Bra027471	BB	B06	AGCCTTGGGAGTGAACGACGTTATCGCcGCGGTTTTGTGtGTTCTTTTgAC[A/T]GAGTATGTGACGAGgTTCTACTAtAGCCGMACCACtGTGACGTTCCCCA
BJ_VH_1067	AT5G44170	V	A09	Bra027533	AA		GATGGAGTCGCTGATGAAGGAaGACGGCGCtGTGCTGCTTGGKTAtCAGGT[T/A]AGGTCGCCGGAAGCGGATAAGCTaTTCTGGGAGCTgTGCGRCGTCGTTY
BJ_VH_1068	AT5G48460	V	A09	Bra036170	AA	A09	CAGtTTCAGGGACAAGAGCTTGTCCGATGGgATATTCTTCCTGGAGcTGTT[A/G]AGTTCAGTGCAgCCAAGAGttgTAAACTGGAGTCTTGTTACAAACGGAG
BJ_VH_1069	AT5G48160	V	A09	Bra036184	BB	B01	CCACGTCAgCAGCTCCGAACCGGAGtgCTaGAAACAACTCTtTCACTCGTg[T/A]CACACGAKGGtCAgGAGCCACGTTCCAACAACTCTGACaCtgTgCGCGA
BJ_VH_1070	AT5G61150	X	A09	Bra035940	AA	A09	CAAGACATTTGTTGAgGAAGACACATTTGAGAGAGATGGAGaAAAGACGCG[T/A]ATTCGTCTGGTTAAcAATATTGTGCGCCATAGGTTTGTTAAGGGTCGAGRTGG
BJ_VH_1071	AT5G65520	X	A09	Bra037820	BB		GCCCGAaCCACCcCTAAgAAATCTCAATCACAgTCCCTCGCCAAGACCGC[C/G]CTCACCGAAGCCGACGACGTGATCGC gaTCTCCCCAGACGATGCCGCCGG
BJ_VH_1072	-	-	A10	Bra015239	AA	A07	ATtGCTcTcGCTAAAGCCTTTGTcGTCATCGCcAAAGAAAGCAAAAACCT[C/T]CAGTTCGCTTGGGACCTcAGCGCTCAGATCCGCAACTCTCAGCTcCTTCT
BJ_VH_1073	-	-	A10	Bra015530	AA	A10	TGAAATGCTCGATGGAGACAAAcCAGCCgAAGaAAGAgAAGAaCTCAaCGc[C/A]AGtTTtcTCCGCggTGGgGGTTATGTTgACAGCSGTGATGAGTAGTAGC
BJ_VH_1074	AT1G01080	-	A10	Bra033287	AA	A10	AGTGGaTtTGTCACgATGGGTTCTATCAACTCTGCCAAAAACGCCATcGC[T/A]TCTCTTGATatgAAgGAAGTAGGTGGTCGGGAGATGcGGGTAAGGTACTC
BJ_VH_1075	AT1G03970	A	A10	Bra015281	AA	A10	TAAGATCCAACCATCTCAGACGAGATCCTCACGCCGATCACTCCAGGATcA[G/C]TTTCGGCTACGGAGGAGGGAACGAYgCGAcGSTTCACGATTACaatTTC
BJ_VH_1076	AT1G04970	A	A10	Bra015371	AA	A10	CATATCSCAAAACGGCCTCGATTTCGTgAAAAACCTccTAGTCAACAAAGC[A/T]ATCGCgTCGATTATACCTCTCCAGATcCCcAGGATCGAGAAATCAGTGA
BJ_VH_1077	AT1G05000	A	A10	Bra015379	BB	B04	AGgAAACTTCAGAAATGGTGTcTGACaTCGATATTTGAYGARTACCAGCG[T/A]TTTGCAGCAGCgAAAGCTAGAGTTTCAGATCAAAGgTTCATGGAGATATT
BJ_VH_1078	AT1G05010	A	A10	Bra015380	AA	A10	TGAGGTGATAACCAATGGGAAGTACAAGAGCGTGGAGCATAGAGTGATagC[C/T]CAGACGGACGGAGAAGGAAGAATGTCCATTGCATCATTCTACAAcCCTG
BJ_VH_1079	AT1G05010	A	A10	Bra015380	BB	B04	GATCGGAAAAGtatcggAGAAcGAGAAGAAGGATAgCTATCCgAAATTTGTGTTcGA[G/A]GATTACATGAAACTTTACTCTGCTGTCAAGTTTCAGGCCAAAGAACCtA
BJ_VH_1080	AT1G06170	A	A10	Bra015480	BB	B04	AAgTAGGGGAAGAtGATGTTGGTGATGcGAACTACAACGCTCAgAGCGAAG[T/C]aGTgGAACAgTGTTTGGTCAATAAGAAGAAcAaTgCCTTGAGATGCTCG
BJ_VH_1081	AT1G02640	A	A10	Bra033337	AA	A10	GAGTTACACTCGCTTCACGCACAGCATAGCCGACGCgCCTAAGGTGATTCC[A/T]ATAGCTGTaCGTGGTAGAAACgGCACCGTaTCAGGGAAGTCtGTACGTG
BJ_VH_1082	AT2G16860	H	A10	Bra001999	AA	A07	GAAGcGAGTTCCGAGGAAGAAGAaGAAGATGAGGAGGATAACCAAGAACCc[C/G]AAGTAGACGTCaCCCAACTTACAGGGAGGAAGAAGAAGTTGTWTGAGCT
BJ_VH_1083	AT2G17300	H	A10	Bra002049	AA	A07	TCCCCGTgTCTTCCAccaCCACCGCCGAtaaTAACGAACCGGGTCTTCTCC[G/A]CCGTCGTCTCTCTTCcCTCTCCTTGAATCTCTCTCGTAACCAGtCTTCC
BJ_VH_1084	AT2G17480	H	A10	Bra002063	BB	B06	GCTGATGGTGCTTGGATTCATCTCTTTGCTTCTTACATTYGGATCAAGCTA[C/T]ATTTTGAAGATWTGTATCCCTTCgCATGTTGCTCAtACMATGCTCCCAT
BJ_VH_1085	AT2G15695	H	A10	Bra015231	AA	A07	CTGGGAGATGGACGACGGAGGATGTAACGGCGGCGTgGTTGTGATgTTCGC[G/T]TGGAGTTCGATTAGCGAGAACCATCTCGCGAGTTTCGTTcATCTCTACT
BJ_VH_1086	AT2G15790	H	A10	Bra015237	AA	A07	AAAGGgATGGGAGTGGTTCGTTCCATTGAGCATGTTTCaACcGAGGAAAAc[G/T]CTTGTCCTTCTCtGGATGTYGTKATTCATGACTGTGGGGtGATTCCcGA
BJ_VH_1087	AT5G18590	R	A10	Bra002170	AA	A10	TTCCAAGAAGAACaCTGGCCGGTTACTcTTcGGAAAACGaTCTTCtTCCTC[T/C]GCAGTTtTAACCtcTGATGAATCTGTCAAGGCCTCTTCTCAGAGgCTGA
BJ_VH_1088	AT5G20220	R	A10	Bra002282	AA		ATAGACGCttTTACTGTCCaGAGCTGGACACTaACGCaGACAGgAGATTT[C/A]GATGTCGaGTTTGTGGAGGGAAAGGcCATAACCGAAGAACtTGTCCcAAG
BJ_VH_1089	AT5G20600	R	A10	Bra002314	AA	A10	ACAAGAAGAGGAAAAGAGAGAACAAAGGtGTTGTYgtaGAGCAAGGTgCTA[C/G]TGtTAACAGAGATGCAGCAGAGaCKAGCTTACCWGGCCCGAGCAGTGAG
BJ_VH_1090	AT5G21482	R	A10	Bra002371	AA	A10	CAAATCTTCCGACGGTGTTTCTGAGTCACTCAACATCCAAGGgGAAATCTT[A/T]TGCGGCGGCGCTGCGGCcGATATCGCCGGGAAGGACTTtGGTGGCATGAACT
BJ_VH_1091	AT5G21940	R	A10	Bra002375	AA		AGGGATATCGAACTATTACAGCGGGAAGTCAAAGTCTTTCACGAACTTAGC[A/G]GCWGCTGCSTCGGCGTTCACTTCCTCTTCGTCGATGAAAGACTTGGCG
BJ_VH_1092	AT5G21940	R	A10	Bra002375	BB	B08	GTCAAAGTCTTTCACcAACTTAGCGGCTGCGTCGGCGTTGACTTCCTCTTC[G/C]TCGATGAAAGACcTGGCGAAGCCGGAGAATCCTTACAGCCGTCGGAGGAGG
BJ_VH_1093	AT5G14550	R	A10	Bra008752	AA	A10	CGGAATCACcGCGTCGCTcAAGCCTCGTCTcGATCAGAAACCtCAGATcGC[A/C]TTCCTCTTCATcGCGCGGAATCGtCTccCTCTCGAGTTcGTcTGGGATg
BJ_VH_1094	AT5G14550	R	A10	Bra008752	BB	B08	CTgAAGCCTCGTCTaGATCAGAAACCaCAGATtGCATTCCTCTTCATtGCG[C/T]GGAATCGaCTtaCTCTCGAGTTtGTtTGGGATtCaTTCTTTCTGGGTGA
BJ_VH_1095	AT5G14280	R	A10	Bra008768	AA	A10	CTACTTcCTCACCGATCTCCTCCACTACaTCGTCTTCTACCCtAGCGACGT[C/A]CTCTTCATCGGCCACCACgTaGCMACtCTCTTCGTCTTCATCACCTGCC
BJ_VH_1096	AT5G14280	R	A10	Bra008768	BB	B08	AGCGTCGCCTACTTtCTCACCGATCTCCTCCACTACgTCGTCTTCTACCCc[A/G]GCGACGTCCTCTTCATCGGCCACCACcTgGCCACcCTCTTCGTCTTCMT
BJ_VH_1097	AT5G13970	R	A10	Bra008790	AA	A10	GTTTACACGAAGGATGTtAAcGACTAtGAgACGGAaGCAGATGAcTGGGAG[A/G]AGtTTCCtTCTTCYTTCAAcGAAAGAGAGAAGGATCCWCGTGCTAATTA
BJ_VH_1098	AT5G11150	R	A10	Bra008987	AA	A10	TCATCAGAGgTTTGTGAGAACATACGGCCGTGCgATTCACTCTGCTCAAGC[C/T]TACTCCATGAACGATGAGTTTTCgAGGGTgTTGAGTCAGCAGATGGAAT
BJ_VH_1099	AT5G10940	R	A10	Bra009002	AA	A10	ATGTAGCgAACTTCTTTTCKTTGAGTAACATTCtCCATGATGTAGAATCT[A/C]CACCTCAGGTTTcCACCACTCaAAATGGCTTTCACAGAAATGGCAACgCT
BJ_VH_1100	AT5G05160	R	A10	Bra009091	AA	A10	CGAGGCCGAAGATGGAtGAGGTTGCGAGAATGATtGAAGAtGTgAGGAGAA[G/A]TGAtCAGTCTCAGCAGaaCAGAACATCATCAGAGGCtAcTTCGAATGTC
BJ_VH_1101	AT5G05660	R	A10	Bra009123	BB	B08	aTGGGCTCGCCAGTGCcTAGACGTACAaGCCGCatTaGCAGTCACaaGaCC[G/C]TCggCAGAAACAGAACCtGTGTGGAACTGTCCGAAATGcAGATCGTCGT
BJ_VH_1102	AT5G06830	R	A10	Bra009232	AA	A10	TGGcTTGCAGGGAAACAATGTGAGRCGTGAACTcTTGGAgACTGCgAATTC[G/A]CTTCCAACCACCTTTGCTAAGATTcTGGAAGTTATCAACAGTGAgTCAG
BJ_VH_1103	AT5G08720	R	A10	Bra009364	AA	A10	AGCTGTGATGATGAATCTTTCcCTTGCTTATAAATACCGAAAACCAAAAGG[G/T]TAYTGGGACAATCTCGAGAACtTGCAAGAAGAGATAGGAAAATTtCAGC
BJ_VH_1104	AT5G09390	R	A10	Bra009381	AA	A10	AAAAGCTTGTGATATGTTTgGCGATGACGAAGAAGATACAGCTGGAGcCG[C/T]GCAACAAGGgGTCACAAATGATGGATCTGATTATGTCTATGACGAGaCTT
BJ_VH_1105	AT5G04270	R	A10	Bra009471	AA	A10	CTACaTCACACTCTTcGTGTTCATCGAtGAtTGGGTTGGTCTACGAAGCTC[G/A]GCTGGGAAgCTAAACGCAcTGGTCTTCACCYTCTTGGCGTCTCTCTGCA
BJ_VH_1106	AT5G04060	R	A10	Bra009489	AA	A10	ATACGCATCTTGCTGARGTtAAAGGCGGGCAaAACTGGGTGCAtGAaCAAG[G/A]GGAGCTGTGGTGGTTCCCTGGTGGCGGgACTCATTTCAAACACGGaGCT
BJ_VH_1107	AT5G04060	R	A10	Bra009489	BB		CTATGTGTTTGGTTCcGCCAGATCGGGcCAGACGGCAATGGTGGCTCTCGT[C/T]CTCGTGGTTGGATCgTTtTTCGCCGGCTAYATCTTCGGAAACAACGCWC
BJ_VH_1108	AT5G02820	R	A10	Bra009564	AA	A10	CATAGTGCTtAAAGACAAATCTACCCTCCGTCCCTTTGCATCaGTTTCTTC[T/C]GTCAGGAAGACaACCATCACCACgCGGATaCTCGCCCTTATCCACCAAC
BJ_VH_1109	AT5G02240	R	A10	Bra009604	AA	A10	GGTGATATAAGGGATGCTGAgAGCATcACCCCTGCGATTCAAGGGATcGAT[G/A]CGCTtGTGATTCTCACTAGCGCTGTgCCCAAGATGAAACCTGGGTTTGA
BJ_VH_1110	AT5G02240	R	A10	Bra009604	BB	B08	TCCtGAAGGGAAAGAGAAGATTGGAGGAGAAGcTGATGTtTTCATTGGTGA[T/C]ATAAGGGATGCTGAtAGCATtACCCCTGCGATTCAAGGGATtGATGCGC
BJ_VH_1111	AT5G59440	W	A10	Bra002565	AA		TTTCtTGGAGAGTTCAGGGCAtCCGACaGAACTCTGGAGGTTTCCCGACAG[A/G]GAGACaAGTGTCGGTCAGATGATATCcGCGTAtcTATCTAATAAGTCKC
BJ_VH_1112	AT5G59250	W	A10	Bra002596	AA	A10	GACCCTTACAACtAAACCaGTtMAAGAACTCtWGTCCcCGTgCCTTCcTC[G/A]GCTCCTGTTtCAAAcCCAGGCCTGACTCTTCTTACCTCCGTTCCAAGGAA
BJ_VH_1113	AT5G58490	W	A10	Bra002645	BB	B08	GAAGGGAtTgGATGTGGTTGTGGTGAATCCAGGcACCGTCATGGGTCCTGT[G/A]ATTCCTCCATCCATCAACGCTAGCATGCTCATGCTTCAACGCCTCCTTG
BJ_VH_1114	AT5G57020	W	A10	Bra002770	AA	A10	ACGCTTCCAAGAgTCAATGTCAGACTCAAAAACCCACAAGTTCTGGGAgAC[T/C]CAGCCCGTgGGCCAGTTCAAAGACATCGGCGACACTAGCCTcCCCGAAG
BJ_VH_1115	AT5G53430	W	A10	Bra003056	BB	B08	CGaACTAtTACGCTTGAGGAGGCACGTCCTAAGAAAGAAGGTGTTTATGGG[C/G]CaGAGGATTTTTAtGCTGGTGATTTGGTTTGGGGTAAATCTGGGAgGAA
BJ_VH_1116	AT5G50210	W	A10	Bra037933	BB	B08	TGTAAAGCTATTCcAGCAGATGACgTTGATGACTGATGAAGAaATCGCCAA[T/C]ATTCATCCTAAGCACAACCTAGcCTCCATTAAATCATTGCTCCCTCGTC
BJ_VH_1117	AT5G49750	W	A10	Bra037952	AA	A03	CATTCCAAATGGATCTCTTAGAGACAGTYTATCAGGTAAGAGTGGGATcAG[A/G]CTTGATTGGACAAGAAGGCTTAAAATAGCACTTGGTTCAGGGAAGGGTC
BJ_VH_1118	AT5G49750	W	A10	Bra037952	BB	B03	TCTCTCAGGTAAGAGTGGGATtAGACTTGATTGGACAAGAAGGCTTAAAAT[A/T]GCACTTGGTTCAGGGAAGGGWCTKGCTTATCTTCATGAGCTTGCTGATC
BJ_VH_1119	AT5G49730	W	A10	Bra037953	BB		AATCAAAAACTCAGACGAGCTCTCTCTtCTCTCATCcATCGACATTCCTTC[C/G]aTTTGCCaTTCTTTCTCTCAcAAgATgAACCTTGAGATTAACATCTATG
BJ_VH_1120	AT2G21140	H	A4	Bra030319	AA	A04	GACGGCCTCGAGGCCgCTAAGATCGTGAcTTTATCGAAGGATGGAGAAAAA[C/T]ACGTKTTGGGGATMAAACAAAATCTTAAATTCTCACCGGAAcTTTGCTT
BJ_VH_1121	AT2G36990	J	A4	Bra017213	AA	A04	CCTtAGAAGAgGGAACAgTCGTTAGATCgAaGAAGCTgCTcGAGAGACGAG[C/G]gAGRAACAGAAGAGCTCCgAAACCAAACGGTTTAGACAATGAGAGTAGT
BJ_VH_1122	AT2G38130	J	A5	Bra005135	AA	A05	AGGCGAGCATCACTTGCCtTTGATTATGTCTCTCGTGGATCAAGAACTCAG[C/T]GAgCCTTACTCtATWTTCACTTACCGCTACTTtGTCTACCTCTGGCCTC
BJ_VH_1123	AT2G36670	J	A5	Bra005254	AA	A05	tGATGGAAGTGGGACTTCtGGTTACTACATGACTGAtACGTTCcaTTTTGA[T/C]GCTgTTTTGGGAGAGTCTTTGGTTGCtAACTCATCtGCTCCCATTGTcT
BJ_VH_1124	AT2G35490	J	A5	Bra005337	AA		ACTAGCTGCGGGTTCGACACCTTTGtTGAAgGTgAAGAGTATAAGtCAGTC[T/]ATAGACACAAAGAGTCTCTCTATAGACAACTCCACtACYCTCTCCAGCC
BJ_VH_1125	AT2G34900	J	A5	Bra005383	AA	A05	ACTCGTCGAAGAGGAAAAGAAACAAGCAGAGGAAGAGGCTCAGGATCGTGC[G/T]AGTAaGCAGCTTGCTGTtGAGGCTGCTCAAGCAGAGAAGGCTAGAGATT
BJ_VH_1126	AT2G34720	J	A5	Bra005397	AA	A05	GCATGAgTCTCGgCATTTGCATGCGATAAACCGtCCAAGgGGATGtGGAGG[C/T]CGGTTTCTCAATGCtAAGAAGAAGAATGGAGACCGTAAGGAAGAGGAGG
BJ_VH_1127	-	-	Scaffold000103	Bra035299	BB	B01	GTCGGAATGGTACGTGGTGGTGGCGAACAACGCGACGGAcGTTGGAATCA[G/C]CGGCGGAGGAGCAATCGACGGACAGGGATCgAAATTCGTGGTGAGATTCG
BJ_VH_1128	AT5G36250	S	Scaffold000104	Bra035360	AA		AGTTTGCCTCTTCCTTGACTCGAaACCAGAcAAATTATCAACTGCTTCTTT[C/T]TCAGtGGATAAACACATCAGCAATGGcCTTtCTGAACCGGACACRGCAT
BJ_VH_1129	AT5G35970	S	Scaffold000104	Bra035365	AA	A04	AAGAGACCgGTTATGATAGTTCAAGGACCtCCTGGtACTGGAAAGACTGGA[A/C]TGCTcAAGGAgGTCATCACCCTAGCTGTTCAGCAGGGAGAAAGAGTACT
BJ_VH_1130	AT5G43500	V	Scaffold000111	Bra035982	AA	A02	GAGAATATCTCCAAAAGAGCCATATACCaTtCACCGTCCTATCCGGAGAGG[C/T]CACTTCAAtGTTTCCCCACAATAtTCAGCGCAACAGGTTTGTGAGGACT
BJ_VH_1131	AT2G15680	H	Scaffold000178	Bra039845	AA	A09	AGAGCTCTaGGACAAGAGAGAGCGATCCAAGACGTgCCCAAGATCTTTAA[A/G]GCCGCGGATTTGGAcGGTGATGGGTTTATTGACTTCAAGGAGTTTATAGA
BJ_VH_1132	-	-	A10	Bra002001	AA	A07	ACCGAAGTGCAGACGGAGGTCCTCATCGGcAGCCTCAGCATCATCTCTCT[C/G]TTYGGYAGCTTAGCcGGCGGCAGAACCTCTGAcTCCATCGGCAGGAAATG
BJ_VH_1133	-	-	A05	Bra004449	AA	A05	GAGCTGTTCCTCAAGAAGAAgGCCGACGAGCTTGACAGAGAGATGGGTCT[C/G]ATTCTCACCCAGGAGGAGACcGGgAGGCACGTSAGGATGCTTACTCATGA
BJ_VH_1134	-	-	A05	Bra004631	AA	A07	TTgTGAAAAAGCTGtTGAATTTGAAAGGcGATGATGGTTTTAGAATGAAC[C/A]AGATCCTTGTTGGgTTATGGTATATAATGGGTTTATGGCCTGTtGTaTAC
BJ_VH_1135	-	-	A07	Bra012097	AA	A07	CTCCTCGCgTTCTGGTCAATGCTCACCGGCACGGTgAATCTCCGGTGGTC[G/A]GCgGGGAACATaAGCCATTTCACaGACGATCTGGTSTTTCCGATCCAcGA
BJ_VH_1136	-	-	A10	Bra002039	BB	B01	GGAGACGACGACACCGTCTTCTTCRCcGATAATCTCGTCAAGGTTCTCTC[C/G]AAGTACGACCACGAGcAGATGTGGTACATCGGCGGAAACTCGGAGAGCGT
BJ_VH_1137	-	-	A05	Bra005576	BB		AACACWTCATTAAAAATGtTGTGGATGTTATTTCACGGCCTTGCAGCTGT[C/G]AAGTTAATTCGACATYTGCTTTgCACtTTccCTTCYTGTGCCTCcaTcGG
BJ_VH_1138	-	-	A06	Bra010103	BB1	A01	CCTCCtGGAGCTATCAAYGTGGAGATGTACAGAYTGATAaGGGAATGGAC[C/G]CCRTGGGACATAGCTCGtCGTCTtGGcTTTGCATTCTTCGGTATCTTCTC
BJ_VH_1139	AT4G39710	-	A01	Bra011839	AA	A01	ACAGTgGCGTAGTACTCaATCCTCGTGGCGTCTGCGTCCAGAGGCGTtAt[A/C]GAGAGAATCGTGGCaGCTAAAAGGCCTAAACCCAcTCCGAAAACGtTCTT
BJ_VH_1140	-	-	A07	Bra011986	BB	B04	GGAGAAGGGATGTATGAATCtTGCAAGAATGTGAAGTTCGGTAGCTCGAA[T/C]AGcCTAGCTGTAGATTTTCTCGGGGGCGGTGCAAAGAACTTTAAGGAGTG
BJ_VH_1141	AT2G04350	-	A03	Bra013210	AA	A03	TCCAAAATCAGCGAGTAcGGACTCTCCACGATCRTAGCAGGCGGAGTCGC[C/G]GCTCTaCTAGTACCGGTtCTcCTCTCCGTcGTctTAACCGGAACCAAAAA
BJ_VH_1142	-	-	A08	Bra013993	BB	B01	GAGACTCTCTCCGATCCTCGCCGGAGAGTTCTcTACGACCAAGATTTgTC[T/C]ATGGGATTCTCggTTTCgTTCTCAGGTCGACGCAGGAATCGATtCGATGA
BJ_VH_1143	-	-	A10	Bra015251	AA	A07	TTGCAATGCTCATGAAACTACTATCGCtGCAAAATCAgCAGCGTCTCGTA[T/A]GAAAAaACAAGTtAAGGAcATaACTGATGCTCTTCGTCGGACaAGCCTTG
BJ_VH_1144	AT2G29590	-	A05	Bra018375	AA	A05	AAAGAATGGCGACCTTCAGCTATaATCTCTCCGGTCAWCTTGTTTCTCAC[G/C]ACAACGATgGTTCCTTTATAACCTCCTCTCTCTCCCATgACTCTCGATGT
BJ_VH_1145	AT1G63830	-	A09	Bra027663	AA	A09	ACACAACACAAGCTTGAAATGGACAAAAGAGATGGAGTgTTTGGtTCTCA[G/A]CCAATGGGcGTGCCACCGgCaCAGCAGATGTCCCGtTTTGATCAACCYGC
BJ_VH_1146	-	-	A04	Bra028120	AA	A04	CAGACtCCTGTCTTGGgCTTCTTTAAAGACAATCTTCCTGATTTGTCCAT[T/A]GCGAGAgACGAAGAgAGTGGGGAGATTGAGTTRAAGTGGAATGATTCgGA
BJ_VH_1147	-	-	A04	Bra028186	BB	B01	TGTACTTGGgTGGAAACCAGAGTTgGACTTGGTGGAAGTCcCACTGACTC[G/A]TACAACCTTGACTTCaGTCGTGGAACTTTCcGAAAAGAGGCGGACTTCAC
BJ_VH_1148	-	-	A05	Bra029602	BB1	A03	TGGaGACGGTGGACAAAGTTACTATTATCCGCCTGCTTCTTACGGcAACT[A/T]CCCGAcGCCGCCTCCaCCAAATCCCATCGTTCCTTATTTTCCGTTTTACT
BJ_VH_1149	-	-	A01	Bra033516	AA		GCCGGcTcTacgaCtaCtACTACACCGATGAACATtCTCGAGCTCGGATC[C/T]GGAACCGGCGTCGTYGGAATCGCCGCGGCGATCACTCTtTCCGCTAACGT
BJ_VH_1150	-	-	A05	Bra034786	AA	A05	GTTGCTTTGAGAATCTGCTTGGCTCACCaACTTTtGTGGATATAaGAAAC[G/A]GACGGCTaAGATGCGTGGAGACTGGTCACGAAGTTGTAGCCGGAGACGAA
BJ_VH_1151	-	-	A05	Bra034870	AA	A04	ACCAAAaccGAGCTCAACGACTCgCTAGAGAATCTTGGAATCTACATACC[A/T]GACMAAGAaCTcACTCAGATGATCCACAACATCGACGCCAACGGYGATGG
BJ_VH_1152	-	-	A07	Bra035129	BB	B04	TCGGAGTATGAacAGATtCGATTGAAAAGGtTGGAAGAGAACAAGAAGAG[A/G]ATGgTTGAGCTTAATCTCAACAAgCTCTCTCAaTCTCTTCGCGTCTCC
BJ_VH_1153	-	-	A07	Bra036391	AA	A07	ATTTTCgAAGATCTAGAgGAAAaACTTAAACTTCgtTCATCGGAAATACa[T/G]AATGTAGTGCcACTGCAACATGATTTGAAGCCAGATGAATCTGAATGCCG
BJ_VH_1154	-	-	A07	Bra036480	BB	B07	GCCGCCGGTGTTCTCTTCGTCGTCGCtGATACTCCCTCCgTCATCGAtGA[T/C]TTCGGAGACTTCGCTCCCACaCTCcAgCTCCGCCAGCTTATCCCCGAtGT
BJ_VH_1155	-	-	A09	Bra039939	BB	B08	TTATCAAAAGGGCAAGTGGTAGATTTGATcCCATGGTGTCTGCCAAACAC[A/T]GCGAAGCGACACAACCAaTGGAAAGGACTGTTTGGGAGATTAGATTGGGA
BJ_VH_1156				Bra013209	AA	A03	AGACATGTATCAGAAcGAAtTAGCTATTAGCCAAGGTATCAGGATCAGGAG[A/G]AARCCACCAAgCAAGGCTCCacTGGGTTATTCTGGACCgTTTGAGcTGA
BJ_VH_1157				Bra023167	BB		ACCTCtCAAAACTCAAcCCRACCACCACGAAGTCACCGTTccTTgAACTCTGA[A/G]TCGCcGCCTCGGCCGCTCGCTGAAACCaACAAGAATCAAGAATCTCCTC
BJ_VH_1158				Bra023167	AA	A09	tCCGACCACCACGAAGTCACCGTTttaAACTCTGAATCGCtGCCTCGGCCG[T/C]TCMCTGAAACCgACAAGAATCAAGAATCTCCTCCACGAGCCTCCATCAA
BJ_VH_1159				Bra037446	AA	A06	TTAGGATTCGtgTTCGAAGAGCTaTCCGCCACCAGAGTCTCCGGCCGCCTC[A/G]CCGTAACtGAcAAATGCTGCCAGCCGTTCAARGTCTTGCATGGCGGCGT
BJ_VH_1160				Bra039236	AA		CGGTGGAGTTCACTTTGGCGAATtTgTTgTATCATTTTGATTGGAAAGTGA[C/T]GGAGGAAGTGaGTGTTRAaGAAGCGCCTGGTCTCACTAGCCACAGGAAG
BJ_VH_1161				Bra039945	BB		GGGCACGCGcGGGTCAATAGTCTGTACGACGAGCGTGGCGGCGGAGATCGG[T/A]GGTCCTGGACCTCACGCGTACACGGCGTCGAAGCACGCACTTGTAGGcC
BJ_VH_1162				Bra038959	AA	A08	CAAGAAATTCGCcTTGAAgGCTCAATCTCTCTTcCCAGAGATGGAAGGccT[G/T]TCTCAGATGcTATCCACTTTCCAtGTCTTCaTCGCTGCTGAGACCAaAG
BJ_VH_1163	AT5G60980	X	A03	Bra012989	AA	A03	GATGATGGRCATTCGATTTATGTTCGRAACTTACCTTTCGACACTACACCA[G/A]CACAgCTTGAAGAGGTGTTCAAGAGCTTTGGTGCTATCAAGCATGAAGGGATT
BJ_VH_1164	AT3G30390	-	A06	Bra025416	AA		TGCTCTGCTCATCAGTGTACATAATGACAAGCATTTTCGGGTTCCTCTTGTT[C/T]GGTGACGATACTCTTGATGATGTCCTTGCAAACTTTGACACAGATCTCGGCATCC
BJ_VH_1165	AT2G21050	H	A03	Bra000584	AA	A03	CCAGATtGACACATTCAGaCTtTTCACgAAATGcTACCAGTGtCCtCCaCC[G/T]GTAATGGCtKYaCCTCCTSCGATCAGTCATCCTCAtGTCAACCACACYC
BJ_VH_1166	AT5G65000	X	A06	Bra024344	BB	B04	TCCTTGACTGCATCtGGACTtCCTGCAGCCATATATGCACTTCAGAACAGT[T/C]TGCTGCAGATCTCCTACAGGAGTCTTGACTCCTTGACCTTTTCTATTCT
BJ_VH_1167	AT5G65205	X	A06	Bra024363	BB	B04	TAACGAGCTTCAACAACTTACCTGAGCTGAAACTATACAAaCCcTTTCAgG[A/G]AtCTATCCGTGRAAGGGCGTTTTTGTCGCAAAACaTaAAGCCRMTWCCT
BJ_VH_1168	AT5G64670	X	A09	Bra037788	AA	B01	AAGAATCTCTTCGATCATTTCAACATCTYTCaCCAATTCTTCGATTCACCA[C/T]AMCtCCAAACCCAGATcSGTCACCTCTTCGCCGCTTCTWCAATGCCGTC
BJ_VH_1169	AT5G65000	X	A09	Bra037803	AA	A09	GAACAGTTTGCTGCAGATCTCCTACAGGAGcCTTGACTCCTTGACTTTcTC[G/A]ATcCTgAATCAGACSAARATCTTcTTCACaGCcTTCTTYACATTCATCA
BJ_VH_1170	AT5G65205	X	A02	Bra031874	AA	A02	TAGGCCATTTGGGATTGATGTRATMAACATYGTCCCAGGAGGTATTCAATC[T/A]AACATAtCCGACTCAGgGATAtCGAGCTTCgAYAAGTTACCTGAGCTGA
BJ_VH_1171	AT5G65310	X	A02	Bra031866	AA	A02	GACAAACAAcTAAGTCCAcGACCAACAGCCACCGGCTTTCTCTAccCCGGc[G/A]gCgCCGGAGACTACTCCCaGATGTTCGACgGTCTAGAAGAagacGGAAG
BJ_VH_1172	AT3G46740	M	A06	Bra018196	AA	A06	CACCAATTGACcTTGACAAGATTCATTCAGCTGCAGCAAGTAGAAGAAGG[C/T]GCTGGGAAGCCACCgCCACCGGTTCTAGTCCTTCATGGACATTACGGTGG
BJ_VH_1173	AT3G44990	M	A06	Bra019416	BB	B03	gCCATCGGCTtCACCaAtGGGGAAtCGAGGgTTaAGCCAGagACAAATGG[A/G]GGCGATGGCATGGGCACAGAGGAACTTCTTGGTCTATAACTATTGCCATG
BJ_VH_1174	AT1G10090	A	A05	Bra018462	AA	A08	CTTTGAGTATAAGACCATAGCcaAAAAGAGGcTGGCGTATATTGCTGcATC[G/T]TCCTCAAAGCCAAGTCATTTTACAGTACTtATGCGTGCTGTTCCTCAGT
BJ_VH_1175	AT1G16720	A	A06	Bra026029	BB	B04	CGATGAaCAGGAtGCgCTCGACAGTCTTCTCATcAGAGAgGGaCCTATGTG[C/T]GAGTTCGCTGTCCCCGGCGCTCAAAACGTCACCGTTTTAGTCGTTGGAG
