# Supplementary material for: RNA-seq based SNPs for mapping in Brassica juncea (AABB): synteny analysis between the two constituent genomes A (from B. rapa) and B (from B. nigra) shows highly divergent gene block arrangement and unique block fragmentation patterns
Source: BMC Genomics. 2014 May 23;15(1):396. doi: 10.1186/1471-2164-15-396 (PMC4045973; doi:10.1186/1471-2164-15-396)
Supplement: Supplementary file 7 — Additional file 7: Fine mapping of low erucic acid and low glucosinolate gene loci. Gene models containing SNPs around loci encoding erucic acid and glucosinolate traits are shown. Approximately 100 genes around the candidate genes were selected from four glucosinolate loci on LGs A2, A3, A9, and B1 and two erucic acid loci on LGs A8 and B7. Each of these six regions are arranged as ‘A genome gene model’, ‘corresponding A. thaliana gene ids’, ‘block position’, and ‘corresponding B genome gene models’. Candidate genes are shown in red, gene models represented in the transcriptome sequencing are shown in green, gene models with SNP differences are shown in orange, and gene models from which markers have been developed are highlighted in blue. (XLSX 36 KB) [file 12864_2013_6090_MOESM7_ESM.xlsx]

## Sheet: Additional file 7
A2 gsl locus fine mapping					A3 gsl locus fine mapping					A9-B1 gsl locus fine mapping					Erusic acid locus (A8 and B7) fine mapping
A genome	At_id	Block	B genome		A genome	At_id	Block	B genome		A genome	At_id	Block	B genome		A genome	At_id	Block	B genome
Bra020341	AT5G58990	W	Bra020341		Bra012802	AT3G52460	N	Bra012802		Bra037773	AT5G64330	X	Bra037773		Bra040066	AT4G32140	U	Bra040066
Bra020339	AT5G59020	W	Bra020339		Bra012804	AT3G52440	N	Bra012804		Bra037772	AT5G64300	X	Bra037772		Bra040067	AT4G32150	U	Bra040067
Bra020330	AT5G59050	W	Bra020330		Bra012808	AT3G52320	N	Bra012808		Bra037770	AT5G64270	X	Bra037770		Bra040068	AT4G32175	U	Bra040068
Bra020331	AT5G59070	W	Bra020331		Bra012810	AT3G52280	N	Bra012810		Bra037769	AT5G64220	X	Bra037769		Bra040069	AT4G32180	U	Bra040069
Bra020332	AT5G59080	W	Bra020332		Bra012812	-	-	Bra012812		Bra037768	AT5G64210	X	Bra037768		Bra040072	AT4G32270	U	Bra040072
Bra020334	AT5G59150	W	Bra020334		Bra012813	AT3G52270	N	Bra012813		Bra037763	-	-	Bra037763		Bra040073	AT4G32272	U	Bra040073
Bra020335	AT5G59160	W	Bra020335		Bra012814	AT3G52260	N	Bra012814		Bra037762	AT5G64090	X	Bra037762		Bra040074	AT4G32300	U	Bra040074
Bra020336	AT5G59180	W	Bra020336		Bra012815	AT3G52250	N	Bra012815		Bra037760	AT5G63980	X	Bra037760		Bra040075	AT4G32330	U	Bra040075
Bra020333	AT5G59190	W	Bra020333		Bra012817	AT3G52160	N	Bra012817		Bra037758	AT5G63900	X	Bra037758		Bra040076	-	-	Bra040076
Bra020337	AT5G59230	W	Bra020337		Bra012818	AT3G52155	N	Bra012818		Bra037757	AT5G63890	X	Bra037757		Bra040077	AT4G32370	U	Bra040077
Bra020307	-	-	Bra020307		Bra012819	AT3G52130	N	Bra012819		Bra037756	AT5G63870	X	Bra037756		Bra040078	AT4G32440	U	Bra040078
Bra020306	AT5G59280	W	Bra020306		Bra012820	AT3G52100	N	Bra012820		Bra037754	AT5G63840	X	Bra037754		Bra040079	AT4G32470	U	Bra040079
Bra020325	AT5G59290	W	Bra020325		Bra012823	-	-	Bra012823		Bra037753	AT5G63780	X	Bra037753		Bra040080	AT4G32520	U	Bra040080
Bra020324	AT5G59300	W	Bra020324		Bra012825	AT3G52040	N	Bra012825		Bra037752	AT5G63720	X	Bra037752		Bra040081	AT4G32540	U	Bra040081
Bra020321	AT5G59340	W	Bra020321		Bra012824	AT3G52030	N	Bra012824		Bra037751	AT5G63700	X	Bra037751		Bra040082	-	-	Bra040082
Bra020320	AT5G59350	W	Bra020320		Bra012826	AT3G52000	N	Bra012826		Bra037750	AT5G63680	X	Bra037750		Bra040085	AT4G32551	U	Bra040085
Bra020319	AT5G59370	W	Bra020319		Bra012830	-	-	Bra012830		Bra037748	AT5G63610	X	Bra037748		Bra040086	AT4G32570	U	Bra040086
Bra020318	AT5G59380	W	Bra020318		Bra012832	AT3G51880	N	Bra012832		Bra037747	AT5G63580	X	Bra037747		Bra040087	AT4G32600	U	Bra040087
Bra020317	AT5G59460	W	Bra020317		Bra012833	AT3G51860	N	Bra012833		Bra035836	AT5G63570	X	Bra035836		Bra040088	AT4G32610	U	Bra040088
Bra020316	AT5G59470	W	Bra020316		Bra012834	-	-	Bra012834		Bra035837	AT5G63550	X	Bra035837		Bra040089	-	-	Bra040089
Bra020315	AT5G59480	W	Bra020315		Bra012837	AT3G51780	N	Bra012837		Bra035838	AT5G63540	X	Bra035838		Bra040090	AT4G32680	U	Bra040090
Bra020314	AT5G59520	W	Bra020314		Bra012838	AT3G51770	N	Bra012838		Bra035840	AT5G63510	X	Bra035840		Bra040091	-	-	Bra040091
Bra020313	AT5G59550	W	Bra020313		Bra012840	AT3G51730	N	Bra012840		Bra035844	AT5G63450	X	Bra035844		Bra034530	AT4G32720	U	Bra034530
Bra020312	-	-	Bra020312		Bra012841	AT3G51710	N	Bra012841		Bra035845	AT5G62970	X	Bra035845		Bra034531	AT4G32730	U	Bra034531
Bra020311	AT5G59560	W	Bra020311		Bra012842	AT3G51680	N	Bra012842		Bra035846	AT5G63410	X	Bra035846		Bra034532	AT4G32750	U	Bra034532
Bra020310	AT5G59580	W	Bra020310		Bra012843	AT3G51670	N	Bra012843		Bra035848	AT5G63320	X	Bra035848		Bra034533	AT4G32760	U	Bra034533
Bra020309	AT5G59610	W	Bra020309		Bra012844	-	-	Bra012844		Bra035849	AT5G63290	X	Bra035849		Bra034534	AT4G32790	U	Bra034534
Bra020308	-	-	Bra020308		Bra012845	AT3G51660	N	Bra012845		Bra035851	AT5G63200	X	Bra035851		Bra034535	AT4G32800	U	Bra034535
Bra020305	AT5G59613	W	Bra020305		Bra012847	-	-	Bra012847		Bra035852	AT5G63180	X	Bra035852		Bra034536	AT4G32830	U	Bra034536
Bra020302	AT5G59650	W	Bra020302		Bra012849	AT3G51580	N	Bra012849		Bra035853	AT5G63140	X	Bra035853		Bra034537	AT4G32860	U	Bra034537
Bra020297	AT5G59690	W	Bra020297		Bra012853	AT3G51410	N	Bra012853		Bra035855	AT5G63130	X	Bra035855		Bra034538	AT4G32870	U	Bra034538
Bra020296	AT5G59710	W	Bra020296		Bra012855	AT3G51380	N	Bra012855		Bra035856	-	-	Bra035856		Bra034539	AT4G32880	U	Bra034539
Bra020295	AT5G59720	W	Bra020295		Bra012857	AT3G51330	N	Bra012857		Bra035857	AT5G63120	X	Bra035857		Bra034540	-	-	Bra034540
Bra020294	AT5G59730	W	Bra020294		Bra012861	AT3G51260	N	Bra012861		Bra035858	AT5G63110	X	Bra035858		Bra034541	AT4G32915	U	Bra034541
Bra020293	AT5G59750	W	Bra020293		Bra012863	AT3G51220	N	Bra012863		Bra035859	AT5G63100	X	Bra035859		Bra034542	AT4G32950	U	Bra034542
Bra020292	AT5G59760	W	Bra020292		Bra012864	AT3G51190	N	Bra012864		Bra035860	AT5G63090	X	Bra035860		Bra034543	AT4G33000	U	Bra034543
Bra020290	AT5G59770	W	Bra020290		Bra012866	AT3G51150	N	Bra012866		Bra035861	AT5G63080	X	Bra035861		Bra034544	AT4G33010	U	Bra034544
Bra020289	AT5G59780	W	Bra020289		Bra012867	AT3G51130	N	Bra012867		Bra035862	AT5G63070	X	Bra035862		Bra034545	AT4G33040	U	Bra034545
Bra020288	-	-	Bra020288		Bra012868	AT3G51120	N	Bra012868		Bra035865	AT5G63050	X	Bra035865		Bra034546	AT4G33050	U	Bra034546
Bra020287	AT5G59790	W	Bra020287		Bra012869	AT3G51100	N	Bra012869		Bra035866	AT5G63040	X	Bra035866		Bra034547	AT4G33090	U	Bra034547
Bra020286	AT5G59800	W	Bra020286		Bra012871	AT3G51050	N	Bra012871		Bra035869	AT5G62990	X	Bra035869		Bra034548	-	-	Bra034548
Bra020285	AT5G59810	W	Bra020285		Bra012872	AT3G51030	N	Bra012872		Bra035873	AT5G62940	X	Bra035873		Bra034549	AT4G33100	U	Bra034549
Bra020284	AT5G59820	W	Bra020284		Bra012873	AT3G51020	N	Bra012873		Bra035877	-	-	Bra035877		Bra034550	AT4G33170	U	Bra034550
Bra020283	AT5G59830	W	Bra020283		Bra012874	AT3G51010	N	Bra012874		Bra035880	AT5G62810	X	Bra035880		Bra034553	AT4G33220	U	Bra034553
Bra020282	AT5G59840	W	Bra020282		Bra012878	-	-	Bra012878		Bra035882	AT5G62770	X	Bra035882		Bra034554	AT4G33250	U	Bra034554
Bra020281	AT5G59845	W	Bra020281		Bra012879	AT3G50920	-	Bra012879		Bra035883	AT5G62720	X	Bra035883		Bra034555	AT4G33260	U	Bra034555
Bra020280	AT5G59850	W	Bra020280		Bra012882	AT3G50890	-	Bra012882		Bra035884	AT5G62710	X	Bra035884		Bra034556	AT4G33300	U	Bra034556
Bra020279	AT5G59860	W	Bra020279		Bra012883	AT3G50870	-	Bra012883		Bra035889	AT5G62580	X	Bra035889		Bra034557	-	-	Bra034557
Bra020278	AT5G59870	W	Bra020278		Bra012884	AT3G50860	-	Bra012884		Bra035892	-	-	Bra035892		Bra034558	AT4G33330	U	Bra034558
Bra020275	AT5G59910	W	Bra020275		Bra012885	AT3G50830	-	Bra012885		Bra035890	AT5G62560	X	Bra035890		Bra034559	AT4G33380	U	Bra034559
Bra020274	AT5G59920	W	Bra020274		Bra012886	AT3G50810	-	Bra012886		Bra035892	-	-	Bra035892		Bra034560	AT4G33400	U	Bra034560
Bra020273	AT5G59950	W	Bra020273		Bra012887	AT3G50800	-	Bra012887		Bra035892	-	-	Bra035892		Bra034561	AT4G33420	U	Bra034561
Bra020272	AT5G59980	W	Bra020272		Bra012888	-	-	Bra012888		Bra035892	-	-	Bra035892		Bra034562	AT4G33430	U	Bra034562
Bra020271	AT5G59990	W	Bra020271		Bra012889	AT3G50770	-	Bra012889		Bra035893	AT5G62470	X	Bra035893		Bra034563	-	-	Bra034563
Bra020270	AT5G60010	W	Bra020270		Bra012890	AT3G50760	-	Bra012890		Bra035896	AT5G62380	X	Bra035896		Bra034565	AT4G33450	U	Bra034565
Bra020269	AT5G60020	W	Bra020269		Bra012891	AT3G50750	-	Bra012891		Bra035897	AT5G62340	X	Bra035897		Bra034566	AT4G33520	U	Bra034566
Bra020268	AT5G60030	W	Bra020268		Bra012894	AT3G50630	-	Bra012894		Bra035898	AT5G62280	X	Bra035898		Bra034569	-	-	Bra034569
Bra020267	AT5G60040	W	Bra020267		Bra012895	AT3G50620	-	Bra012895		Bra035899	AT5G62260	X	Bra035899		Bra034571	-	-	Bra034571
Bra020266	AT5G60050	W	Bra020266		Bra012897	AT3G50500	-	Bra012897		Bra035900	AT5G62250	X	Bra035900		Bra034572	AT4G33560	U	Bra034572
Bra020263	AT5G60100	W	Bra020263		Bra012898	AT3G50450	-	Bra012898		Bra035902	AT5G62200	X	Bra035902		Bra034573	AT4G33580	U	Bra034573
Bra020291	AT5G60110	W	Bra020291		Bra012899	AT3G50440	-	Bra012899		Bra035904	AT5G62180	X	Bra035904		Bra034576	-	-	Bra034576
Bra020262	AT5G60120	W	Bra020262		Bra012900	AT3G50420	-	Bra012900		Bra035905	AT5G62170	X	Bra035905		Bra034577	-	-	Bra034577
Bra020261	AT5G60200	W	Bra020261		Bra012903	AT3G50390	-	Bra012903		Bra035908	AT5G62150	X	Bra035908		Bra034578	AT4G33630	U	Bra034578
Bra020260	AT5G60210	W	Bra020260		Bra012907	AT3G50120	-	Bra012907		Bra035909	-	-	Bra035909		Bra034579	AT4G33650	U	Bra034579
Bra020257	AT5G60330	W	Bra020257		Bra012908	AT3G50110	-	Bra012908		Bra035910	AT5G62000	X	Bra035910		Bra034580	AT4G33680	U	Bra034580
Bra020256	-	-	Bra020256		Bra012912	AT3G49990	-	Bra012912		Bra035911	AT5G61930	X	Bra035911		Bra034581	AT4G33710	U	Bra034581
Bra020255	AT5G60360	W	Bra020255		Bra012913	AT3G49940	M	Bra012913		Bra035912	-	-	Bra035912		Bra034582	AT4G33770	U	Bra034582
Bra020254	AT5G60370	W	Bra020254		Bra012915	AT3G49920	M	Bra012915		Bra035913	AT5G61790	X	Bra035913		Bra034583	AT4G33790	U	Bra034583
Bra020253	AT5G60390	W	Bra020253		Bra012920	AT3G49740	M	Bra012920		Bra035915	AT5G61760	X	Bra035915		Bra034588	-	-	Bra034588
Bra020251	-	-	Bra020251		Bra012921	-	-	Bra012921		Bra035919	AT5G61590	X	Bra035919		Bra034589	-	-	Bra034589
Bra020249	AT5G60410	-	Bra020249		Bra012922	-	-	Bra012922		Bra035920	-	-	Bra035920		Bra034590	AT4G33865	U	Bra034590
Bra020248	-	-	Bra020248		Bra012923	-	-	Bra012923		Bra035924	AT5G61550	X	Bra035924		Bra034587	AT4G33880	U	Bra034587
Bra020245	AT5G60440	-	Bra020245		Bra012924	-	-	Bra012924		Bra035925	AT5G61530	X	Bra035925		Bra034591	AT4G33910	U	Bra034591
Bra020243	AT5G60450	-	Bra020243		Bra012925	-	-	Bra012925		Bra035926	AT5G61510	X	Bra035926		Bra034592	AT4G33920	U	Bra034592
Bra020242	-	-	Bra020242		Bra012926	AT5G61750	X	Bra012926		Bra035927	-	-	Bra035927		Bra034601	AT4G33930	U	Bra034601
Bra020241	AT5G60550	X	Bra020241		Bra012927	AT5G61730	X	Bra012927		Bra035929	AT5G61420	X	Bra035929		Bra034593	AT4G33960	U	Bra034593
Bra020240	AT5G60580	X	Bra020240		Bra012929	AT5G61720	X	Bra012929		Bra035931	AT5G61400	X	Bra035931		Bra034594	AT4G33970	U	Bra034594
Bra020239	AT5G60640	X	Bra020239		Bra012931	AT5G61690	X	Bra012931		Bra035932	AT5G61390	X	Bra035932		Bra034595	AT4G33980	U	Bra034595
Bra020238	AT5G60660	X	Bra020238		Bra012932	AT5G61680	X	Bra012932		Bra035933	AT5G61380	X	Bra035933		Bra034596	AT4G33985	U	Bra034596
Bra020237	AT5G60680	X	Bra020237		Bra012933	AT5G61650	X	Bra012933		Bra035935	AT5G61340	X	Bra035935		Bra034597	-	-	Bra034597
Bra020236	AT5G60690	X	Bra020236		Bra012934	AT5G61640	X	Bra012934		Bra035938	AT5G61180	X	Bra035938		Bra034607	AT4G33990	U	Bra034607
Bra020235	AT5G60700	X	Bra020235		Bra012935	AT5G61630	X	Bra012935		Bra035940	AT5G61150	X	Bra035940		Bra034598	-	-	Bra034598
Bra020234	AT5G60710	X	Bra020234		Bra012936	AT5G61620	X	Bra012936		Bra035944	AT5G61030	X	Bra035944		Bra034599	AT4G34030	U	Bra034599
Bra020233	AT5G60730	X	Bra020233		Bra012937	AT5G61610	X	Bra012937		-	AT5G60560	X	-		Bra034600	AT4G34050	U	Bra034600
Bra020232	AT5G60750	X	Bra020232		Bra012939	AT5G61590	X	Bra012939		-	-	-	-		Bra034602	AT4G34100	U	Bra034602
Bra020231	AT5G60760	X	Bra020231		Bra012940	AT5G61580	X	Bra012940		Bra031565	-	-	Bra031565		Bra034603	AT4G34110	U	Bra034603
Bra020230	AT5G60770	X	Bra020230		Bra012941	-	-	Bra012941		Bra035951	AT5G60920	X	Bra035951		Bra034604	-	-	Bra034604
Bra020229	AT5G60800	X	Bra020229		Bra012942	AT5G61570	X	Bra012942		Bra035953	AT5G60900	X	Bra035953		Bra034605	AT4G34120	U	Bra034605
Bra029354	AT5G60810	X	Bra029354		-			-		Bra035954	AT5G60890	X	Bra035954		Bra034606	-	-	Bra034606
Bra029353	AT5G60830	X	Bra029353		Bra012944	AT5G61550	X	Bra012944		Bra035955	AT5G60880	X	Bra035955		Bra034611	AT4G34150	U	Bra034611
Bra029352	AT5G60850	X	Bra029352		Bra012945	AT5G61540	X	Bra012945		Bra035956	AT5G60850	X	Bra035956		Bra034612	AT4G34160	U	Bra034612
Bra029351	AT5G60880	X	Bra029351		Bra012946	AT5G61530	X	Bra012946		Bra035957	AT5G60830	X	Bra035957		Bra034613	-	-	Bra034613
Bra029348	AT5G60900	X	Bra029348		Bra012947	-	-	Bra012947		Bra035958	-	-	Bra035958		Bra034614	-	-	Bra034614
Bra029347	AT5G60910	X	Bra029347		Bra012948	AT5G61520	X	Bra012948		Bra035960	-	-	Bra035960		Bra034617	-	-	Bra034617
Bra029346	AT5G60920	X	Bra029346		Bra012949	-	-	Bra012949		Bra036101	AT5G27380	Q	Bra036101		Bra034618	AT4G34300	U	Bra034618
Bra029345	AT5G60930	X	Bra029345		Bra012950	AT5G61500	X	Bra012950		Bra036104	AT5G27240	Q	Bra036104		Bra034619	AT4G34320	U	Bra034619
Bra029344	AT5G60970	X	Bra029344		-	AT5G61495	X	-		Bra036105	AT5G27230	Q	Bra036105		Bra034620	AT4G34350	U	Bra034620
Bra029343	AT5G60980	X	Bra029343		-			-		Bra036107	AT5G27220	Q	Bra036107		Bra034621	-	-	Bra034621
Bra029342	AT5G60990	X	Bra029342		Bra012951	AT5G61490	X	Bra012951		Bra036107	AT5G27220	Q	Bra036107		Bra034622	AT4G34380	U	Bra034622
Bra029341	AT5G61030	X	Bra029341		Bra012952	AT5G61480	X	Bra012952		Bra036110	AT5G27150	Q	Bra036110		Bra034623	AT4G34390	U	Bra034623
Bra029340	-	-	Bra029340		Bra012953	AT5G61470	X	Bra012953		Bra036111	AT5G27120	Q	Bra036111		Bra034624	AT4G34410	U	Bra034624
Bra029339	AT5G61050	X	Bra029339		Bra012954	-	-	Bra012954		Bra036116	AT5G28040	Q	Bra036116		Bra034625	AT4G34420	U	Bra034625
Bra029338	AT5G61090	X	Bra029338		Bra012955	-	-	Bra012955		Bra036118	AT5G28080	Q	Bra036118		Bra034626	AT4G34440	U	Bra034626
Bra029337	-	-	Bra029337		Bra012956	AT5G61460	X	Bra012956		Bra036119	AT5G28150	Q	Bra036119		Bra034627	AT4G34450	U	Bra034627
Bra029336	-	-	Bra029336		Bra012957	-	-	Bra012957		Bra036121	AT5G30490	-	Bra036121		Bra034628	AT4G34460	U	Bra034628
Bra029335	AT5G61100	X	Bra029335		Bra012958	AT5G61450	X	Bra012958		Bra036123	AT5G29000	-	Bra036123		Bra034629	AT4G34490	U	Bra034629
Bra029334	AT5G61130	X	Bra029334		Bra012959	AT5G61440	X	Bra012959		Bra036124	AT5G28910	-	Bra036124		Bra034630	-	-	Bra034630
Bra029333	AT5G61140	X	Bra029333		Bra012960	AT5G61430	X	Bra012960		Bra036125	-	-	Bra036125		Bra034631	-	-	Bra034631
Bra029332	AT5G61150	X	Bra029332		Bra012961	AT5G61420	X	Bra012961		Bra036130	-	-	Bra036130		Bra034632	-	-	Bra034632
Bra029331	AT5G61170	X	Bra029331		Bra012963	AT5G61410	X	Bra012963		Bra036131	AT5G28640	Q	Bra036131		Bra034633	-	-	Bra034633
Bra029328	AT5G61210	X	Bra029328		Bra012964	AT5G61380	X	Bra012964		Bra036134	AT5G28490	Q	Bra036134		Bra034635	AT4G34510	U	Bra034635
Bra029327	-	-	Bra029327		Bra012965	AT5G61370	X	Bra012965		Bra036137	AT5G49540	W	Bra036137		Bra034636	AT4G34530	U	Bra034636
Bra029326	-	-	Bra029326		Bra012966	AT5G61360	X	Bra012966		Bra036137	AT5G49540	W	Bra036137		Bra034637	AT4G34550	U	Bra034637
Bra029325	AT5G61220	X	Bra029325		Bra012967	AT5G61340	X	Bra012967		Bra036138	AT5G49520	W	Bra036138		Bra034638	AT4G34580	U	Bra034638
Bra029324	AT5G61260	X	Bra029324		Bra012968	AT5G61330	X	Bra012968		Bra036140	AT5G49480	W	Bra036140		Bra034639	AT4G34590	U	Bra034639
Bra029323	-	-	Bra029323		Bra012969	AT5G61310	X	Bra012969		Bra036141	AT5G49470	W	Bra036141		Bra034640	AT4G34600	U	Bra034640
Bra029310	AT5G61410	X	Bra029310		-	AT5G61320	X	-		Bra036142	AT5G49460	W	Bra036142		Bra034641	AT4G34640	U	Bra034641
Bra029312	-	-	Bra029312		Bra012971	AT5G61290	X	Bra012971		Bra036143	AT5G49360	-	Bra036143		Bra034642	AT4G34660	U	Bra034642
Bra029311	AT5G61420	X	Bra029311		-	AT5G61300	X	-		Bra036144	AT5G49340	-	Bra036144		Bra034643	AT4G34670	U	Bra034643
Bra029313	AT5G61430	X	Bra029313		Bra012972	AT5G61270	X	Bra012972		Bra036145	AT5G49330	-	Bra036145		Bra034644	AT4G34680	U	Bra034644
Bra029315	AT5G61470	X	Bra029315		Bra012973	AT5G61260	X	Bra012973		Bra036146	AT5G49280	-	Bra036146		Bra034645	AT4G34700	U	Bra034645
Bra029314	-	-	Bra029314		-	AT5G61280	X	-		Bra036147	AT5G49270	-	Bra036147		Bra034646	-	-	Bra034646
Bra029319	AT5G61590	X	Bra029319		Bra012974	AT5G61250	X	Bra012974		Bra036148	AT5G49230	-	Bra036148		Bra034647	-	-	Bra034647
Bra029320	AT5G61620	X	Bra029320		Bra012975	AT5G61240	X	Bra012975		Bra036150	AT5G48980	-	Bra036150		Bra034648	AT4G34710	U	Bra034648
Bra029322	-	-	Bra029322		Bra012976	AT5G61230	X	Bra012976		Bra036151	AT5G49130	-	Bra036151		Bra034649	AT4G34720	U	Bra034649
Bra029321	AT5G61630	X	Bra029321		Bra012977	AT5G61220	X	Bra012977		Bra036152	AT5G49120	-	Bra036152		Bra034650	-	-	Bra034650
Bra029309	AT5G61780	X	Bra029309		Bra012978	AT5G61210	X	Bra012978		Bra036153	AT5G48970	-	Bra036153		Bra034651	AT4G34760	U	Bra034651
Bra029308	AT5G61790	X	Bra029308		Bra012979	AT5G61180	X	Bra012979		Bra036154	AT5G48940	-	Bra036154		Bra034652	-	-	Bra034652
Bra029307	-	-	Bra029307		Bra012980	AT5G61170	X	Bra012980		Bra036155	AT5G48900	-	Bra036155		Bra034654	AT4G34780	U	Bra034654
Bra029306	AT5G61820	X	Bra029306		Bra012981	AT5G61130	X	Bra012981		Bra036158	AT5G48850	-	Bra036158		Bra034657	AT4G34840	U	Bra034657
Bra029305	AT5G61850	X	Bra029305		Bra012983	AT5G61090	X	Bra012983		Bra036159	AT5G48820	-	Bra036159		Bra034658	AT4G34850	U	Bra034658
Bra029302	AT5G61890	X	Bra029302		Bra012984	AT5G61050	X	Bra012984		Bra036165	-	-	Bra036165		Bra034660	-	-	Bra034660
Bra029301	AT5G61900	X	Bra029301		Bra012985	AT5G61040	X	Bra012985		Bra036169	AT5G48470	V	Bra036169		Bra034662	AT4G34910	U	Bra034662
Bra029300	AT5G61910	X	Bra029300		Bra012986	AT5G61030	X	Bra012986		Bra036172	AT5G48430	V	Bra036172		Bra034665	AT4G34940	U	Bra034665
Bra029297	AT5G61960	X	Bra029297		Bra012987	AT5G61010	X	Bra012987		Bra036173	-	-	Bra036173		Bra034666	AT4G34950	U	Bra034666
Bra029296	AT5G61970	X	Bra029296		Bra012988	AT5G60990	X	Bra012988		Bra036175	AT5G48400	V	Bra036175		Bra034667	AT4G34960	U	Bra034667
Bra029295	AT5G61980	X	Bra029295		Bra012989	AT5G60980	X	Bra012989		Bra036176	AT5G48385	V	Bra036176		Bra034668	AT4G35040	U	Bra034668
Bra029294	-	-	Bra029294		Bra012990	AT5G60970	X	Bra012990		Bra036177	AT5G48370	V	Bra036177		Bra034669	AT4G35060	U	Bra034669
Bra029293	AT5G62000	X	Bra029293		Bra012991	-	-	Bra012991		Bra036179	-	-	Bra036179		Bra034670	-	-	Bra034670
Bra029290	AT5G62050	X	Bra029290		Bra012992	AT5G60960	X	Bra012992		Bra036180	AT5G48270	V	Bra036180		Bra034671	-	-	Bra034671
Bra029243	AT5G62060	X	Bra029243		Bra012993	AT5G60950	X	Bra012993		Bra036181	AT5G48240	V	Bra036181		Bra034672	AT4G35070	U	Bra034672
Bra029289	AT5G62090	X	Bra029289		Bra012994	AT5G60940	X	Bra012994		Bra036183	AT5G48170	V	Bra036183		Bra034673	AT4G35080	U	Bra034673
Bra029288	AT5G62100	X	Bra029288		Bra012995	AT5G60930	X	Bra012995		Bra036184	AT5G48160	V	Bra036184		Bra034674	AT4G35090	U	Bra034674
Bra029287	AT5G62130	X	Bra029287		Bra012996	AT5G60920	X	Bra012996		Bra036185	AT5G48150	V	Bra036185		Bra034675	AT4G35100	U	Bra034675
Bra029286	-	-	Bra029286		Bra012997	AT5G60910	X	Bra012997		Bra036187	AT5G47920	V	Bra036187		Bra034676	AT4G35110	U	Bra034676
Bra029285	AT5G62140	X	Bra029285		Bra012999	AT5G60900	X	Bra012999		Bra036189	-	-	Bra036189		Bra040840	-	-	Bra040840
Bra029284	AT5G62150	X	Bra029284		Bra013000	AT5G60890	X	Bra013000		Bra036191	AT5G47870	V	Bra036191		Bra040839	-	-	Bra040839
Bra029283	-	-	Bra029283		Bra013001	AT5G60880	X	Bra013001		Bra036194	AT5G47820	V	Bra036194		Bra040838	-	-	Bra040838
Bra029282	AT5G62160	X	Bra029282		Bra013002	AT5G60870	X	Bra013002		Bra036196	AT3G30775	-	Bra036196		Bra020802	AT4G35180	U	Bra020802
Bra029281	AT5G62165	X	Bra029281		Bra013003	AT5G60850	X	Bra013003		Bra036197	AT3G30460	-	Bra036197		Bra020803	AT4G35190	U	Bra020803
Bra029280	-	-	Bra029280		Bra013004	AT5G60840	X	Bra013004		Bra036198	AT3G30390	-	Bra036198		Bra020806	AT4G35230	U	Bra020806
Bra029275	AT5G62190	X	Bra029275		Bra013005	AT5G60830	X	Bra013005		Bra036199	AT3G30340	-	Bra036199		Bra020807	AT4G35240	U	Bra020807
Bra029273	AT5G62200	X	Bra029273		Bra013006	AT5G60820	X	Bra013006		Bra036200	-	-	Bra036200		Bra020808	-	-	Bra020808
Bra029271	AT5G62260	X	Bra029271		Bra013007	AT5G23010	Q	Bra013007		Bra036202	AT3G30210	-	Bra036202		Bra020809	AT4G35250	U	Bra020809
Bra029270	AT5G62270	X	Bra029270		Bra013008	-	-	Bra013008		Bra036203	AT3G30180	-	Bra036203		Bra020810	AT4G35260	U	Bra020810
Bra029269	AT5G62280	X	Bra029269		Bra013010	AT5G23030	Q	Bra013010		Bra036204	-	-	Bra036204		Bra020811	AT4G35290	U	Bra020811
Bra029268	AT5G62290	X	Bra029268		Bra013011	-	-	Bra013011		Bra036205	AT3G29760	L	Bra036205		Bra010537	-	-	Bra010537
Bra029265	AT5G62300	X	Bra029265		-	AT5G23035	Q	-		Bra036206	-	-	Bra036206		Bra010536	AT4G35335	U	Bra010536
Bra029263	-	-	Bra029263		Bra013012	AT5G23050	Q	Bra013012		Bra036208	AT3G29670	L	Bra036208		Bra010535	AT4G35420	U	Bra010535
Bra029267	AT5G62340	X	Bra029267		Bra013013	AT5G23060	Q	Bra013013		Bra036209	-	-	Bra036209		Bra010534	AT4G35450	U	Bra010534
Bra029262	AT5G62420	X	Bra029262		Bra013014	AT5G23070	Q	Bra013014		Bra036211	-	-	Bra036211		Bra010533	AT4G35460	U	Bra010533
Bra029261	AT5G62430	X	Bra029261		Bra013015	AT5G23080	Q	Bra013015		Bra036214	AT3G29380	L	Bra036214		Bra010532	AT4G35480	U	Bra010532
Bra029260	AT5G62440	X	Bra029260		Bra013016	AT5G23100	Q	Bra013016		Bra036216	AT3G29240	L	Bra036216		Bra010531	AT4G35550	U	Bra010531
Bra029259	AT5G62460	X	Bra029259		Bra013017	AT5G23110	Q	Bra013017		Bra036217	AT3G29200	L	Bra036217		Bra010528	AT4G35630	U	Bra010528
Bra029258	AT5G62470	X	Bra029258		Bra013018	AT5G23120	Q	Bra013018		Bra036218	AT3G29100	L	Bra036218		Bra010527	AT4G35650	U	Bra010527
Bra029257	-	-	Bra029257		Bra013019	AT5G23130	Q	Bra013019		Bra036220	AT3G29075	L	Bra036220		Bra010526	-	-	Bra010526
Bra029256	AT5G62490	X	Bra029256		Bra013020	AT5G23140	Q	Bra013020		Bra036222	AT3G29060	L	Bra036222		Bra010525	AT4G35690	U	Bra010525
Bra029255	AT5G62500	X	Bra029255		Bra013021	-	-	Bra013021		Bra036223	AT3G29035	L	Bra036223		Bra010524	AT4G35720	U	Bra010524
Bra029254	AT5G62520	X	Bra029254		Bra013022	AT5G23150	Q	Bra013022		Bra036224	-	-	Bra036224		Bra010523	AT4G35725	U	Bra010523
Bra029253	AT5G62530	X	Bra029253		Bra013023	AT5G23170	Q	Bra013023		Bra036225	AT3G29030	L	Bra036225		Bra010522	AT4G35730	U	Bra010522
Bra029252	AT5G62540	X	Bra029252		Bra013024	AT5G23190	Q	Bra013024		Bra036631	AT5G27420	Q	Bra036631		Bra010521	AT4G35733	U	Bra010521
Bra029251	-	-	Bra029251		Bra013025	AT5G23200	Q	Bra013025		Bra036630	AT5G27450	Q	Bra036630		Bra010520	AT4G35740	U	Bra010520
Bra029250	AT5G62560	X	Bra029250		Bra013026	AT5G23240	Q	Bra013026		Bra036629	AT5G27460	Q	Bra036629		Bra010519	AT4G35750	U	Bra010519
Bra029249	AT5G62670	X	Bra029249		Bra013027	AT5G23250	Q	Bra013027		Bra036627	-	-	Bra036627		Bra010518	-	-	Bra010518
Bra029248	AT5G62680	X	Bra029248		Bra013029	AT5G23270	Q	Bra013029		Bra036623	AT5G27550	Q	Bra036623		Bra010517	AT4G35760	U	Bra010517
Bra029247	AT5G62740	X	Bra029247		Bra013030	AT2G17090	H	Bra013030		Bra036620	AT5G27650	Q	Bra036620		Bra010516	AT4G35780	U	Bra010516
Bra029246	AT5G62820	X	Bra029246		Bra013032	AT2G17070	H	Bra013032		Bra037140	-	-	Bra037140		Bra010515	-	-	Bra010515
Bra029242	AT5G62860	X	Bra029242		Bra013033	-	-	Bra013033		Bra036617	-	-	Bra036617		Bra010514	AT4G35785	U	Bra010514
Bra029241	-	-	Bra029241		Bra013034	-	-	Bra013034		Bra036616	AT5G27710	Q	Bra036616		Bra010513	-	-	Bra010513
Bra029240	AT5G62880	X	Bra029240		Bra013035	AT2G17033	H	Bra013035		Bra036612	AT5G27830	Q	Bra036612		Bra010512	AT4G35790	U	Bra010512
Bra029239	AT5G62890	X	Bra029239		Bra013036	AT2G17000	H	Bra013036		Bra036610	AT5G26810	Q	Bra036610		Bra010511	-	-	Bra010511
Bra029238	AT5G62910	X	Bra029238		Bra013037	AT2G16970	H	Bra013037							Bra010510	AT4G35800	U	Bra010510
Bra029237	AT5G62950	X	Bra029237		Bra013038	AT2G16950	H	Bra013038							Bra010509	AT4G35810	U	Bra010509
Bra029225	AT5G62970	X	Bra029225		Bra013039	-	-	Bra013039							Bra010508	AT4G35830	U	Bra010508
Bra029236	-	-	Bra029236		Bra013040	AT2G16920	H	Bra013040							Bra010507	AT4G35870	U	Bra010507
Bra029235	AT5G63160	X	Bra029235		Bra013041	AT2G16910	H	Bra013041							Bra010506	AT4G35890	U	Bra010506
Bra029234	AT5G63170	X	Bra029234		Bra013042	AT2G16900	H	Bra013042							Bra010505	-	-	Bra010505
Bra029233	AT5G63270	X	Bra029233		Bra013043	AT2G16890	H	Bra013043							Bra010504	AT4G35900	U	Bra010504
Bra029232	AT5G63280	X	Bra029232		Bra013044	-	-	Bra013044							Bra010503	AT4G36000	U	Bra010503
Bra029231	AT5G63350	X	Bra029231		Bra013046	-	-	Bra013046							Bra010502	AT4G36040	U	Bra010502
Bra029230	AT5G63370	X	Bra029230		Bra013047	-	-	Bra013047							Bra010501	AT4G36110	U	Bra010501
Bra029229	AT5G63380	X	Bra029229		Bra013048	AT2G16770	H	Bra013048							Bra010550	AT4G36130	U	Bra010550
Bra029227	-	-	Bra029227		Bra013049	AT2G16740	H	Bra013049							Bra010553	AT4G36250	U	Bra010553
Bra029224	AT5G63450	X	Bra029224		Bra013051	-	-	Bra013051							Bra010554	AT4G36350	U	Bra010554
Bra029223	AT5G63460	X	Bra029223		Bra013052	AT2G16730	H	Bra013052							Bra010557	AT4G36500	U	Bra010557
Bra029222	AT5G63490	X	Bra029222		Bra013053	-	-	Bra013053							Bra010558	AT4G36540	U	Bra010558
Bra029221	AT5G63510	X	Bra029221		Bra013054	-	-	Bra013054							Bra010559	AT4G36550	U	Bra010559
Bra029218	-	-	Bra029218		Bra013055	AT2G16720	H	Bra013055							Bra010560	-	-	Bra010560
Bra029217	-	-	Bra029217		Bra013056	-	-	Bra013056							Bra010561	AT4G36600	U	Bra010561
Bra029216	AT5G63520	X	Bra029216		Bra013057	AT2G16710	H	Bra013057							Bra010562	AT4G36610	U	Bra010562
					Bra013058	AT2G16700	H	Bra013058							Bra010563	AT4G36620	U	Bra010563
					Bra013059	AT2G16660	H	Bra013059							Bra010564	-	-	Bra010564
					Bra013060	-	-	Bra013060							Bra010565	AT4G36630	U	Bra010565
					Bra013061	AT2G16580	H	Bra013061							Bra010566	AT4G36640	U	Bra010566
					Bra013062	-	-	Bra013062							Bra010567	AT4G36670	U	Bra010567
					Bra013063	-	-	Bra013063							Bra010568	AT4G36680	U	Bra010568
					Bra013065	AT2G16530	H	Bra013065							Bra010569	AT4G36690	U	Bra010569
					Bra013066	AT2G16510	H	Bra013066							Bra010570	AT4G36700	U	Bra010570
					Bra013067	-	-	Bra013067							Bra010571	AT4G36720	U	Bra010571
					Bra013068	AT2G16440	H	Bra013068							Bra010572	AT4G36730	U	Bra010572
					Bra013070	-	-	Bra013070							Bra010573	AT4G36740	U	Bra010573
					Bra013072	AT2G16430	H	Bra013072							Bra010574	AT4G36760	U	Bra010574
					Bra013073	-	-	Bra013073							Bra010575	AT4G36800	U	Bra010575
					Bra013074	-	-	Bra013074
					Bra013076	AT2G16400	H	Bra013076
					Bra013077	AT2G16390	H	Bra013077
					Bra013078	-	-	Bra013078
					Bra013079	AT2G16370	H	Bra013079
					Bra013080	AT2G16365	H	Bra013080
					Bra013081	AT2G16280	H	Bra013081
					Bra013082	-	-	Bra013082
					Bra013083	AT2G16250	H	Bra013083
					Bra013084	-	-	Bra013084
					Bra013085	AT2G16070	H	Bra013085
					Bra013086	-	-	Bra013086
					Bra013087	AT2G15970	H	Bra013087
					Bra013088	AT2G15960	H	Bra013088
					Bra013089	-	-	Bra013089
					Bra013090	AT2G15910	H	Bra013090						Represented in the transcriptome analysis
					Bra013091	AT2G15890	H	Bra013091						Genes with SNP difference
					Bra013092	AT2G15880	H	Bra013092						Genes from which markers were developed and mapped on LG
					Bra013093	-	-	Bra013093						Candidate gene for introgression
					Bra013094	AT2G15860	H	Bra013094
					Bra013095	AT2G15830	H	Bra013095
					Bra013096	AT2G15730	H	Bra013096
					Bra013097	-	-	Bra013097
					Bra013098	AT2G15695	H	Bra013098
					Bra013099	-	-	Bra013099
					Bra013100	AT2G15690	H	Bra013100
